# Supplementary material for: Pricing through health apps generated data—Digital dividend as a game changer: Discrete choice experiment
Source: PLoS One. 2021 Jul 26;16(7):e0254786. doi: 10.1371/journal.pone.0254786 (PMC8312968; doi:10.1371/journal.pone.0254786)
Supplement: S1 Raw Data — (XLSX) [file pone.0254786.s012.xlsx]

## Sheet: Study 1 Raw Data DISE out GER
UserNumber	q1_2	q2_3	q3_4	q4_5	q5_6	q6_7	q7_9	q8_10	q9_11	q10_14	q11_16	q12_17	q13_18	q14_19	q15_20	q16_21	q17_22	q18_23	q19_24	q20_25	q21_26	q22_27	q23_28	q24_29	q25_30	q26_32	q27_33	q28_34	q29_35	q30_36	randomizerelement3_41	randomizerposition3_42	randomizerelement4_43	randomizerposition4_44	T11471Cbc5_choiceSet1_54	T11471Cbc5_choiceSet2_55	T11471Cbc5_choiceSet3_56	T11471Cbc5_choiceSet4_57	T11471Cbc5_choiceSet5_58	T11471Cbc5_choiceSet6_59	T11471Cbc5_choiceSet7_60	T11471Cbc5_choiceSet8_61	T11471Cbc5_choiceSet9_62	T11471Cbc5_choiceSet10_63	T11471Cbc5_choiceSet11_64	T11471Cbc5_pw1_1_65	T11471Cbc5_pw2_1_66	T11471Cbc5_pw2_2_67	T11471Cbc5_pw3_1_68
	Nutzen Sie Fitnesstracker, Wearables oder Fitness- bzw. Health Apps zur Aufzeichnung Ihrer Daten?	Wenn nicht, warum nicht?	Wenn ja, warum?	Ist bei Ihrem Smartphone die Funktion Schrittzaehler oder zurueckgelegte Distanzen eingeschaltet?	Wieviel sind Sie maximal bereit, fuer die Anschaffung eines Fitnesstrackers oder eines Wearables auszugeben?	Wieviel sind Sie monatlich maximal bereit, fuer die Nutzung einer Fitness- oder Health App zu zahlen?	Nutzen Sie soziale Medienplattformen (wie zum Beispiel Facebok, Twitter, Instagram, LinkedIn, etc.)?	Wie oft wechseln Sie das Passwort Ihres E-Mail Kontos?	Wie wichtig ist Ihnen die Umsetzung der Datenschutz-Grundverordnung (DSGVO)?	Bitte waehlen Sie aus den folgenden Optionen die zweite Option aus. Diese Frage dient als Aufmerksamkeitstest.	Teilen Sie momentan Ihre selbst getrackten Fitness- oder Gesundheitsdaten?	Wenn ja, mit wem?	Wuerden Sie Ihrem Arzt fuer ein verbessertes Diagnose- und Monitoringverfahren Ihre selbst getrackten Daten kostenlos zur Verfuegung stellen?	Wie oft machen Sie fuer mindestens 30 Minuten Sport pro Woche?	Ich bin gar nicht fit Ich bin top-fit	Sehr schlecht Sehr gut	Wieviel wiegen Sie aktuell? (z.B. 75,5 kg)	Wie gross sind Sie aktuell? (z.B. 1,75 m)	Aerzte	Universitaeten	Pharmaunternehmen	Medizintechnikunternehmen	Social Media Unternehmen	Krankenversicherungen	Staatliche Institutionen	Welches Geschlecht haben Sie?	Wie alt sind Sie?	Wie hoch ist Ihr monatliches Haushaltsnettoeinkommen?	Was ist Ihr hoechster Schulabschluss?	Bitte waehlen Sie die Branche, in der Sie taetig sind, waren oder zukuenftig taetig sein werden.
1	1		Zur Motivation	1	300	0	3	3	3	2	1	Freude ueber die App	2	5	8	8	72	1,63	10	0	0	40	0	50	0	1	2	8	6	13	8,3,10,1,5,11,7,2,12,9,4,6	4,8,2,11,5,12,7,1,10,3,6,9	1,2,3	1,2,3	1	2	2	1	1	2	2	3	1	3	1	-1.0842e-05	0.00277556	-0.00416334	-0.00277556
2	1		Weil ich es interessant zu sehen ist, was man ueber den Tag verbraucht und wie viel Schritte man macht. Dazu wird man auch motiviert es zu uebertreffen.	3	100	0	3	6	4	2	2		1	2	4	6	82	1,80	90	10	0	0	0	0	0	2	2	8	4	34	3,10,1,7,11,6,9,5,8,12,4,2	3,12,1,11,8,6,4,9,7,2,5,10	3,1,2	2,3,1	3	2	1	1	3	2	1	2	1	3	2	-0,00230324027969683	-0,356753236314941	-0,0646941668449073	0,179124870758838
3	2	Datenschutz, unsaeglicher Digitalisierungsschwachsinn, Abzocke		3	1	0	1	5	1	2	2		2	5	9	4	83	1,80	25	40	0	0	0	35	0	2	4	3	6	20	1,2,4,12,3,6,10,5,7,9,8,11	1,2,5,3,8,6,9,11,10,7,12,4	3,2,1	3,2,1	1	1	1	1	1	2	1	1	1	1	1	0,00897812334874069	0,177717785855534	-0,334064136811418	0,0430859397934157
4	1			1	150	0	1	3	1	2	2		1	4	8	3	94	1,76	40	30	5	5	0	20	0	1	3	4	3	14	4,10,7,1,6,3,12,9,5,8,2,11	4,11,6,1,9,5,3,10,8,2,12,7	3,1,2	2,3,1	2	3	1	3	1	2	2	3	1	1	1	0,01192314208281	-0,0792115874523463	0,139361033402438	-0,0998932528927917
5	2	Brauche ich nicht		3	0	0	2	6	2	2	2		1	2	3	7	58,5	1,60	60	20	0	0	0	10	10	1	5	3	6	14	8,6,2,7,12,10,11,4,5,3,9,1	12,3,10,8,9,2,4,1,11,6,7,5	3,1,2	2,3,1	1	1	1	1	1	2	2	3	1	1	2	0,00890122255779998	-0,0450646013837023	-0,0185396276638717	0,117266820521574
6	2	Finde ich zu nungenau		3	150	1	2	4	1	2	2		2	1	4	7	75	1,67	80	0	0	0	0	20	0	2	4	3	2	14	8,6,3,5,10,7,11,2,1,9,4,12	9,8,3,11,4,2,6,1,10,5,7,12	1,3,2	1,3,2	1	1	2	2	3	1	1	3	3	1	1	0,000687003862317029	0,325656485643986	-0,0955108450058986	-0,0657689868458107
7	1		zur interesse wieviele schritte ich am tag mache	3	100	0	5	3	2	2	2		2	4	6	8	90	1,72	60	0	0	0	0	40	0	1	4	8	2	34	2,5,11,6,3,4,7,12,8,9,1,10	11,1,5,6,2,4,7,9,10,12,3,8	2,1,3	2,1,3	3	1	1	1	1	2	1	3	3	1	2	0,00561921294352135	-0,136604448535582	-0,0409884655212656	0,158862204245109
8	1		wegen des Schrittzaehlers	2	200	0	2	6	1	2	2		1	2	2	5	71,5	1,53	50	0	0	0	0	50	0	1	4	2	3	34	1,2,3,10,4,9,12,7,11,6,5,8	1,2,3,5,11,10,8,12,6,4,9,7	1,3,2	1,3,2	1	1	2	1	1	2	2	1	3	3	2	-3.55468e+09	0,00336425629266947	0,126334492151091	0,203753074285226
9	1		kein grosser Aufwand	1	0	0	3	5	2	2	2		1	5	6	5	90	1,75	50	40	0	0	0	10	0	2	6	8	6	34	9,12,8,3,11,4,5,10,7,6,2,1	12,11,4,6,7,10,9,3,1,8,5,2	2,1,3	2,1,3	3	1	1	1	1	1	1	2	3	3	2	-0,000901252633416156	-0,112241283043917	-0,0711914664651814	0,436436924953819
10	2	Ich wuesste nicht warum		3	0	0	2	4	2	2	2		2	2	5	8	62,5	1,68	50	0	0	0	0	50	0	1	4	3	3	6	12,9,3,10,1,11,4,5,2,7,6,8	5,9,3,7,8,11,10,12,2,4,6,1	1,2,3	1,2,3	3	2	3	2	3	3	2	1	3	3	1	-0,0104595634140368	-0,0472046261203634	0,21569081424025	-0,133620976739764
11	1		Weil ich wissen will Wie aktiv ich bin	3	0	0	2	4	2	2	1	Mit meinem Mann	1	1	3	6	85	1,66	10	10	10	10	10	40	10	1	4	4	3	8	9,8,10,3,2,12,1,5,6,7,4,11	7,5,4,11,8,9,10,2,1,3,12,6	3,1,2	2,3,1	1	2	1	1	1	2	1	1	1	1	1	0,00529242857561082	0,109807441134047	-0,342320496697735	0,0482049603116516
12	1		Meine Gesundheit ueberprueft	1	150	1	2	4	1	2	1	Mit Freunden u Gruppen	1	3	4	4	79,0	1650	100	0	0	0	0	0	0	1	6	3	2	34	6,11,1,2,7,12,5,4,3,10,9,8	3,4,9,8,7,1,5,12,11,10,2,6	3,2,1	3,2,1	3	2	3	2	2	1	3	2	2	2	3	-0,00921885625951162	0,0958909729317855	-0,272409863538291	-0,0427515885284561
13	2	kein bedarf		3	0	0	2	5	4	2	2		1	1	5	5	76	1,82	70	0	0	0	0	30	0	2	4	4	2	23	7,6,1,4,12,5,11,8,3,9,10,2	3,12,9,4,6,2,1,8,10,11,7,5	1,3,2	1,3,2	1	1	2	1	1	2	2	1	3	1	2	0,00300713767961182	0,0937646628627412	0,0300177546120877	0,116193790259798
14	1		Zum walken	2	500	10	5	3	2	2	2		1	3	4	4	110	1,84	100	0	0	0	0	0	0	2	4	3	3	31	2,3,12,4,8,7,10,1,6,9,5,11	8,1,2,4,11,9,6,5,10,7,12,3	2,1,3	2,1,3	1	1	1	1	1	1	1	1	1	1	1	0,00700474698807902	0,295589584862111	-0,364765481783375	0,129160073627668
15	1		Um mich genug zu bewegen	2	10	0	1	3	4	2	2		1	4	7	8	50	1,61	80	5	0	5	0	10	0	2	5	5	2	34	10,4,2,3,5,6,1,12,9,8,7,11	7,3,4,2,5,6,11,10,9,1,12,8	3,2,1	3,2,1	1	1	1	1	1	2	2	1	1	3	2	0,00468637291428401	-0,0624816193458308	-0,00218632798749922	0,215713370952383
16	2	bisher kein Bedarf darin gesehen		4	80	0	4	6	4	2	2		2	3	4	7	90	1,86	80	0	0	0	0	20	0	2	3	8	3	18	2,4,8,10,12,3,6,9,11,5,7,1	12,1,6,2,10,7,11,3,8,4,9,5	3,1,2	2,3,1	1	2	2	1	1	2	2	3	1	3	1	-1.0842e-05	0.00277556	-0.00416334	-0.00277556
17	1		Weil es mich interessiert wie viele Schritte ich am Tag zuruecklege	1	100	0	5	3	6	2	2		1	3	5	6	63	1,69	20	10	5	40	0	15	10	1	1	8	1	34	8,1,7,10,6,3,5,12,11,9,2,4	2,11,6,12,7,5,3,1,10,4,9,8	1,2,3	1,2,3	2	1	1	3	1	2	1	3	1	1	3	0,0146184532142595	-0,0801096532169471	-0,0594262280330019	-0,159192296130916
18	2	Brauche ich nicht		3	40	3	5	3	1	2	2		2	3	8	9	78	1,86	50	20	0	5	0	5	20	2	1	5	3	34	2,3,6,12,4,5,1,9,11,7,8,10	7,1,2,5,6,3,10,11,8,12,9,4	2,1,3	2,1,3	3	1	1	1	1	2	1	2	1	3	2	0,00368974218317938	-0,209837950686975	-0,139929140595133	0,254134617338177
19	1		um meine Schlafqualitaet zu ueberpruefen	2	100	0	3	3	1	2	2		1	1	1	1	107	1,69	90	0	0	0	0	10	0	1	5	4	3	26	11,2,9,7,8,3,4,6,5,12,10,1	12,2,6,7,9,8,4,5,3,11,1,10	1,2,3	1,2,3	1	1	1	1	1	2	1	1	3	1	2	0,00642904690212355	0,0401883088187732	-0,136022566684013	0,241070768191495
20	2	uninteressant		1	20	1	2	5	5	2	2		1	1	2	5	44	1,65	10	10	20	5	5	30	20	2	2	2	3	16	8,10,3,12,4,9,11,1,6,5,7,2	8,12,3,5,10,9,11,1,6,2,7,4	3,1,2	2,3,1	1	2	2	2	2	3	2	2	2	2	2	-0,00824782979632889	0,0431815691878086	-0,045662640880132	-0,0533594956532469
21	1		Neugier	1	150	0	5	3	4	2	2		1	2	8	9	113	1,80	70	0	0	0	0	0	30	2	5	5	3	10	1,9,5,7,11,8,3,6,10,12,4,2	1,12,7,11,3,8,4,6,2,9,5,10	3,2,1	3,2,1	2	1	1	3	1	2	1	3	1	1	3	0,0146184532142595	-0,0801096532169471	-0,0594262280330019	-0,159192296130916
22	2	Will nicht glaesern sein...		3	0	0	1	7	1	2	2		1	4	10	8	85	1,78	30	60	0	10	0	0	0	2	4	3	4	23	2,5,9,11,12,1,6,7,8,4,10,3	6,1,12,10,2,7,8,9,3,11,4,5	3,1,2	2,3,1	3	2	1	1	3	2	2	3	1	3	2	-0,00211644350719439	-0,386189662328152	0,168082746925475	0,0584950604266589
23	2	kein Interesse	KK	3	0	0	2	3	4	2	2	kk	2	3	9	9	64	1,66	0	0	0	0	100	0	0	1	4	4	3	34	11,12,7,4,2,3,6,10,5,8,9,1	12,5,6,4,9,7,3,10,11,8,1,2	2,3,1	3,1,2	1	2	2	1	1	2	2	3	1	3	1	-1.0842e-05	0.00277556	-0.00416334	-0.00277556
24	2		Ich trage eine „normale“ Armbanduhr und moechte derzeit kein zweites Geraet tragen, welches zudem auch noch haeufig geladen werden muss.	3	200	0	3	3	2	2	2		1	1	2	6	80	1,78	30	30	20	20	0	0	0	2	3	8	6	34	10,3,9,5,12,4,7,2,11,1,8,6	10,8,2,6,4,12,7,11,3,1,9,5	2,3,1	3,1,2	1	3	1	1	1	1	3	2	3	3	2	-0.00021684	-0.00693889	-0.00138778	0,666666666666667
25	2	Hab keine(n)		3	0	0	5	7	6	2	2		2	2	5	5	57	1,71	50	3	5	23	8	9	2	2	1	8	1	27	6,1,12,4,11,9,10,7,2,5,3,8	2,9,11,4,10,1,8,12,6,7,5,3	3,1,2	2,3,1	1	1	2	2	1	2	2	2	2	3	1	-0,00156212430476134	0,261567947189351	-0,0918638165967596	0,00216961708994629
26	2	Mir reichen die zurueckgelegten Kilometer und Hoehenmeter. Die kann ich auch ohne Tracker nachvollziehen.		3	0	0	2	4	4	2	2		2	3	5	6	107	1,94	60	40	0	0	0	0	0	2	4	4	6	6	3,2,9,10,11,1,7,12,5,6,4,8	6,2,1,11,9,10,7,12,3,4,5,8	1,2,3	1,2,3	3	2	1	1	3	2	1	3	1	3	2	-0,000798835561728525	-0,353645009370101	0,0311242266660545	0,0751835679098081
27	2	kein Bedarf		3	0	0	2	5	1	2	2		2	4	8	8	75	1,67	100	0	0	0	0	0	0	1	5	5	6	34	10,6,9,5,4,3,11,12,1,8,7,2	9,12,6,5,4,2,11,10,3,1,7,8	3,1,2	2,3,1	1	2	2	1	1	2	2	3	3	3	1	-0,00261761845593387	-0,0202751313635191	0,099439019101909	0,0962281737813896
28	2	Ich habe keinen Speciherplatz fuer solche apps und auch keine zeit, da zb das scannen der nahrungsmittel viel zeit in anspruch nimmt		3	20	0	3	3	3	2	2		1	2	7	9	68	1,68	50	10	10	10	0	10	10	1	1	8	3	6	2,5,9,3,4,11,8,6,10,12,7,1	12,1,4,5,2,8,11,7,3,9,6,10	2,1,3	2,1,3	3	2	2	1	2	1	3	2	2	3	1	-0.0118118	0.119274	-0.207418	0.127516
29	2	Geht niemanden was an	Entfaellt	3	0	0	3	3	2	2	2	s.o.	2	4	5	5	60	1,84	100	0	0	0	0	0	0	1	3	2	5	34	4,10,5,9,7,2,12,1,3,6,11,8	8,6,9,1,3,10,5,12,4,2,11,7	2,3,1	3,1,2	3	2	1	1	2	2	2	3	1	3	2	-0,00303898903695798	-0,400156096580696	0,100509686374781	0,0597763736624416
30	2	brauche ich nicht		3	0	0	1	7	2	2	2		2	5	6	4	75	1,68	30	0	0	0	20	50	0	1	6	3	3	34	10,2,3,9,1,7,6,5,8,11,12,4	5,2,3,12,8,7,6,9,4,1,10,11	2,3,1	3,1,2	3	2	2	1	2	3	1	2	1	1	2	-0,00396646184852096	-0,167781610819074	-0,139320639290284	-0,013009543728906
31	2	kein bedrf		3	0	0	3	3	2	2	2		2	1	3	6	71	1,70	50	0	0	0	0	50	0	2	3	2	3	34	7,4,9,8,12,11,6,2,1,3,5,10	9,8,10,2,11,7,1,4,3,12,6,5	2,1,3	2,1,3	1	1	1	2	1	2	2	3	1	1	2	0,00844052170955562	0,0711447532740961	-0,041260582524158	0,0253140902182098
32	2	Sowas stoert mich und interessiert mich auch nicht so besonders .		3	0	0	1	4	1	2	2		1	4	6	7	66	1,75	60	20	10	10	0	0	0	1	4	4	2	34	2,12,4,6,1,9,7,11,8,10,3,5	5,1,11,3,12,4,7,9,6,10,8,2	1,2,3	1,2,3	3	2	3	2	2	1	3	2	2	3	1	-0,0125131840782888	0,175758981370875	-0,169946308626055	0,0358979408494751
33	2	Ich fragen keine Uhren. Sind nur zu ungeenau		3	100	0	5	3	4	2	2		1	1	2	7	120	1,85	50	10	0	5	5	20	10	2	3	3	3	17	2,8,12,5,1,11,10,6,3,4,9,7	5,1,9,10,4,8,12,2,11,7,6,3	3,1,2	2,3,1	1	1	1	1	1	2	1	1	1	1	3	0,0104321114154401	0,0645167360405547	-0,316282878607614	0,0503257711822591
34	2	habe kein Geraet das die Funktionen besitzt		3	30	10	3	5	2	2	2		1	3	5	8	98	1,84	50	20	0	0	0	30	0	2	5	4	3	34	12,4,10,11,3,6,1,5,7,8,2,9	7,11,5,2,8,6,9,10,12,3,4,1	1,2,3	1,2,3	1	1	2	1	1	2	1	1	1	1	2	0,00694236408101155	0,146584447184312	-0,206379784749242	0,036654123961558
35	2	Habe noch nie darueber nachgedacht.		4	0	0	4	7	2	2	2		1	1	2	4	50	1,70	40	10	10	10	10	10	10	2	4	1	2	34	9,6,5,10,11,12,1,3,7,2,8,4	7,10,8,12,3,2,9,11,1,4,5,6	3,1,2	2,3,1	3	2	1	1	1	2	2	1	3	1	2	-0,000556254920282822	-0,164076057607177	0,00775025698920792	0,158179983685578
36	2	keinen bedarf		3	0	0	2	6	2	2	2		2	1	5	5	51	1,86	100	0	0	0	0	0	0	1	6	4	2	16	7,4,3,11,10,2,8,12,6,1,9,5	10,6,3,2,12,9,1,7,11,5,4,8	3,1,2	2,3,1	3	2	1	1	3	3	2	2	1	3	3	-0,00391446142810224	-0,358827947238411	0,0516245852004612	0,0702515667982902
37	2	Brauche ich nicht, lebe absolut ohne Sport		4	0	0	4	3	2	2	2		1	1	2	2	62	1,62	30	30	0	30	0	10	0	1	6	1	3	34	7,8,5,1,6,12,9,10,3,11,4,2	4,12,9,11,3,5,1,2,7,8,10,6	1,3,2	1,3,2	3	1	1	1	2	2	1	1	1	1	1	0,00376629102542013	-0,0190629580499013	-0,303075200425453	-0,10708281160938
38	1		Um mich zur Bewegung zu motivieren	3	40	0	3	5	4	2	2		1	5	8	8	48	1,58	20	10	15	15	0	35	5	1	4	4	4	34	12,7,10,5,6,3,11,4,9,8,1,2	11,12,6,8,4,5,2,10,9,3,7,1	3,2,1	3,2,1	1	1	2	1	1	2	2	1	3	1	2	0,00300713767961182	0,0937646628627412	0,0300177546120877	0,116193790259798
39	2	sehe darin keinen Nutzen		3	0	0	2	3	1	2	2		1	4	6	5	108	1,90	90	0	0	0	0	10	0	2	4	2	3	16	9,12,10,3,1,7,2,11,8,5,4,6	5,7,4,11,10,12,6,9,1,3,8,2	1,2,3	1,2,3	1	2	1	1	1	2	2	3	1	3	1	0,00210430127704586	-0,0861210070020194	-0,0290818010366809	0,108188470448547
40	2	Brauche ich nicht		3	50	0	3	3	4	2	2		1	4	7	7	57	1,65	45	25	10	10	0	5	5	1	2	3	4	10	2,1,11,4,5,8,7,12,6,3,10,9	2,1,10,4,5,9,7,6,12,11,3,8	1,3,2	1,3,2	1	1	1	1	1	2	2	1	3	1	2	0,00511143895665768	0,00764365586072173	0,000935953575406823	0,224382260708346
41	2	Schrittzaehler vom Handy habe ich lange nicht mehr benutzt, sonst kein Interesse an solcher Technik	Kein Interesse	3	0	0	2	3	2	2	2		1	2	8	4	68	1,78	10	50	0	20	0	20	0	1	4	2	3	17	2,4,1,5,12,10,7,11,8,3,6,9	3,1,10,2,4,11,7,9,12,6,8,5	1,3,2	1,3,2	1	3	1	1	1	1	3	2	3	3	2	-0.00021684	-0.00693889	-0.00138778	0,666666666666667
42	2	Ist Bloedsinn		1	0	0	4	3	1	2	2		1	2	2	4	122	1,85	25	50	0	0	0	12	13	2	5	3	5	34	6,5,11,1,10,3,8,9,2,4,12,7	4,9,6,10,2,1,12,7,8,5,3,11	2,3,1	3,1,2	3	2	1	1	3	3	1	1	3	1	2	-0,00322499392488551	-0,184119699379285	0,01446459497397	0,0970717508216003
43	2	kein Interesse		3	0	0	1	7	1	2	2		1	1	3	5	96	1,85	80	0	0	0	0	20	0	2	6	5	3	34	4,5,1,7,3,8,11,12,6,9,10,2	3,12,5,1,2,9,4,6,10,11,7,8	3,2,1	3,2,1	1	2	2	1	1	2	2	3	1	3	1	-1.0842e-05	0.00277556	-0.00416334	-0.00277556
44	2	Bin ein Sportmuffel		3	0	0	3	3	2	2	2		1	1	1	6	112	1,72	20	10	0	0	0	60	10	1	2	4	2	14	10,9,12,6,11,1,5,2,4,8,7,3	6,8,12,9,7,4,11,10,2,1,5,3	1,2,3	1,2,3	1	1	1	1	1	1	1	3	1	3	1	0,00513422763497993	0,132205789684096	-0,188485306381742	0,205832091247713
45	2	Halte ich nicht fuer noetig, bewege mich auch so.Moechte mich nicht abhaengig machen von solchen Geraeten		3	0	0	1	3	2	2	2		1	5	5	7	85	1,70	50	10	10	10	0	20	0	1	6	4	3	34	4,1,8,10,2,6,12,7,3,9,5,11	2,5,9,1,11,6,8,3,10,4,12,7	2,3,1	3,1,2	1	2	2	1	1	2	2	3	1	3	1	-1.0842e-05	0.00277556	-0.00416334	-0.00277556
46	2	Ich besitze keinen		3	0	0	3	7	1	2	2		2	2	5	9	70	1,57	50	50	0	0	0	0	0	1	4	5	3	16	8,5,3,11,6,12,2,9,1,4,7,10	9,7,3,10,2,5,11,1,8,12,4,6	3,2,1	3,2,1	3	1	2	1	1	2	2	1	1	3	2	0,000600072533427526	-0,0801699810902229	0,041966136349299	0,0362036029628321
47	1		Um die Gesundheit einzuschaetzen	1	150	2	5	3	1	2	2		2	4	7	6	68	1,83	30	20	10	5	5	10	20	2	1	1	3	14	9,3,2,10,6,4,11,12,7,8,1,5	11,3,2,6,12,5,9,10,1,4,7,8	1,2,3	1,2,3	1	3	1	1	1	2	2	3	1	1	2	0,00897750743851576	-0,124822932476029	0,061070371715952	0,200494202631691
48	2	kein Interesse		4	50	0	4	4	4	2	2		1	3	3	5	110	1,87	40	20	0	10	0	10	20	2	2	4	5	16	8,6,2,5,12,4,3,9,7,11,10,1	12,3,7,6,4,2,9,1,8,11,10,5	2,3,1	3,1,2	1	1	1	1	1	2	2	1	3	1	2	0,00511143895665768	0,00764365586072173	0,000935953575406823	0,224382260708346
49	2	mache kaum fittness		3	0	0	3	5	2	2	2		1	2	4	7	65	1,62	80	0	0	20	0	0	0	1	3	5	3	16	7,5,2,11,12,9,10,1,8,4,3,6	8,3,11,10,2,12,1,9,6,7,4,5	3,2,1	3,2,1	1	1	1	2	1	2	2	1	1	1	2	0,00726835656434718	0,144128141882039	-0,121224020386788	0,0362013566235919
50	2	Mache zu wenig Sport		3	20	0	3	3	2	2	2		2	1	1	1	125	1,52	80	0	0	0	0	20	0	1	4	4	4	34	10,5,3,1,7,4,8,6,11,2,9,12	4,10,3,6,2,8,5,7,11,1,9,12	3,1,2	2,3,1	1	1	2	1	1	2	2	3	1	3	1	0,00368569477312987	0,0679103447214868	0,00825635988631625	-0,00511902051823596
51	1		spornt an,mehr sich zu bewegen	1	25	0	2	4	1	2	2		1	3	3	5	53	1,68	70	20	0	0	0	10	0	1	6	3	6	20	12,4,9,10,2,1,6,11,3,5,7,8	6,5,9,2,10,7,11,12,3,4,8,1	2,1,3	2,1,3	3	2	3	2	3	3	1	1	3	1	1	-0,00609927097026338	0,0757404334077598	-0,0175844435581736	-0,204491753282042
52	2	Ich sehe sie fuer mich persoenlich nicht als wichtig an, da ich fuer mein Alter normal gesund bin und seit langem eine weitgehend gesunde Lebensweise incl. Bewegung praktiziere. Die Kenntnis der zurueckgelegten km beim Wandern (Samsung Health) ist nur eine grosszuegige Info		2	0	0	1	3	2	2	2		1	4	9	9	57	1,69	50	20	5	5	5	10	5	1	6	3	6	3	11,12,1,6,10,4,2,3,7,8,9,5	3,7,8,6,12,4,9,10,11,5,1,2	1,2,3	1,2,3	1	2	1	1	1	2	1	1	1	1	1	0,00529242857561082	0,109807441134047	-0,342320496697735	0,0482049603116516
53	2	weil ich noch keinen gekauft habe		3	300	20	3	4	4	2	2		2	1	5	5	85	1,73	100	0	0	0	0	0	0	1	6	4	3	13	3,5,9,10,12,6,11,7,8,4,1,2	11,12,1,10,2,6,8,9,3,4,7,5	2,3,1	3,1,2	3	2	1	1	2	2	1	2	1	2	3	-0.000195156	-0,333333333333333	-0,333333333333333	0.00208167
54	1		weil es spass macht damit	2	250	2	3	5	2	2	2		2	3	8	8	85	1,90	30	24	5	10	1	25	5	2	4	5	3	34	7,12,4,3,2,1,8,5,11,6,9,10	6,5,4,3,8,10,1,7,11,12,9,2	1,3,2	1,3,2	3	2	3	1	3	3	1	3	1	3	1	-0,00489147101918425	-0,183577585064534	0,081977667601837	-0,132095179140022
55	1			2	100	5	5	3	1	2	2		1	4	8	8	100	1,87	55	15	10	5	5	5	5	2	3	5	6	27	1,9,6,2,7,3,4,10,8,11,5,12	1,4,6,7,11,3,5,9,2,8,10,12	1,2,3	1,2,3	1	1	2	2	1	2	2	2	3	1	1	0,00214565524929086	0,251136747640997	-0,107160706922026	0,0155384417833923
56	2	habe kein Interesse an so einem Teil		3	0	0	1	5	1	2	2	wie schon geschrieben: kein Interesse	1	3	6	6	85	1,69	10	25	0	0	0	65	0	1	6	5	3	13	12,6,7,3,4,2,9,10,11,8,5,1	12,6,4,5,11,2,3,10,7,8,9,1	1,3,2	1,3,2	1	1	2	2	1	2	1	1	1	1	1	0,00641312122345047	0,380048147515352	-0,327703290635024	-0,157055260958496
57	1		motiviert mich, mich mehr zu bewegen	1	250	0	3	4	2	2	2		1	4	7	7	54	1,60	50	30	10	10	0	0	0	1	4	5	6	10	7,1,9,6,4,5,2,11,10,12,8,3	2,7,12,5,6,4,1,11,3,9,8,10	3,2,1	3,2,1	3	1	1	1	1	2	1	3	1	1	2	0,00823683139945522	-0,116329317172062	-0,140427484623175	0,0626340304637196
58	1		ich benutze schon mal einen Schrittzaehler. Ich finde es interessant zu wissen wie viel Schritte ich am Tag so zuruecklege.	3	20	5	1	5	2	2	2		1	3	9	9	60	1,68	60	10	0	0	0	30	0	1	6	3	3	14	11,4,1,7,3,8,12,2,10,9,5,6	3,8,5,2,11,12,4,6,10,9,1,7	3,2,1	3,2,1	1	1	2	1	1	2	2	1	3	1	3	0,0043925837369945	0,0978179587210035	-0,050803538209604	0,0216769670319521
59	2	habe Rueckenprobleme		3	0	0	4	6	1	2	2	Bekannten	1	3	5	5	57	1,59	50	0	0	0	0	50	0	1	6	4	2	34	3,1,9,11,12,2,4,6,10,8,5,7	2,6,1,7,11,8,12,10,3,9,4,5	2,3,1	3,1,2	1	1	1	1	1	1	1	1	1	1	1	0,00700474698807902	0,295589584862111	-0,364765481783375	0,129160073627668
60	1		um mein Schlafindex zu kotrollieren wegen Dauer Nachtschicht	1	100	2	2	4	1	2	2		1	5	6	9	71	1,65	40	50	0	5	0	0	5	2	5	3	2	8	3,8,11,2,1,5,10,4,7,12,9,6	5,4,1,8,6,12,9,2,11,7,3,10	1,3,2	1,3,2	2	3	1	1	3	2	1	3	1	2	3	0,00970076201692842	-0,294071469475943	-0,0210874196310479	-0,0505103176161043
61	1		Moechte gern die zurueckgelegten Fuss-Kilometer pro Tag und spaeter,die Monatsschritte erfassen !	1	80	0	5	7	1	2	2		1	5	8	8	90	1,76	100	0	0	0	0	0	0	2	5	5	5	8	4,2,12,11,8,5,9,7,3,6,1,10	11,2,9,1,6,10,8,5,7,12,4,3	2,3,1	3,1,2	1	2	2	1	1	2	2	3	1	3	1	-1.0842e-05	0.00277556	-0.00416334	-0.00277556
62	2	ja	nein	3	0	0	1	4	2	2	2		2	3	6	7	95	1,85	100	0	0	0	0	0	0	2	3	3	5	8	8,3,9,12,5,6,11,1,10,4,7,2	8,12,2,10,5,6,11,1,3,9,7,4	1,3,2	1,3,2	3	2	1	1	3	2	1	3	1	3	1	-0,000867377571045246	-0,23639066369686	-0,0674783243594413	-0,0265730867068816
63	2	brauche ich nicht zu teuer		3	30	20	2	3	2	2	2		1	2	1	3	110	1,78	100	0	0	0	0	0	0	2	5	2	2	34	3,6,5,4,12,8,2,11,7,9,10,1	12,7,1,4,3,2,9,6,10,11,8,5	2,1,3	2,1,3	2	1	1	3	1	2	1	3	1	1	3	0,0146184532142595	-0,0801096532169471	-0,0594262280330019	-0,159192296130916
64	2	kein interesse		3	0	0	2	3	2	2	2		1	1	2	8	77	1,58	95	0	0	0	0	5	0	1	6	2	3	16	7,9,4,11,10,2,1,3,6,5,8,12	7,6,8,3,10,9,1,11,2,5,4,12	2,3,1	3,1,2	1	1	2	1	1	2	3	1	3	3	2	0,000125029775659899	0,124099154640553	-0,00397189772285463	0,296122643830102
65	1		Schrittzahlkontrolle	1	150	0	4	3	5	2	2		1	4	4	8	115	1,87	70	20	0	10	0	0	0	2	4	5	5	34	9,6,2,4,10,11,12,7,5,3,8,1	12,3,10,4,9,2,8,11,1,5,6,7	3,2,1	3,2,1	1	1	1	1	1	2	1	1	1	1	2	0.00904667	0.0604634	-0.235462	0.144843
66	1		Gesundheit	3	0	10	1	2	4	2	2	Nur fuer mich gedachtw	1	3	5	6	83	1,81	15	30	10	10	0	10	25	2	5	4	2	31	10,5,2,12,1,9,3,8,4,11,7,6	5,3,7,9,2,12,11,8,6,1,10,4	2,1,3	2,1,3	1	1	1	2	3	2	2	2	1	1	3	0,00601427535922364	-0,00691511871896216	-0,134408935220269	-0,045390197258181
67	1		Interesse	1	150	10	1	3	4	2	2		1	3	8	8	78	1,84	40	10	5	5	0	25	15	2	2	3	3	22	3,8,9,5,11,4,6,2,7,12,1,10	11,8,1,6,4,7,9,2,3,12,5,10	2,3,1	3,1,2	1	2	2	1	1	2	2	3	1	3	1	-1.0842e-05	0.00277556	-0.00416334	-0.00277556
68	1		um sicherzustellen, dass man sich wenigstens etwas bewegt und weiss wann man sich zusaetzlich bewegen muss	1	80	2	4	4	2	2	2		1	2	9	8	100	1,88	75	0	0	0	0	25	0	2	4	6	6	18	1,9,2,12,7,4,11,6,3,10,5,8	1,3,9,6,11,8,5,12,2,10,7,4	2,3,1	3,1,2	1	1	2	2	1	1	3	1	2	1	1	-8.67362e-05	0,666666666666667	-0,333333333333333	0.00138778
69	1	Ok	Zu hoher Puls und Blutdruck	2	50	0	2	6	2	2	2		1	5	3	5	118	1,90	10	20	20	20	0	20	10	2	5	8	3	34	12,2,11,10,3,5,4,8,1,6,7,9	9,2,5,7,6,10,11,8,12,4,3,1	2,1,3	2,1,3	2	1	1	3	1	2	1	3	1	1	3	0,0146184532142595	-0,0801096532169471	-0,0594262280330019	-0,159192296130916
70	2	Ich habe keine Ahnung.		3	0	0	4	4	6	2	2		1	2	5	4	63	1,58	60	10	10	10	0	10	0	1	6	2	2	16	5,4,8,1,6,9,7,10,12,11,2,3	4,11,12,2,1,5,7,3,6,8,10,9	3,2,1	3,2,1	2	1	1	3	1	2	1	1	1	1	3	0,0134462880690511	-0,00712626460900391	-0,139389665895632	-0,148305029725534
71	2	wozu?		2	0	0	3	5	4	2	2		1	2	5	8	70	1,72	100	0	0	0	0	0	0	1	6	3	2	34	9,12,6,1,2,3,7,11,8,10,5,4	4,5,6,12,11,3,7,9,1,10,8,2	3,2,1	3,2,1	3	2	2	2	3	3	1	1	3	1	2	-0,00578999605017573	0,0182106622805327	0,0208254411503646	-0,103069449930311
72	2	Ist mir zu umstaendlich		3	0	0	1	6	2	2	2		1	3	6	6	67	1,63	60	20	0	0	0	20	0	1	6	6	2	34	7,1,6,8,12,4,5,9,10,3,11,2	2,12,10,6,7,3,1,4,8,9,11,5	2,1,3	2,1,3	1	1	1	1	1	2	1	3	1	1	2	0,0102188305032658	-0,0125199484256508	-0,155498147923292	0,133955328004723
73	2	brauche ich nicht		3	0	0	1	7	6	2	2		2	1	4	3	88	1,78	100	0	0	0	0	0	0	2	6	4	4	24	10,1,7,2,9,12,11,4,5,6,8,3	2,4,12,8,9,10,3,11,5,1,7,6	2,1,3	2,1,3	1	2	2	1	1	2	2	3	1	3	1	-1.0842e-05	0.00277556	-0.00416334	-0.00277556
74	2	bin nicht fit		3	0	0	3	6	1	2	2		2	1	1	4	180	1,74	95	0	0	0	0	5	0	1	4	3	3	14	1,8,12,7,5,2,6,4,11,10,9,3	1,6,12,8,5,7,4,2,11,10,9,3	3,1,2	2,3,1	3	1	1	2	1	3	1	1	3	1	1	0,00223874568042962	0,196259286579721	-0,182093884662038	-0,0216278875191152
75	2	ich moechte keine gespeicherten Daten im Netz		3	0	0	1	4	1	2	2		2	2	4	4	73	1,60	80	0	0	0	0	20	0	1	6	8	6	12	2,3,5,12,6,10,7,4,8,9,11,1	12,1,2,8,3,5,7,9,10,6,11,4	3,1,2	2,3,1	1	1	1	1	1	3	1	1	3	1	2	0,00474998764180133	0,0666049549950932	-0,0758410420763736	0,243402794941943
76	1		Weil ich meine Fitness wissen moechte.!	1	250	0	4	6	4	2	2		1	4	7	7	82	1,82	20	80	0	0	0	0	0	2	5	5	3	23	5,9,10,4,2,7,6,1,8,12,3,11	8,5,11,4,1,7,6,9,2,3,12,10	2,1,3	2,1,3	3	2	1	1	2	2	1	2	1	2	3	-0.000195156	-0,333333333333333	-0,333333333333333	0.00208167
77	1			1	300	2	3	3	2	2	2		1	3	7	9	73	1,72	30	10	10	0	0	50	0	2	6	4	2	27	1,5,8,3,11,2,6,4,12,10,7,9	1,6,4,8,2,7,11,3,12,10,5,9	2,3,1	3,1,2	1	1	2	2	1	2	1	1	1	1	1	0,00641312122345047	0,380048147515352	-0,327703290635024	-0,157055260958496
78	2	Brauche ich nicht		3	0	0	3	7	1	2	2		1	4	5	2	75	1,76	80	20	0	0	0	0	0	1	4	2	2	8	5,12,3,2,8,7,6,10,1,4,9,11	9,4,3,10,1,7,6,5,11,8,12,2	1,2,3	1,2,3	3	2	1	1	1	2	2	1	1	3	2	-0,000981320962656486	-0,234201332813729	0,00462797542630188	0,149511093929615
79	2	Kein Interesse daran		3	0	0	2	2	1	2	2		1	2	5	5	80	1,70	90	10	0	0	0	0	0	1	6	4	5	34	3,11,4,2,5,10,1,8,6,9,12,7	7,4,1,3,5,9,12,8,10,6,2,11	1,3,2	1,3,2	1	2	2	1	1	2	1	1	1	1	1	0,00318812729856496	0,195928448136066	-0,313238695661054	-0,0599835101368958
80	2	brauche ich nicht. Ich moechte nicht ueberwacht werden		3	0	0	3	3	2	2	2		1	2	4	6	79	1,73	50	10	5	5	0	30	0	1	6	3	5	34	6,7,2,11,3,5,1,4,8,12,9,10	7,3,5,8,6,1,2,9,11,12,4,10	1,2,3	1,2,3	1	1	2	1	1	2	1	1	3	1	2	0,00432474562507769	0,126309315820793	-0,106940765647333	0,132882297742948
81	2	Zu teuer und zu unuebersichtlich, wenn man kein Smartphone verwendet.		3	50	0	1	5	4	2	2		1	3	6	6	84	1,80	28	50	0	0	0	20	2	2	3	5	3	15	2,5,1,10,7,8,9,11,4,6,3,12	3,1,11,9,2,10,5,6,7,4,8,12	3,1,2	2,3,1	1	1	1	1	1	2	1	1	1	1	2	0,00904666535805741	0,0604634401822923	-0,235461585785923	0,144842594410105
82	2	ist teuer		3	220	9	5	3	1	2	2		2	4	9	9	80	1,75	5	30	5	20	5	5	30	2	3	5	6	8	2,10,4,1,11,8,9,6,3,5,7,12	4,1,9,3,10,8,11,6,7,2,5,12	2,1,3	2,1,3	3	2	2	2	2	1	3	2	2	3	1	-0,0122724511675178	0,23548355591689	-0,230138974943012	0,0355635895845155
83	2	Mag nicht dauernd was am Armgelenk		4	100	0	3	4	2	2	2		1	4	9	9	72	1,65	90	0	0	0	0	10	0	2	6	4	3	6	3,7,10,1,11,8,9,4,12,2,5,6	4,10,1,8,11,12,2,6,7,3,5,9	1,3,2	1,3,2	1	1	2	2	1	2	1	1	1	1	1	0,00641312122345047	0,380048147515352	-0,327703290635024	-0,157055260958496
84	2	nicht notwendig		3	0	0	1	7	3	2	2		1	3	8	9	59,0	1,70	25	25	0	0	0	25	25	2	4	5	6	34	5,3,10,2,9,6,1,11,4,12,7,8	7,4,2,9,1,6,11,12,5,3,8,10	3,1,2	2,3,1	1	1	1	2	1	2	1	1	1	1	1	0,00851742250049633	0,293927140513332	-0,356785091671705	-0,0488667905099486
85	2	weil ich den sport regelmaessig treibe		1	5	14	5	5	2	2	2		2	4	6	7	81	1,81	21	2	21	25	13	5	13	2	1	2	6	14	7,2,8,9,1,11,3,5,10,6,12,4	5,2,7,12,8,10,1,3,4,9,6,11	2,3,1	3,1,2	3	2	2	2	2	3	1	2	2	3	1	-0,0108211027160681	0,0558381576968008	-0,145908235748891	-0,123859579561016
86	2	Kein interresse		3	100	10	1	2	1	2	2		2	3	7	5	81	1,72	40	20	10	10	0	20	0	1	4	2	3	8	1,6,4,8,3,2,11,10,12,7,9,5	1,6,5,3,12,2,10,4,11,8,7,9	3,2,1	3,2,1	1	1	1	1	1	2	2	1	3	1	2	0,00511143895665768	0,00764365586072173	0,000935953575406823	0,224382260708346
87	2	Habe frueher mal einen Tracker verwendet		3	25	0	4	3	2	2	2		1	2	8	8	85	1,75	50	10	0	10	0	30	0	1	4	8	5	34	10,11,8,1,5,12,7,9,6,2,4,3	4,10,12,11,5,9,7,3,8,1,2,6	2,3,1	3,1,2	1	2	1	2	1	1	3	2	1	1	1	0,00136908044283465	0,355987224635471	-0,404945621792834	0,211061462347915
88	1		Hilft	3	100	0	2	4	2	2	2		1	3	4	6	75	1,65	90	10	0	0	0	0	0	1	5	6	5	24	7,8,12,2,3,9,1,6,10,11,4,5	7,4,5,11,12,8,1,2,6,9,10,3	2,3,1	3,1,2	3	1	2	2	1	2	2	1	1	1	1	0,00311351417417397	0,243694125810889	-0,175674107075486	-0,245065065982649
89	1		Zuverlaessig und findet fuer alles eine Loesung. Mein Favorit in Koeln!	1	150	5	5	5	2	2	1	Zuverlaessig und findet fuer alles eine Loesung. Mein Favorit in Koeln!	1	4	9	9	80	1,88	20	30	10	10	20	5	5	2	3	6	6	30	11,3,2,4,5,9,8,6,1,12,7,10	9,3,2,4,5,8,11,7,6,12,1,10	2,1,3	2,1,3	2	2	3	1	2	3	2	1	3	2	3	-0,00411524816142799	-0,223213234438948	0,129363254012095	-0,14243252570172
90	1		finde ich gut	1	600	5	2	6	2	2	2		1	2	6	6	65	1,64	70	10	0	0	0	20	0	1	6	5	3	13	3,1,8,5,2,10,12,7,9,4,11,6	2,5,1,10,4,12,8,3,9,6,11,7	1,3,2	1,3,2	1	1	1	1	1	2	3	1	1	1	1	0,00782109199763043	0,265908031245366	-0,327412006425943	0,118767001855143
91	1		ich finde es interessant zu sehen, wie viele Schritte ich am Tag mache	2	100	1	1	3	4	2	2		1	3	4	5	112	1,93	50	5	5	5	1	20	14	2	2	7	5	32	1,10,2,11,6,4,8,12,9,7,3,5	1,3,11,6,12,5,10,7,9,2,4,8	3,2,1	3,2,1	1	1	2	1	1	2	1	3	1	1	2	0,00811452922621999	0,0736010585763686	-0,126416346886611	0,0257668575561759
92	1		Spass	1	35	40	5	7	2	2	1	Mann	1	4	7	6	75	1,70	10	20	10	10	10	30	10	1	3	4	5	16	5,1,7,12,3,11,8,4,6,9,10,2	2,12,5,8,1,9,3,7,10,11,6,4	2,1,3	2,1,3	2	1	2	1	2	1	3	2	3	1	1	-0,000906443876740527	0,210788535463071	-0,153470450147187	0,112370060939917
93	2	Kein Bedarf		2	1	1	1	3	1	2	2		2	3	3	2	65	1,76	100	0	0	0	0	0	0	1	4	8	6	32	2,1,10,3,5,7,12,9,6,11,8,4	2,1,4,12,5,9,6,11,8,3,10,7	1,2,3	1,2,3	3	2	2	1	1	2	2	3	1	3	1	-0,00198199910381063	-0,103809368746412	0,0150706633001173	-0,0713212975410038
94	2	Hab ich mal gemacht, ist mir dann aber auf den Keks gegangen		2	50	1	4	6	4	2	2		1	5	3	2	62	1,66	80	10	0	0	0	10	0	1	4	7	3	32	2,1,10,5,6,9,11,8,7,4,3,12	2,1,11,10,4,5,9,8,6,3,7,12	3,1,2	2,3,1	2	1	1	1	1	2	2	1	2	1	3	0,00736162296983592	0,042754378121845	-0,0848464227854148	-0,0657800319025499
95	2	Zu teuer und geht schnell kaputt (hatte mal ein Fitbit)		1	40	0	3	6	2	2	2		1	3	6	6	65	1,63	50	0	0	0	0	50	0	1	1	2	3	24	4,9,3,2,8,12,10,7,5,6,1,11	11,4,3,1,9,10,8,5,2,7,12,6	3,1,2	2,3,1	3	2	2	2	2	3	2	1	2	1	3	-0,00730979852376718	0,0765844770466257	-0,0716302391763377	-0,313921576124397
96	1		Kontrolle	1	100	5	3	3	5	2	2		1	4	8	9	75	1,80	20	20	0	20	0	20	20	2	3	6	3	3	11,10,12,8,2,7,5,9,3,1,4,6	10,5,9,11,7,12,6,4,8,2,1,3	3,1,2	2,3,1	2	3	1	1	1	2	3	2	3	1	2	0,00654589387050944	-0,0972455721520698	0,0104433711075607	0,398315888142811
97	2	idsfr de sdweei sefjlia jewus ferwsie		3	0	0	1	4	2	2	2		1	1	8	8	65	1,68	50	0	0	0	0	50	0	1	4	1	2	34	9,2,1,10,11,6,12,7,8,5,3,4	3,2,11,12,10,6,8,9,1,4,5,7	3,2,1	3,2,1	1	1	2	2	1	2	2	1	3	1	1	0,00247789482205074	0,327228363193781	-0,0913057512736944	-0,0775155946602557
98	1		Um meine Aktivitaet zu kontrollieren	1	40	0	4	7	2	2	2		1	1	5	3	79	1,74	50	30	0	10	0	0	10	2	1	3	5	10	3,4,5,12,11,2,8,7,10,9,1,6	11,6,1,2,3,12,8,7,10,9,5,4	2,1,3	2,1,3	3	2	1	1	3	2	1	3	1	3	2	-0,000798835561728525	-0,353645009370101	0,0311242266660545	0,0751835679098081
99	2	kein bedarf		4	0	0	2	6	4	2	2		2	1	5	8	58	1,68	90	0	0	0	0	10	0	1	5	5	5	16	10,5,7,11,8,9,12,6,1,4,2,3	9,11,12,10,2,8,3,5,6,1,4,7	2,3,1	3,1,2	1	1	1	3	1	2	1	1	1	1	3	0,0119164550575108	0,0626479151065608	-0,215448429570239	-0,0535876690613576
100	1		Praktisch	1	100	0	3	6	1	2	2		1	3	4	5	71	1,76	30	20	30	0	0	20	0	1	4	4	5	18	5,3,12,1,7,9,2,8,11,10,6,4	4,7,2,12,1,11,5,8,6,10,9,3	1,2,3	1,2,3	2	1	1	3	1	2	2	3	1	1	3	0,0133008452687936	-0,112654306174999	0,0775322922264184	-0,175880803614065
101	1		kontrolle	2	500	30	4	6	2	2	2		1	4	8	7	65	1,73	50	0	0	0	0	50	0	1	4	5	5	13	1,9,5,12,3,11,10,6,7,4,2,8	1,11,5,10,3,8,9,12,2,7,6,4	2,1,3	2,1,3	1	3	1	2	3	2	3	2	2	2	3	0,00176607857638671	0,0575505580973185	-0,190614229403256	0,127176742717981
102	2	habe dtenschutzbedenken		3	0	0	2	6	2	2	2		2	4	8	7	86	1,86	70	10	0	0	0	15	5	2	4	6	3	32	10,9,8,12,4,5,6,11,7,2,3,1	12,10,11,5,6,7,9,3,2,1,8,4	2,3,1	3,1,2	1	1	1	1	1	2	2	1	1	1	2	0,00772905741259154	0,0279187872242409	-0,0985030655265022	0,128154086926956
103	2	Habe noch nicht daran gedacht bzw erkenne den Nutzen nicht fuer mich		2	100	2	4	5	1	2	2		2	2	4	6	82	1,79	75	15	0	0	0	10	0	1	5	6	5	8	3,9,11,1,10,8,4,2,7,12,5,6	4,8,1,7,11,12,9,6,2,5,3,10	2,3,1	3,1,2	3	1	1	1	1	2	2	1	3	1	2	0,00312943985284705	-0,0961657128856898	0,0160066168755242	0,153060963167342
104	1		Schritte, schlaf, uhrzeit	3	200	10	5	6	1	2	2		1	4	9	9	83	1,84	35	10	5	15	5	10	20	2	1	4	3	34	8,11,5,3,6,12,7,1,10,9,2,4	8,11,4,12,3,5,7,1,10,9,2,6	3,1,2	2,3,1	2	1	1	2	3	2	2	3	1	1	2	0,00766306703134951	-0,0776343673479487	0,118289514786991	-0,149532037543541
105	1		Um schritte zu zaehlen und den Schlaf zu ueberwachen	3	0	0	3	3	6	2	2		1	1	1	2	98	1,84	0	0	0	0	0	100	0	2	4	2	3	34	11,6,1,7,10,12,8,4,2,5,9,3	3,9,12,8,10,2,4,7,11,5,1,6	1,3,2	1,3,2	1	3	2	2	3	2	2	3	1	3	1	0,000993991115854953	0,0253564273804784	0,148636738042396	-0,0939731358090578
106	2	brauch ich ncht		3	0	0	2	3	2	2	2	so	2	1	1	1	55	1,63	100	0	0	0	0	0	0	1	5	2	2	8	11,4,8,6,1,9,5,10,7,12,3,2	5,12,11,2,7,4,9,3,6,8,1,10	1,3,2	1,3,2	1	1	2	2	1	1	3	3	3	1	1	0,00183726020095311	0,492851671940298	-0,172350048256966	0,0900408423134911
107	1		fidne ich nuetzlich	2	100	5	4	4	2	2	2		1	3	7	8	80	1,89	30	10	10	10	0	30	10	2	4	5	3	34	4,7,8,9,1,11,5,10,12,2,3,6	5,10,11,1,7,12,2,3,4,8,6,9	1,2,3	1,2,3	2	1	1	3	1	2	1	3	1	1	3	0,0146184532142595	-0,0801096532169471	-0,0594262280330019	-0,159192296130916
108	2	bin zu Alt		3	0	0	3	3	6	2	2		2	1	1	5	103	1,63	100	0	0	0	0	0	0	2	6	6	2	34	12,8,6,7,4,9,3,5,11,10,2,1	12,11,7,5,8,3,4,2,6,10,9,1	2,1,3	2,1,3	2	1	1	3	2	1	1	1	1	1	2	0,00685763243149679	0,013720863380287	-0,0733514449600493	-0,046561526525227
109	2	brauch ich nicht		3	25	0	2	3	2	2	2		1	1	4	2	72	1,74	50	0	0	0	0	50	0	1	3	1	2	34	11,12,1,3,7,6,9,5,10,8,2,4	3,11,4,12,8,6,5,10,7,9,1,2	2,1,3	2,1,3	3	1	2	2	1	2	1	1	2	1	2	0,00121695061727802	0,239540907850605	-0,195610904421238	-0,131319838820294
110	2			3	0	0	1	3	3	2	2		1	1	2	4	100	1,73	100	0	0	0	0	0	0	1	5	2	2	34	4,12,6,5,10,8,2,3,7,11,9,1	12,7,8,1,4,3,9,6,11,5,10,2	2,1,3	2,1,3	3	2	2	1	1	2	2	3	1	3	1	-0,00198199910381063	-0,103809368746412	0,0150706633001173	-0,0713212975410038
111	2	Habe Angst vor voelliger Ueberwachung und Datenklau, ausserdem davor, dass diese Geraete stark strahlen.		3	100	3	3	3	4	2	2		1	4	7	9	75,0	1,78	65	10	0	0	0	20	5	2	2	5	6	6	5,4,9,10,12,2,6,8,11,7,1,3	11,6,12,2,1,7,10,8,3,4,9,5	2,3,1	3,1,2	1	1	1	1	1	2	1	3	1	1	3	0,0116042765606485	-0,00846665256738845	-0,236319440744984	0,039438504776877
112	2	kein Interesse		1	0	0	1	6	1	2	2		1	2	5	5	92	1,68	60	0	0	0	0	40	0	2	6	5	6	10	4,11,7,3,9,5,6,2,8,12,1,10	11,8,4,1,6,7,3,9,5,12,2,10	1,3,2	1,3,2	1	1	2	2	1	2	2	1	3	1	1	0,00247789482205074	0,327228363193781	-0,0913057512736944	-0,0775155946602557
113	2	Habe bis jetzt noch keine Notwendigkeit dafuer erkannt !	----	4	100	5	1	3	2	2	2	das erklaert sich doch von selbst !	1	2	3	4	115	1,93	85	0	0	0	0	8	7	2	5	1	3	13	7,5,3,8,6,10,2,12,11,4,9,1	12,7,3,10,2,5,1,4,11,6,9,8	3,2,1	3,2,1	1	1	1	2	1	1	3	1	2	1	1	0,00210430127704586	0,580545659664647	-0,362415134370014	0,108188470448547
114	2	brauch ich nicht	um meine gesundheit zu kontrollieren und mein verhalten danach richten	3	20	0	2	5	1	2	2	ka	1	3	10	10	58	1,60	60	20	0	0	0	20	0	1	1	4	6	3	8,7,1,6,10,2,9,5,3,12,11,4	3,6,9,12,8,4,2,1,7,5,11,10	3,2,1	3,2,1	1	1	2	2	1	1	3	1	2	1	1	-8.67362e-05	0,666666666666667	-0,333333333333333	0.00138778
115	2	Habe keinen		2	20	10	2	4	3	2	2		2	3	5	3	58	1,57	20	20	20	20	10	10	0	1	6	8	5	34	3,2,5,10,6,9,7,8,12,11,1,4	11,2,1,12,3,5,7,8,6,4,10,9	1,3,2	1,3,2	1	2	2	2	1	2	2	1	2	1	2	-0,00180435299750709	0,242895278917478	-0,0819794073482516	-0,0715680282442031
116	2	Kein Interesse		2	100	10	1	7	2	2	2		1	3	5	8	57	1,60	30	30	0	15	0	25	0	1	3	3	4	14	9,3,4,2,8,6,1,10,12,11,7,5	7,4,2,3,12,6,11,5,1,8,10,9	3,1,2	2,3,1	3	2	2	1	1	2	2	3	1	3	1	-0,00198199910381063	-0,103809368746412	0,0150706633001173	-0,0713212975410038
117	1		um meine schritte zu zaehlen	1	100	5	4	5	2	2	2		1	3	8	9	85	1,90	70	10	10	0	0	10	0	2	4	3	2	32	12,4,6,10,8,5,11,2,9,3,7,1	12,8,10,2,6,3,11,5,9,4,7,1	3,2,1	3,2,1	1	1	2	3	1	2	1	3	1	1	2	0,00959887286829072	0,0717322376423746	-0,0255818978492362	-0,0781465826874408
118	1		Zum fitbleiben	1	150	5	4	6	4	2	2		1	3	7	8	80	1,81	20	20	10	10	5	30	5	2	3	6	3	8	7,1,4,11,10,3,6,2,12,9,5,8	2,8,6,3,11,7,1,12,10,5,4,9	1,3,2	1,3,2	1	1	1	1	1	2	2	1	1	3	2	0,00468637291428401	-0,0624816193458308	-0,00218632798749922	0,215713370952383
119	1		...um fortlaufend ueber meinen aktuellen ( Fitness- ) zustand informiert zu sein	2	250	20	2	6	4	2	2		1	4	7	8	79	1,9	50	20	20	10	0	0	0	2	5	7	6	8	10,2,7,5,11,3,9,12,4,1,6,8	10,2,6,9,4,11,3,12,7,1,5,8	2,1,3	2,1,3	2	3	1	1	3	3	2	3	3	3	2	0,000860690545746051	-0,357860944855345	0,476557750275653	0,211767559427205
120	1		Hilft mir fiter zu werden	1	30	13	5	4	1	2	2		1	3	3	3	68	1,70	100	0	0	0	0	0	0	1	1	3	5	19	4,5,7,8,9,12,11,1,2,6,3,10	8,9,11,1,2,10,3,4,5,12,7,6	1,3,2	1,3,2	1	2	1	3	2	1	2	2	3	2	1	-0,00389624808287944	-0,0531397210209307	-0,0596546114105075	0,125781826041036
121	2	zu umstaendlich, keine datensicherheit, zu teer		3	0	0	5	7	1	2	2		2	5	7	7	90	1,73	30	30	10	20	0	10	0	1	3	7	4	8	2,7,9,1,5,10,11,4,3,8,6,12	4,1,9,8,5,11,2,10,3,6,7,12	2,3,1	3,1,2	3	1	1	1	1	1	2	2	3	3	2	-0,00221886057888203	-0,144785936001968	0,0657670537942389	0,419748417470669
122	2	weiss nicht		3	20	0	1	7	1	2	2		2	4	6	6	62	1,72	50	0	0	0	0	50	0	1	1	6	1	34	1,9,7,6,11,12,8,5,2,4,10,3	1,9,12,10,8,4,3,7,2,11,5,6	1,3,2	1,3,2	3	2	3	2	2	1	3	2	2	3	1	-0,0125131840782888	0,175758981370875	-0,169946308626055	0,0358979408494751
123	1		Interessant	3	30	0	4	3	2	2	2		1	3	8	8	57	1,70	40	40	0	0	0	10	10	1	6	5	5	34	9,11,5,12,8,4,3,6,7,2,10,1	12,10,7,6,3,8,9,5,1,11,2,4	3,2,1	3,2,1	1	1	1	1	1	2	1	1	1	1	3	0,0104321114154401	0,0645167360405547	-0,316282878607614	0,0503257711822591
124	2	kein Bedarf		3	100	10	1	4	1	2	2		2	4	7	2	72,1	1,68	50	50	0	0	0	0	0	1	6	7	2	34	11,5,9,8,12,10,4,1,2,6,3,7	8,9,11,7,2,10,12,4,3,6,1,5	3,1,2	2,3,1	3	2	3	1	1	2	1	3	1	3	3	0,000548863997583712	-0,244190340149353	-0,0439139324385411	-0,0470586074040515
125	1		zur dokumentierug	1	250	15	3	7	1	2	2		1	4	8	8	65	1,80	50	50	0	0	0	0	0	1	2	6	6	6	8,9,10,6,1,3,7,12,2,4,11,5	5,9,6,10,12,4,7,1,2,3,11,8	2,1,3	2,1,3	3	2	1	1	2	2	1	3	1	3	2	-0,00172138109149211	-0,367611443622644	-0,0364488338846396	0,0764648811455909
126	2	zu aufwendig		4	0	0	3	7	2	2	2	habe kein geraet	1	2	8	8	65	1,65	100	0	0	0	0	0	0	1	4	3	3	8	12,5,4,6,10,7,11,8,9,3,1,2	11,12,10,3,2,4,6,8,9,5,7,1	3,2,1	3,2,1	2	1	2	2	1	2	1	1	3	1	3	0,00677932384575625	0,176797786621289	-0,134424249654704	-0,148304616452439
127	2	kein Interesse		3	0	0	1	3	1	2	2		1	2	7	7	77	1,65	60	20	0	0	0	20	0	1	6	8	3	14	12,8,3,6,1,10,4,7,2,11,5,9	5,9,3,7,11,4,8,2,12,6,10,1	3,1,2	2,3,1	3	1	2	1	1	3	1	3	1	2	1	0,00318258410654063	0,0563953164853358	-0,173694785581387	-0,143309144592418
128	1		Weil ich gerne darauf achte wieviel ich mich bewege	3	250	20	3	4	1	2	2		1	4	6	8	71	1,57	20	20	0	0	0	60	0	1	1	3	5	2	8,2,9,4,7,5,3,11,1,10,6,12	9,2,7,4,6,11,5,1,3,10,8,12	1,3,2	1,3,2	2	1	1	3	1	2	1	3	1	1	3	0,0146184532142595	-0,0801096532169471	-0,0594262280330019	-0,159192296130916
129	1			1	100	0	1	4	2	2	2		1	2	5	5	70	1,68	40	10	10	10	0	30	0	1	4	4	3	32	3,10,1,9,4,2,6,5,7,11,12,8	3,6,1,5,8,7,9,12,4,2,10,11	1,3,2	1,3,2	1	1	2	1	1	2	2	3	1	3	1	0,00368569477312987	0,0679103447214868	0,00825635988631625	-0,00511902051823596
130	2	bisher noch nicht damit befasst		4	20	2	3	3	2	2	2		1	1	2	5	90	1,82	90	10	0	0	0	0	0	2	4	6	6	34	4,8,10,3,5,9,2,11,1,7,6,12	9,7,4,1,5,11,10,2,6,3,8,12	2,3,1	3,1,2	3	2	1	1	2	2	1	1	1	1	1	8.05963e+08	-0,0869733027713881	-0,311331560311769	-0,101963791091144
131	1		Um nachvollziehen zu koennen, wieviel Schritte ich mache und wieviel Bewegung ich am Tag habe	1	80	10	3	3	2	2	2		1	4	5	5	98	1,78	75	15	0	5	0	5	0	1	5	5	4	34	6,5,2,4,12,11,7,9,8,1,10,3	10,3,12,4,2,1,7,9,8,11,6,5	3,1,2	2,3,1	3	2	1	1	1	2	1	2	1	1	2	0,00304673190835704	-0,18734788883839	-0,244502238020453	0,171694353830986
132	1		moechte laufschritte ueberpruefen	1	90	0	3	6	1	2	2		1	3	7	8	77	1,67	50	50	0	0	0	0	0	1	4	3	6	8	10,11,4,6,2,3,1,12,8,7,5,9	7,5,6,3,11,4,10,9,12,1,2,8	3,2,1	3,2,1	3	2	2	1	1	2	2	3	1	3	1	-0,00198199910381063	-0,103809368746412	0,0150706633001173	-0,0713212975410038
133	1		Um meine Fitness zu Unterstuetzen weil ich an Unheilbaren Krebs erkrankt bin und trotzdem Fit bleiben moechte und man kann schauen welche Sportart und Uebungen fuer mich geeignet ist.	1	100	10	5	7	1	2	2	Keine	2	4	6	3	70	1,65	40	30	10	20	0	0	0	1	4	2	2	34	5,9,4,8,7,12,2,6,1,3,11,10	9,7,10,3,1,8,5,4,2,12,11,6	1,2,3	1,2,3	1	1	1	3	3	2	1	3	1	2	3	0,00957898776674313	-0,146407779602045	-0,0759217336481035	-0,142933779305662
134	2	Mache nicht viel Fitness und wenn Dan brauch ich davon keine Aufzeichnungen		1	20	0	1	4	2	2	2		1	2	7	8	91	1,79	35	5	0	5	0	35	20	2	1	8	5	27	1,5,12,2,7,9,10,11,6,8,4,3	1,4,12,11,2,9,5,10,6,7,8,3	1,2,3	1,2,3	2	1	1	1	1	2	2	1	1	1	3	0,0106443364815145	-0,0378020966330614	-0,103265594673587	-0,0610800969650664
135	2	Brauch ich nicht		3	0	0	1	3	1	2	2		1	1	5	5	105	1,97	100	0	0	0	0	0	0	2	4	5	2	3	12,6,2,9,11,7,1,5,10,3,4,8	7,3,10,11,8,2,6,12,4,9,5,1	1,3,2	1,3,2	1	2	2	1	1	2	2	3	1	3	1	-1.0842e-05	0.00277556	-0.00416334	-0.00277556
136	2	Keine Angabe	Keine Angabe	3	0	0	3	3	4	2	2		1	3	7	8	79	1,83	50	0	0	0	0	50	0	2	4	8	4	34	12,4,9,7,8,2,1,5,3,11,10,6	7,6,9,2,8,12,4,5,3,11,10,1	1,3,2	1,3,2	1	1	2	2	1	2	1	3	1	1	2	0,00765382837797563	0,189810413234167	-0,149137301746897	-0,0661858727471884
137	2	Ich finde es albern. Es aendert ja nichts an der Sizuation und dem Koerperzustand, wenn man die genauen zahlen kennt. Ausserdem denke ich auch nicht das sie sonderlich genau sind.		3	25	0	5	5	2	2	2		1	2	4	9	70	1,70	70	5	5	10	0	5	5	1	1	5	5	34	9,3,6,7,5,1,11,2,12,10,8,4	6,8,2,12,5,3,4,11,1,10,7,9	3,2,1	3,2,1	3	2	2	2	2	2	1	1	1	1	1	-0,00248440587299995	0,11535705888843	-0,304970714135374	-0,302104991843056
138	2	Weil ich auch so genug Sport mache		4	20	0	5	4	2	2	2		1	4	8	8	80	1,95	100	0	0	0	0	0	0	2	1	7	5	34	6,10,11,3,8,9,2,4,5,7,1,12	11,7,4,8,9,1,10,5,6,2,3,12	1,2,3	1,2,3	1	1	1	3	1	2	1	3	1	1	2	0,0117031741453366	-0,0143887693596448	-0,0546636988859171	0,0300418877611066
139	2	habe ich bisher nicht gebraucht da ich eine app auf dem handy habe die das alles mist		1	100	0	5	6	1	2	2		1	3	3	3	85	1,67	20	20	40	20	0	0	0	2	4	4	3	16	10,9,7,4,3,2,6,12,5,11,8,1	12,6,5,4,9,7,3,11,2,1,10,8	1,2,3	1,2,3	2	3	1	1	1	2	1	3	1	1	3	0,0132103944529046	-0,15799916337528	-0,0806506776905532	0,0279485262228178
140	2	nicht notwendig		3	50	30	3	6	1	2	2		1	2	4	3	95	1,80	80	20	0	0	0	0	0	2	5	5	6	12	4,12,3,5,1,10,9,7,2,11,6,8	5,9,3,1,4,11,8,12,7,6,10,2	3,1,2	2,3,1	3	2	2	1	2	2	1	2	1	2	3	-0,00210430127704586	-0,247212326331314	-0,304251532296652	-0,108188470448547
141	2	brauch ich nicht		3	0	0	3	7	2	2	2		1	2	7	7	64	1,75	100	0	0	0	0	0	0	1	2	5	3	16	10,3,2,5,6,1,4,7,12,11,8,9	6,3,2,7,4,5,8,11,12,1,10,9	2,3,1	3,1,2	1	2	2	2	3	2	1	1	3	1	1	-0,00219747969535961	0,212857730523866	-0,153029297782889	-0,135836833756445
142	2	alles zu teuer		3	20	0	1	3	4	2	2		1	1	1	2	120	1,87	50	0	0	0	0	50	0	2	5	3	2	34	6,11,7,9,10,12,5,3,1,4,2,8	9,11,8,10,7,1,3,12,4,5,2,6	1,3,2	1,3,2	1	1	1	1	1	2	1	1	1	1	3	0,0104321114154401	0,0645167360405547	-0,316282878607614	0,0503257711822591
143	1		Ka	1	1	1	1	3	1	2	2		2	2	3	4	91	2	0	0	0	0	0	100	0	2	4	5	5	27	6,11,10,7,9,4,2,1,12,5,3,8	8,7,11,6,10,1,4,12,5,3,2,9	1,2,3	1,2,3	2	3	2	3	2	2	2	2	2	2	1	0,000599544610377592	-0,0656810729934671	0,0830338103251403	-0,186017886032932
144	2	------		2	0	0	3	7	1	2	2		1	2	8	8	79	1,70	50	0	0	0	0	50	0	1	6	3	3	34	5,12,4,8,7,9,1,3,10,2,6,11	7,10,8,3,1,11,5,4,6,9,12,2	3,2,1	3,2,1	3	1	1	1	1	2	1	1	1	1	1	0,00699612424493006	0,0739084171091222	-0,318993473511301	-0,0282353577475881
145	2	hat mich bisher noch nicht interessiert		2	20	2	4	7	1	2	2		1	3	5	5	60	1,60	40	0	10	30	0	20	0	1	4	5	5	20	8,2,5,11,10,3,7,12,1,9,6,4	9,2,6,12,3,11,7,1,10,5,4,8	3,2,1	3,2,1	3	2	1	1	3	2	2	3	3	3	2	-0,00473406196312826	-0,406464793691672	0,267521766027384	0,154723234208049
146	2	Das brauche ich nicht		2	0	0	4	4	2	2	2		1	3	5	5	90	1,62	15	10	10	15	10	25	15	1	3	6	3	14	7,1,12,10,4,6,3,2,9,8,11,5	2,8,7,5,12,6,1,10,9,4,11,3	2,3,1	3,1,2	3	1	1	3	1	2	1	3	1	1	3	0,0111066210989086	-0,114144842247794	-0,120414328407491	-0,135796233007743
147	1		Um ein Ueberblick ueber gewisse Daten zu haben.	1	50	5	5	3	2	2	2		1	2	3	4	79	1,75	20	10	5	10	0	50	5	2	3	5	3	16	12,4,9,7,3,11,6,8,5,1,2,10	10,11,5,2,9,7,4,8,3,12,6,1	3,2,1	3,2,1	1	2	2	1	1	2	2	3	1	3	1	-1.0842e-05	0.00277556	-0.00416334	-0.00277556
148	1		um meine Gesundheit zu kontrollieren	2	100	10	3	5	2	2	2		1	3	7	9	88	1,78	50	10	10	0	0	30	0	2	6	3	6	34	7,3,12,5,9,2,1,11,8,4,10,6	7,6,2,10,4,12,1,9,5,11,8,3	1,3,2	1,3,2	1	1	1	2	1	2	1	1	1	1	1	0.00851742	0.293927	-0.356785	-0.0488668
149	1		weil wir das alle in der Familie machen	1	99	1	5	6	2	2	2		1	2	6	7	61	1,63	25	25	0	25	0	25	0	1	4	5	6	34	12,2,9,8,1,10,7,5,4,6,11,3	5,2,12,9,8,10,7,4,3,6,11,1	3,1,2	2,3,1	1	1	1	1	1	2	2	3	3	1	2	0,00628360410186611	-0,0653397327472215	0,0808993914380373	0,213494994302964
150	1		schrittzaehlerfunktion	3	50	0	2	3	2	2	2		1	4	5	7	71	1,60	100	0	0	0	0	0	0	1	3	5	3	6	8,6,7,10,4,11,9,12,1,5,3,2	9,12,11,5,10,2,3,1,7,4,6,8	2,1,3	2,1,3	3	2	1	1	1	2	1	3	1	3	1	0,0014399101187011	-0,157385722790379	-0,150969657995984	0,0535556803906929
151	2	kein interesse		2	0	0	2	6	2	2	2		1	3	4	6	101	1,87	70	0	0	0	0	30	0	2	6	3	3	34	5,6,3,12,7,2,10,9,11,8,4,1	12,6,3,11,1,2,5,10,8,7,9,4	1,2,3	1,2,3	1	3	2	2	3	3	3	2	2	1	1	-0,00226892528145098	0,340356626284819	-0,0952040863857018	0,0124105443723856
152	1		Weil ich gerne einen Ueberblick ueber meine Aktivitaeten habe	1	250	0	5	4	2	2	2		1	3	5	7	60	1,73	50	5	10	10	0	20	5	1	1	7	6	7	12,4,2,7,6,8,11,10,3,9,5,1	12,3,9,2,11,5,4,6,10,8,7,1	2,3,1	3,1,2	1	3	3	3	3	3	2	3	3	3	2	-0,00152983301154024	-0,263559153617769	0,59060790299206	0,0947173606641763
153	2	Kein Interesse		2	30	0,50	3	3	2	2	2		2	3	10	10	68	1,70	0	0	0	0	0	0	100	2	1	5	5	13	3,12,11,7,6,4,5,8,2,10,1,9	11,9,1,6,7,5,4,8,12,10,3,2	3,1,2	2,3,1	3	2	2	1	2	3	2	3	2	2	2	-0.00826472	-0.173729	0.0879474	-0.136669
154	1		kontrolle der verbesserung	3	150	0	1	5	1	2	2		1	4	6	7	104	1,61	100	0	0	0	0	0	0	1	6	6	2	34	10,7,8,9,1,12,11,5,2,4,3,6	5,9,11,10,8,12,2,3,4,1,7,6	2,3,1	3,1,2	3	2	1	1	3	2	1	3	1	3	2	-0,000798835561728525	-0,353645009370101	0,0311242266660545	0,0751835679098081
155	1		Ueberwachung Schlaf, Kalorienzaehler, Schrittzaehler, Fitnesslevel	3	200	3	2	4	2	2	2		2	4	9	6	63	1,65	0	90	0	0	0	5	5	1	4	5	3	27	9,12,11,5,10,6,3,4,7,8,2,1	12,11,7,8,4,6,9,10,1,5,3,2	3,2,1	3,2,1	3	2	2	1	2	2	1	2	1	2	3	-0,00210430127704586	-0,247212326331314	-0,304251532296652	-0,108188470448547
156	1		Um meinen Kalorien Verbrauch zu sehen und zusaetzlich etwas zu tun um fit zu bleiben.	1	0	0	3	3	2	2	2		1	1	4	5	120	1,73	50	10	10	5	0	20	5	1	4	3	3	14	5,12,4,2,6,10,9,7,11,8,3,1	12,4,11,3,1,5,8,10,7,6,9,2	2,1,3	2,1,3	2	1	1	3	1	2	1	3	1	1	3	0,0146184532142595	-0,0801096532169471	-0,0594262280330019	-0,159192296130916
157	2	Noch nicht probiert		3	0	0	5	5	1	2	2		1	4	9	8	71	2	25	20	0	0	0	35	20	1	6	3	3	34	8,7,3,9,12,4,1,5,10,11,6,2	7,12,3,6,8,11,2,1,4,9,10,5	2,3,1	3,1,2	1	1	2	2	1	1	3	1	2	1	1	-8.67362e-05	0,666666666666667	-0,333333333333333	0.00138778
158	1		um meine Aktivitaeten zu dokumentieren	3	80	0	1	3	2	2	2		1	1	1	2	88	1,76	80	20	0	0	0	0	0	2	5	5	6	34	9,12,4,6,7,8,1,5,3,10,11,2	7,12,9,3,8,4,5,6,1,10,11,2	2,1,3	2,1,3	3	2	2	1	1	2	2	3	1	3	1	-0,00198199910381063	-0,103809368746412	0,0150706633001173	-0,0713212975410038
159	2	weil ich brauche		1	10	10	2	5	1	2	2		1	2	3	3	86	1,53	70	10	0	0	0	20	0	1	5	3	3	17	10,4,3,1,7,8,9,12,5,6,11,2	4,12,3,2,9,10,5,6,7,1,11,8	2,1,3	2,1,3	1	1	1	1	1	2	1	1	1	1	1	0,00897812334874069	0,177717785855534	-0,334064136811418	0,0430859397934157
160	2	kein Bedarf, kein Interesse		1	50	0	5	3	2	2	2		1	2	4	6	61	1,64	60	20	10	10	0	0	0	1	2	8	6	13	4,6,12,9,11,7,5,10,2,1,3,8	10,9,11,1,7,2,6,12,4,8,5,3	3,1,2	2,3,1	2	1	1	3	1	2	1	3	1	1	2	0,0132330071568768	-0,0841629490752095	0,0213950647886897	-0,0646754729030696
161	1		Kontrolle und Motivation meiner Fitness	1	150	8	5	4	1	2	2		1	3	6	5	65	1,64	50	10	10	20	0	5	5	1	2	4	5	27	12,5,3,1,9,10,2,6,7,4,11,8	4,7,3,10,2,8,9,12,5,6,11,1	3,1,2	2,3,1	1	2	1	1	1	2	2	3	1	3	2	0,00217284328636258	-0,203375352675261	0,069520749988815	0,209945125065237
162	2	Kein Interesse		3	0,00	5	1	3	4	2	2		1	3	8	10	48,00	1,5	40	5	0	15	0	25	15	1	2	6	3	14	5,3,8,11,4,6,2,1,7,10,9,12	8,7,2,5,1,6,9,3,11,10,4,12	2,1,3	2,1,3	3	1	2	1	1	2	1	1	1	1	1	0,0048918229678842	0,160029424111142	-0,28991167247462	-0,136423828196135
163	1		Um einen Ueberblick ueber meine Bewegung zu erhalten	1	400	0	3	7	4	2	2		1	4	8	8	80	1,78	30	30	0	0	0	20	20	2	4	5	6	16	8,6,9,3,10,5,2,4,12,7,11,1	12,7,4,8,6,2,10,1,3,5,11,9	2,1,3	2,1,3	1	1	1	1	1	2	3	1	3	1	2	0,00527201555101328	0,128378554208605	-0,129370436298538	0,316751830253222
164	1		einfach, um meine Schwimmstrecken zu messen	1	150	0	4	3	4	2	2		1	3	5	6	100	1,80	40	60	0	0	0	0	0	2	3	3	6	13	8,4,12,11,6,7,3,9,1,5,10,2	9,12,7,2,10,5,6,1,8,11,4,3	3,1,2	2,3,1	1	1	2	2	3	2	3	1	1	1	2	0,00301734419191059	0,271979106325462	-0,13895727558751	-0,0597463113776536
165	2	Habe absolut keine Neigung, mich permanent oder auch nur temporaer zum Peripheriegeraetes eines EDV-Systems oder einer App zu machen.		3	0	0	3	7	2	2	2		1	2	3	5	80	1,65	30	50	0	20	0	0	0	1	5	7	3	27	10,9,2,12,3,1,8,4,11,6,7,5	6,3,5,8,12,10,11,7,2,1,9,4	1,2,3	1,2,3	3	2	1	1	3	2	1	3	1	3	2	-0,000798835561728525	-0,353645009370101	0,0311242266660545	0,0751835679098081
166	2	Ich sehe keinen Sinn darin		3	0	0	2	5	2	2	2		1	3	8	8	53	1,64	100	0	0	0	0	0	0	1	4	7	5	16	3,10,8,1,9,6,11,12,5,2,4,7	4,10,1,11,9,6,12,3,5,2,7,8	3,1,2	2,3,1	3	2	1	1	1	2	2	3	1	3	1	0,000122302173235228	-0,189930375748431	-0,0140111377365635	0,0368671729075436
167	1		Um meine Fitness zu ueberpruefen	1	10	0	3	7	1	2	2		2	3	6	6	57	1,60	0	100	0	0	0	0	0	1	5	8	6	14	2,9,12,1,3,5,8,7,4,10,6,11	4,1,5,9,6,11,8,7,2,10,12,3	3,2,1	3,2,1	3	2	1	1	1	2	1	1	1	1	1	0,00331042947180019	0,00599807238763543	-0,327249833397617	-0,0231163372293521
168	2	Kein Nutzen fuer mich		1	100	5	5	3	2	2	2		1	5	9	9	86	1,93	30	10	5	10	5	20	20	2	1	3	5	18	11,2,10,1,8,12,7,3,4,6,5,9	4,2,8,9,11,10,7,5,12,3,1,6	1,2,3	1,2,3	3	2	3	2	2	3	2	2	2	3	1	-0,0123794435723049	-0,0364310698072649	0,0512429508274874	-0,140213735779206
169	1		Ich moechte wissen was ich so alles an sportlichen Aktivitaeten so mache. Als Ansporn und Freude an Statistik. Vergleiche und Rueckschluesse ziehen.	1	5	5	5	5	2	2	2		1	5	9	8	63,0	1,70	50	50	0	0	0	0	0	2	5	4	3	27	7,4,2,5,9,3,8,12,10,11,1,6	11,3,6,2,4,12,1,7,5,9,10,8	1,2,3	1,2,3	3	2	1	1	2	2	1	1	1	1	2	0,000149138261606986	-0,204227648444629	-0,212729009286273	-0,000207136474454139
170	2	Hab kein Smartphon		3	0	0	1	6	2	2	2		1	5	7	7	88	1,84	40	50	0	0	0	10	0	2	6	5	6	12	12,2,3,4,11,5,7,8,6,9,10,1	12,2,3,4,6,9,7,8,10,11,5,1	2,1,3	2,1,3	2	1	1	1	1	2	2	2	2	1	1	0,00557539533037665	0,0798638123840403	-0,11848263663755	0,0200341731522547
171	2			3	0	0	2	6	2	2	2		2	2	5	6	70	1,72	70	30	0	0	0	0	0	1	4	8	3	19	12,1,3,10,4,2,7,9,6,11,5,8	2,6,3,5,11,9,7,12,8,4,10,1	1,2,3	1,2,3	1	2	2	1	1	2	1	3	1	2	1	0,00315794769754361	0,0658776943339406	-0,257203333375461	-0,0692008532836254
172	1		Tolle Kontrolle ueber fport	1	200	5	3	7	1	2	1	Krankenkasse	1	4	4	4	88	1,60	100	-1	0	0	0	0	0	1	4	4	3	8	3,10,2,6,11,9,1,5,4,12,7,8	7,3,1,9,8,4,11,12,6,2,5,10	3,2,1	3,2,1	3	2	2	3	1	2	3	3	2	1	2	-0,000508565871438581	0,0687592443192147	0,00630370783821213	-0,0733677325859649
173	1		Gesundheitscheck	1	99	0	3	7	4	2	2		1	2	6	6	88,00	1,85	20	20	0	0	0	60	0	2	4	3	4	8	9,1,8,12,11,4,7,6,5,10,3,2	2,12,11,6,9,8,7,3,1,10,5,4	2,3,1	3,1,2	1	1	1	1	1	2	1	3	1	1	2	0,0102188305032658	-0,0125199484256508	-0,155498147923292	0,133955328004723
174	2	bekomme ich zu Weihnachten		2	100	2	3	5	4	2	2		1	3	6	7	83	1,68	80	0	0	0	0	20	0	1	3	4	3	9	6,8,1,9,12,3,5,2,10,4,11,7	3,8,6,10,7,1,12,2,4,9,11,5	1,3,2	1,3,2	2	2	2	1	2	1	2	2	2	2	1	-0,00662015504620047	0,0659075333179436	-0,136368342950332	-0,0741386735469438
175	2	kein interesse		3	10	10	4	5	2	2	2		2	3	3	9	130	1,74	60	20	0	0	0	20	0	2	6	2	3	16	11,2,10,4,9,6,3,12,5,1,8,7	10,2,7,4,9,6,12,11,5,3,1,8	1,2,3	1,2,3	1	1	2	1	1	2	2	1	2	2	1	0,00107115586832063	0,254783249460225	-0,173532719204182	-0,084821049817112
176	1		Ich finde es interessant, meine gelaufenen Schritte und meine Schlafdaten zu wissen.	1	20	0	5	3	3	2	1	Mit den Entwicklern der zugehoerigen App	1	2	5	7	65,6	1,70	30	20	10	10	0	20	10	1	1	4	5	8	11,10,2,6,7,3,1,5,12,4,8,9	7,3,6,10,8,4,5,11,12,2,1,9	3,1,2	2,3,1	1	1	1	1	1	2	1	3	1	1	2	0,0102188305032658	-0,0125199484256508	-0,155498147923292	0,133955328004723
177	2	kein Interesse		3	0	0	3	5	4	2	2		1	1	8	8	88	1,62	80	0	0	10	0	10	0	1	4	3	3	14	4,8,11,7,3,5,10,9,6,1,2,12	10,11,5,1,6,9,4,2,8,7,3,12	1,3,2	1,3,2	1	2	2	2	3	3	2	3	3	3	2	-0,00699612424493006	-0,0739084171091222	0,318993473511301	0,028235357747588
178	2	Unnoetig		3	49	0	3	4	4	2	2	Kein Tracker	1	3	7	7	114,1	1,84	50	25	5	10	0	5	5	2	3	6	5	27	8,10,7,3,1,6,11,2,5,9,4,12	5,8,4,11,9,6,3,1,10,2,7,12	2,1,3	2,1,3	3	2	1	1	3	2	2	1	3	1	2	-0,00286354261002917	-0,243080998513657	0,0912415906257504	0,0780512165880035
179	1		weil ich das interessant finde	3	200	0	3	3	4	2	2		2	4	7	4	75	1,86	80	20	0	0	0	0	0	1	4	3	5	14	5,11,12,4,6,7,1,8,10,3,2,9	7,11,10,4,1,5,6,8,12,9,2,3	3,2,1	3,2,1	2	3	1	3	3	2	1	3	1	2	3	0,0111851056589992	-0,295940290409937	0,0797470294063271	-0,154423757859721
180	1		Weil die Health Apple App sowieso immer mitlaeuft	1	70	0	5	3	2	2	2		1	4	5	8	59	1,63	50	10	0	15	0	25	0	1	1	8	3	34	11,6,3,10,4,9,7,1,12,8,5,2	8,12,3,5,11,2,7,10,6,4,1,9	2,1,3	2,1,3	3	2	2	2	3	3	2	1	1	3	1	-0.00760121	0.0327951	0.0560591	-0.230184
181	1		Gut	2	150	12	5	6	2	2	2		1	4	8	8	62	1,79	65	0	10	0	0	20	5	2	2	4	6	34	9,4,10,3,1,12,6,7,11,2,8,5	5,10,4,2,12,7,8,11,1,3,9,6	2,1,3	2,1,3	1	3	2	2	3	2	3	2	2	2	2	-0,00172366875804183	0,139618269241075	-0,080711135544883	0,11350509549728
182	2	mache kein sport		3	0	0	3	5	2	2	2		1	1	4	4	110	1,83	50	25	0	0	0	25	0	2	5	4	2	34	11,9,10,6,2,8,4,12,5,7,3,1	12,5,11,7,9,4,10,6,2,3,1,8	1,2,3	1,2,3	1	1	1	1	1	2	2	3	1	1	2	0,00890122255779998	-0,0450646013837023	-0,0185396276638717	0,117266820521574
183	1		nutze es ab und zu um meinen schlaf zu checken und Schritte zu zaehlen	3	50	3	3	3	4	2	2		1	2	2	8	80	1,73	40	30	0	0	0	30	0	1	3	7	3	30	2,4,9,3,7,12,1,11,10,5,8,6	7,1,4,2,10,12,5,11,3,9,8,6	3,2,1	3,2,1	1	3	1	1	2	2	3	2	1	2	2	0,00320150134916335	-0,157235001426192	-0,173064214160144	0,319627544422458
184	2	Kein Bedarf, mich wuerde das stressen, ist mir auch zu teuer		3	50	0	1	5	1	2	2		1	1	6	9	65	1,72	60	10	0	0	0	25	5	1	3	3	3	34	2,11,9,5,8,3,12,7,4,1,10,6	10,1,6,9,4,12,8,5,3,11,2,7	3,2,1	3,2,1	3	1	2	1	1	2	1	1	1	1	1	0,0048918229678842	0,160029424111142	-0,28991167247462	-0,136423828196135
185	1	Schlaf und Fitness sind mir sehr wichtig	Weil ich es wichtig finde und meine Fitness damit ueberpruefen kann und meinen Schlaf	1	100	0	5	7	1	2	2		2	2	6	6	80	1,65	70	20	0	0	0	10	0	2	5	1	3	34	7,8,10,12,11,4,3,6,1,5,2,9	9,11,7,6,10,8,1,2,12,3,5,4	2,1,3	2,1,3	1	1	2	1	2	2	1	2	1	2	3	0,00356339259989464	-0,0754926128634157	-0,311065835710454	-0,0419861934257796
186	1		Bessere Uebersicht	2	100	5	2	6	2	2	2		1	3	3	8	82	1,75	90	0	0	0	0	10	0	2	3	5	3	27	2,11,6,8,10,4,7,9,1,5,12,3	9,1,12,6,10,3,7,4,8,5,2,11	2,1,3	2,1,3	1	1	1	1	1	2	1	3	1	1	2	0,0102188305032658	-0,0125199484256508	-0,155498147923292	0,133955328004723
187	1		Ist interessant	1	50	0	3	3	1	2	2		1	5	7	7	76	1,75	70	0	0	0	0	30	0	1	5	3	2	14	5,12,6,7,10,11,3,1,2,4,9,8	8,9,7,10,1,3,4,12,11,5,6,2	2,1,3	2,1,3	1	1	1	1	1	2	1	1	1	1	2	0,00904666535805741	0,0604634401822923	-0,235461585785923	0,144842594410105
188	2	gefaellt mir nicht		3	100	0	2	3	1	2	2		1	4	7	9	70	1,70	50	20	0	0	0	20	10	2	6	4	2	2	2,5,6,4,11,8,12,3,9,1,10,7	10,1,8,4,2,3,12,6,9,11,5,7	2,1,3	2,1,3	1	1	2	2	1	2	1	1	1	1	1	0,00641312122345047	0,380048147515352	-0,327703290635024	-0,157055260958496
189	2	ein interesse		3	0	10	1	4	2	2	2		1	3	5	4	80	1,72	40	20	10	10	0	20	0	2	6	3	2	34	5,4,11,3,6,12,7,10,8,2,1,9	11,10,4,2,1,5,7,9,12,8,3,6	1,2,3	1,2,3	1	1	2	1	3	2	2	1	3	1	2	0,000699849989865477	0,014759721956261	0,11350908824863	0,0360650231622239
190	2	kein Bedarf		3	0	0	3	4	2	2	2	Hab keinen Tracker	1	1	3	6	112	1,78	80	10	0	0	0	4	6	2	4	7	6	34	7,12,2,10,3,4,5,11,6,8,1,9	11,3,5,6,7,9,1,10,12,4,8,2	1,2,3	1,2,3	1	1	1	1	1	2	1	3	1	1	2	0,0102188305032658	-0,0125199484256508	-0,155498147923292	0,133955328004723
191	2	Ich konnte mich bisher noch fuer keinen Hersteller entscheiden, bin derzeit noch auf der Suche		1	199	1	3	4	4	2	2		1	4	5	4	78	1,66	40	0	0	0	0	40	20	2	3	4	3	13	1,2,9,4,11,6,10,7,3,12,5,8	1,2,9,4,11,6,8,12,3,7,5,10	1,2,3	1,2,3	1	1	1	2	1	2	1	1	1	1	3	0,00997141056719573	0,180726090698353	-0,3390038334679	-0,0416269591211052
192	1		Ist in meiner Swatch integriert	1	300	0	4	6	2	2	2		1	2	4	6	80	1,80	50	10	0	0	0	40	0	2	3	7	3	13	12,6,10,11,4,2,1,9,7,3,5,8	7,6,10,5,11,2,9,12,8,3,4,1	3,2,1	3,2,1	1	2	2	1	1	2	2	3	1	3	1	-1.0842e-05	0.00277556	-0.00416334	-0.00277556
193	1		Um Bewegung zu dokumentieren	3	150	0	2	6	2	2	1	Mit meiner Krankenkasse	1	4	8	10	57,5	1,70	70	0	0	0	0	30	0	1	6	6	5	14	5,4,3,1,12,10,11,7,6,9,8,2	4,12,3,2,1,9,8,11,10,6,7,5	2,1,3	2,1,3	1	2	1	1	1	3	1	3	3	3	1	-0,000874768493744354	-0,0474348392311671	-0,00641977758655232	0,223437178463534
194	2	brauche ich nicht		3	0	0	4	3	2	2	2		2	4	7	8	94	1,85	40	50	0	5	0	5	0	2	6	8	3	24	10,6,11,8,3,5,7,2,12,1,4,9	10,8,5,11,6,2,7,4,12,1,3,9	1,3,2	1,3,2	3	2	1	1	2	2	1	2	1	2	3	-0.000195156	-0,333333333333333	-0,333333333333333	0.00208167
195	2	Zu unsicher		2	80	10	3	2	1	2	2		1	3	7	9	69	1,68	50	0	20	0	0	30	0	1	4	3	5	14	4,12,6,5,1,11,2,8,7,9,3,10	5,7,11,1,4,3,9,8,10,12,6,2	2,3,1	3,1,2	1	2	2	1	1	2	2	3	1	3	1	-1.0842e-05	0.00277556	-0.00416334	-0.00277556
196	2	ich mag nicht alles fertig visieren und man muss auch nicht fuer alles Apps haben		3	0	0	3	2	2	2	2		1	3	8	9	59,5	1,60	30	55	5	0	0	5	5	1	5	3	3	34	10,1,3,6,7,5,9,4,11,12,2,8	2,11,3,8,6,4,5,12,7,1,9,10	1,2,3	1,2,3	1	3	1	3	3	2	3	3	1	3	3	0,00665790154427091	-0,171308906680429	0,130585209233235	0,101864025632957
197	2	keine		4	5	10	5	6	2	2	2		2	3	9	9	102	1,75	50	0	0	0	0	50	0	2	2	5	6	8	2,10,9,5,11,7,4,6,1,12,8,3	9,1,12,7,4,8,6,11,3,2,5,10	1,2,3	1,2,3	1	1	2	2	2	1	2	2	2	2	2	-0.00485645	0.202547	-0.128289	0.0252636
198	2	habe keine		1	50	5	1	3	6	2	2		1	1	5	6	80	1,78	40	10	5	5	0	30	10	2	5	4	2	23	8,9,2,4,6,7,5,1,12,10,3,11	8,3,11,4,7,5,6,1,2,10,12,9	1,2,3	1,2,3	2	1	1	3	1	2	1	3	1	1	3	0,0146184532142595	-0,0801096532169471	-0,0594262280330019	-0,159192296130916
199	2	Kein Interesse		1	0	0	3	7	1	2	2		1	1	8	9	80	1,72	60	0	0	0	0	40	0	1	3	8	2	34	3,2,1,10,8,6,9,4,5,11,12,7	3,2,1,8,9,6,12,5,7,4,10,11	2,1,3	2,1,3	1	2	1	1	1	2	1	1	1	1	1	0,00529242857561082	0,109807441134047	-0,342320496697735	0,0482049603116516
200	1		Pulsueberwachung und Kalorienverbrauch beim Sport	3	100	0	3	3	2	2	2		1	3	5	9	60	1,70	70	10	10	10	0	0	0	1	2	3	4	34	4,12,10,5,8,11,7,1,2,3,9,6	8,9,10,1,4,12,7,5,11,3,6,2	2,3,1	3,1,2	3	2	1	1	3	2	1	3	1	3	2	-0,000798835561728525	-0,353645009370101	0,0311242266660545	0,0751835679098081
201	1		Um mein taegliches Bewegungspensum einzuhalten	1	50	5	2	5	2	2	2		1	5	3	4	62	1,79	50	15	5	15	0	10	5	2	5	7	6	34	5,4,8,6,10,2,12,3,7,11,1,9	11,6,8,2,1,4,9,3,12,5,10,7	2,1,3	2,1,3	1	1	1	1	1	1	2	3	3	3	2	0,00126754324289691	-0,0378683403107164	0,146514784005083	0,387128412162643
202	2	finde ich unnoetig fuer mich		3	0	0	2	6	1	2	2		1	1	3	6	88	1,72	70	5	5	10	0	5	5	1	6	6	3	6	3,9,11,8,12,5,10,4,2,1,6,7	10,9,1,8,6,11,12,4,2,7,3,5	2,1,3	2,1,3	3	1	1	2	1	3	1	3	1	1	2	0,00609707129088864	0,0262966836620561	-0,102966914875821	-0,0269866730891972
203	1	ka	ka	2	33	22	2	7	2	2	1	ka	1	2	8	9	78	1,66	0	30	30	0	30	10	0	2	3	3	4	18	8,11,5,6,10,2,1,9,7,4,3,12	7,6,11,10,3,4,9,1,8,5,2,12	1,3,2	1,3,2	2	3	2	2	2	3	2	2	2	2	1	-0,00302455914025972	0,0788137487746453	0,019659931035119	-0,171725149342232
204	1		Gutes Geraet	2	100	5	3	7	1	2	2		2	3	5	4	78	1,87	100	0	0	0	0	0	0	1	3	6	6	18	5,12,1,7,11,10,8,4,9,6,2,3	3,11,12,8,1,10,4,7,9,6,5,2	1,3,2	1,3,2	2	1	2	1	3	2	1	3	1	3	1	0,00422584804038964	-0,0483241229425066	0,0308479369380452	-0,163276640796838
205	2	brauche ich nicht		3	0	0	1	3	2	2	2		2	2	2	5	97	1,64	60	10	0	0	0	30	0	1	3	5	6	34	4,8,7,6,11,9,3,5,12,1,2,10	10,11,7,1,8,4,3,2,6,12,5,9	1,3,2	1,3,2	1	1	2	2	1	2	2	1	1	1	1	0,0050955132779846	0,3475034945573	-0,190744770375603	-0,173743768441645
206	2	Gehe lieber zum Sport mit anderen Menschen		3	0	0	2	3	1	2	2		1	5	8	8	64	1,68	60	10	0	0	0	30	0	1	6	3	6	34	4,7,2,12,1,6,10,11,9,8,5,3	5,3,12,1,11,6,2,10,9,7,8,4	2,1,3	2,1,3	1	2	1	2	1	2	1	1	1	1	1	0,00483172772736646	0,226016795791845	-0,365041451558021	-0,0437477699917127
207	2	Ich habe nicht viel Ahnung davon wie so was funktioniert und ob es sinnvoll ist		2	70	5	5	7	2	2	2		1	4	7	7	60	1,71	100	0	0	0	0	0	0	1	1	3	5	34	3,9,1,11,8,10,2,12,7,4,6,5	3,7,1,10,12,11,9,5,2,6,4,8	1,3,2	1,3,2	3	2	2	2	3	3	2	1	3	3	1	-0,0102188305032659	0,0125199484256508	0,155498147923292	-0,133955328004723
208	2	habe mich noch nicht damit beschaeftigt		3	50	0	4	6	1	2	2		2	2	5	6	87	1,65	20	10	20	30	10	5	5	1	4	3	3	14	5,10,12,6,4,9,2,1,7,11,8,3	8,7,12,5,1,4,9,11,6,2,10,3	2,1,3	2,1,3	3	2	3	2	2	1	3	2	2	3	1	-0,0125131840782888	0,175758981370875	-0,169946308626055	0,0358979408494751
209	1		Mich interessiert, wie lange und weit ich laufe, radfahre, gehe ...	3	70	0	2	6	2	2	2		1	5	8	2	72	1,75	50	0	0	0	0	50	0	2	4	2	6	6	5,12,8,6,9,2,3,4,11,1,10,7	10,6,7,8,1,4,12,3,5,11,9,2	1,2,3	1,2,3	1	1	1	2	1	2	1	1	1	1	1	0,00851742250049633	0,293927140513332	-0,356785091671705	-0,0488667905099486
210	2	kein Interesse		3	0	0	1	3	4	2	2		1	1	5	4	100	1,87	100	0	0	0	0	0	0	2	6	6	2	34	12,6,11,3,10,5,8,9,1,2,4,7	9,10,4,11,6,2,12,7,8,5,3,1	2,3,1	3,1,2	1	1	2	2	1	2	2	1	1	1	1	0,0050955132779846	0,3475034945573	-0,190744770375603	-0,173743768441645
211	1		Wegen "Lauffaulheit"	1	0	0	1	3	2	2	2		2	3	7	7	65,0	1,57	40	45	0	15	0	0	0	1	6	3	6	34	1,12,4,6,3,10,11,9,7,5,2,8	1,11,5,3,10,4,9,12,8,6,7,2	3,2,1	3,2,1	3	2	1	1	1	2	2	1	1	1	1	0,00199282152633432	-0,0265465805704161	-0,190291313138197	-0,0398048447125014
212	2	Kein Geld		3	0	0	3	2	3	2	2		1	3	3	2	62	1,51	50	0	0	0	0	50	0	1	4	2	3	34	7,3,1,12,5,2,11,10,8,6,4,9	3,6,2,11,5,10,1,9,12,8,7,4	2,3,1	3,1,2	2	1	1	2	3	3	1	1	3	1	2	0,00351183211535087	0,0340351890308469	0,0609881003744894	-0,0233960631231725
213	1		zur Motiviation	1	130	0	2	4	4	2	2		1	4	7	7	69	1,75	50	10	0	0	0	30	10	2	4	5	6	8	12,1,7,6,5,4,11,8,10,2,3,9	2,10,11,6,5,4,3,8,12,9,7,1	1,3,2	1,3,2	1	3	1	1	1	2	2	1	3	1	2	0,00518772383737347	-0,0721146752316049	0,0805459529552306	0,307609642818463
214	1		schrittzahl wichtig fuer meine gesundheit (knie-op), ausserdem kalorienzahl	1	200	0	2	4	2	2	2		1	3	6	6	68	1,72	20	20	0	0	0	40	20	1	5	6	6	27	3,5,8,2,12,6,4,7,9,10,1,11	11,4,1,7,2,6,8,3,9,10,12,5	3,2,1	3,2,1	1	1	2	2	1	2	1	1	1	1	3	0,00786710929014987	0,266847097700373	-0,30992203243122	-0,149815429569653
215	2	ich moechte das nicht		3	0	0	1	6	1	2	2		2	5	7	7	63	1,65	100	0	0	0	0	0	0	1	6	3	3	27	9,1,11,2,10,7,12,6,4,3,5,8	2,4,10,9,11,8,6,12,1,5,3,7	3,2,1	3,2,1	1	2	2	1	1	2	2	3	1	3	1	-1.0842e-05	0.00277556	-0.00416334	-0.00277556
216	1		zur Kontrolle	3	20	0	3	2	2	2	2		1	2	6	10	66	1,65	50	50	0	0	0	0	0	1	4	6	5	34	11,4,7,5,6,2,8,3,1,10,9,12	9,6,8,2,4,5,3,7,11,10,1,12	1,2,3	1,2,3	3	2	1	1	2	2	1	2	1	2	3	-0.000195156	-0,333333333333333	-0,333333333333333	0.00208167
217	2	kein Bedarf		3	0	0	1	4	6	2	2		1	1	4	5	72	1,72	50	10	5	5	5	20	5	2	6	3	2	3	7,4,9,11,12,1,3,8,2,5,10,6	6,9,7,2,10,12,1,8,3,11,4,5	1,3,2	1,3,2	1	1	1	1	1	2	2	1	1	3	2	0,00468637291428401	-0,0624816193458308	-0,00218632798749922	0,215713370952383
218	1		Ueberwiegend Schlafueberwachung	3	70	6	2	4	2	2	2		1	2	6	9	82	1,78	80	10	0	0	0	10	0	2	5	5	3	3	6,2,12,1,8,7,5,9,10,4,11,3	4,2,12,10,7,1,6,5,8,9,11,3	2,1,3	2,1,3	1	2	2	1	1	2	2	3	1	3	1	-1.0842e-05	0.00277556	-0.00416334	-0.00277556
219	2	Mir hat sich der Sinn dieser Geraete leider noch nicht erschlossen. Ich laufe zwar jeden Tag laengere Zeit und gehe wandern, aber wie viele Schritte ich dabei mache ist eigentlich egal. Ausserdem frage ich mich gerade, wo meine Daten eigentlich landen wuerden???		3	6	3	4	5	1	2	2		1	5	6	7	53	1,68	60	0	0	0	0	40	0	1	5	4	6	3	3,2,11,9,8,6,10,1,5,12,7,4	8,2,1,12,9,6,11,5,4,7,3,10	1,3,2	1,3,2	1	1	2	2	1	2	2	1	3	1	1	0,00247789482205074	0,327228363193781	-0,0913057512736944	-0,0775155946602557
220	2	Die Geraete sind sehr teuer		3	60	2	4	4	4	2	2		2	2	3	4	110	1,80	35	10	5	10	5	10	25	2	2	3	2	20	12,7,2,6,1,4,10,9,8,11,5,3	5,3,12,6,11,4,2,9,8,7,10,1	1,3,2	1,3,2	2	1	1	3	1	2	1	3	1	1	2	0,0132330071568768	-0,0841629490752095	0,0213950647886897	-0,0646754729030696
221	2	kein Bedarf		3	0	0	2	7	2	2	2		2	1	5	6	64	1,57	100	0	0	0	0	0	0	1	5	3	2	34	4,9,8,6,11,3,2,1,5,12,10,7	8,7,6,1,9,4,12,3,2,11,5,10	2,3,1	3,1,2	2	1	1	3	1	2	1	3	1	1	3	0,0146184532142595	-0,0801096532169471	-0,0594262280330019	-0,159192296130916
222	2	Ist teuer, ausserdem fuehle ich mich dadurch ueberwacht		3	30	0	4	3	3	2	2		1	4	9	6	53	1,68	40	40	10	10	0	0	0	1	1	4	3	34	11,4,9,1,5,3,2,10,8,7,6,12	4,7,6,2,5,11,10,9,3,8,1,12	2,1,3	2,1,3	3	2	1	1	3	2	1	3	1	3	2	-0,000798835561728525	-0,353645009370101	0,0311242266660545	0,0751835679098081
223	2	Brauch ich nicht		3	0	0	5	7	2	2	2		1	3	5	5	110	1,79	50	10	5	10	0	25	0	2	4	3	3	34	4,7,1,11,8,12,9,3,2,5,10,6	3,9,8,1,10,12,2,5,7,11,4,6	1,2,3	1,2,3	1	1	1	2	1	2	1	1	1	1	1	0,00851742250049633	0,293927140513332	-0,356785091671705	-0,0488667905099486
224	1		Zur uebersichtlichen Aufzeichnung und Kontrolle	3	250	0	3	5	1	2	2		1	2	4	7	64	1,68	60	40	0	0	0	0	0	1	3	5	3	13	12,3,1,4,8,9,10,2,11,6,5,7	3,8,2,4,11,10,12,5,6,7,9,1	3,1,2	2,3,1	3	2	1	1	1	2	2	1	3	3	2	-0,00359893941859035	-0,254476464177248	0,104066994528211	0,245739267711005
225	2	ich treibe seid jahren sport,ich kenne meinen koerper		2	100	100	2	4	1	2	2		1	3	7	7	94	1,81	100	0	0	0	0	0	0	2	5	4	3	2	11,4,2,9,8,5,7,3,1,6,12,10	9,3,8,2,6,10,7,5,4,12,1,11	2,3,1	3,1,2	1	2	2	2	3	3	1	1	3	1	1	-0,00387653895568182	0,239274376700186	-0,0928477731752487	-0,133504807005997
226	1		weil ich es sinnvoll finde	1	200	10	5	3	2	2	2		1	4	5	6	85	1,80	20	10	10	20	10	20	10	1	2	5	3	34	1,11,10,8,4,3,7,9,2,6,12,5	1,9,6,5,12,10,7,4,8,3,2,11	3,2,1	3,2,1	1	1	1	1	1	2	2	1	3	1	2	0,00511143895665768	0,00764365586072173	0,000935953575406823	0,224382260708346
227	2	brauch ich nicht	hab ich nicht	3	0	0	3	5	2	2	2	wuesste nicht warum	1	1	3	6	85	1,60	100	0	0	0	0	0	0	1	6	1	2	34	11,6,12,2,9,4,10,7,5,1,8,3	10,4,12,6,9,2,8,11,5,7,1,3	3,2,1	3,2,1	3	2	3	2	2	1	3	2	2	3	1	-0,0125131840782888	0,175758981370875	-0,169946308626055	0,0358979408494751
228	1		Zur Kontrolle	1	100	5	5	3	5	2	2		1	3	3	4	73	1,76	100	0	0	0	0	0	0	1	1	4	5	20	3,9,6,7,11,5,1,8,12,2,10,4	7,10,1,12,6,3,4,8,2,11,5,9	3,1,2	2,3,1	2	1	1	1	1	2	2	3	1	1	3	0,0118165016267229	-0,110785485241005	-0,0233021568109566	-0,0719673633704485
229	1		Um meine Werte festzustellen.	3	0	0	2	5	1	2	2		1	1	1	2	105	1,84	65	5	5	5	0	10	10	2	5	2	2	34	5,10,9,3,2,11,4,12,8,7,6,1	12,5,4,7,1,11,10,9,3,2,6,8	3,1,2	2,3,1	2	1	1	3	1	2	1	3	1	1	3	0,0146184532142595	-0,0801096532169471	-0,0594262280330019	-0,159192296130916
230	1		um zu wissen wie viel ich mich bewege	3	100	0	1	3	1	2	2		2	3	5	9	63	1,63	50	10	10	10	0	20	0	1	4	5	3	34	7,10,4,2,12,9,8,1,3,5,11,6	8,4,9,3,10,12,1,7,6,2,11,5	1,3,2	1,3,2	1	1	1	1	1	2	1	3	1	1	2	0,0102188305032658	-0,0125199484256508	-0,155498147923292	0,133955328004723
231	2	mir nicht bekannt		3	0	0	2	2	1	2	2	weiss nicht	1	1	2	4	100	1,76	80	0	0	0	0	20	0	2	6	3	3	34	3,4,10,2,6,1,7,8,12,5,11,9	6,4,1,2,10,5,7,8,12,3,11,9	2,3,1	3,1,2	3	2	1	1	1	3	1	2	3	1	2	-0,00124994580789904	-0,181206374025589	-0,0848816943109039	0,270254554362823
232	2	kein Interesse		2	0	0	1	6	1	2	2		1	1	4	8	105	1,78	70	10	0	10	0	10	0	2	5	8	2	2	9,8,11,2,6,5,10,7,3,4,1,12	11,4,9,10,6,5,8,2,1,7,3,12	1,2,3	1,2,3	3	2	1	1	1	1	2	1	2	1	2	-0,00319472633668917	0,0546273475178258	-0,103970935196486	0,143326008800957
233	2	weiss nicht		3	2	1	3	3	4	2	2		2	3	6	7	62	1,64	50	50	0	0	0	0	0	1	3	5	3	34	3,11,6,8,7,5,4,10,12,2,1,9	11,10,1,7,6,3,5,4,12,8,2,9	3,1,2	2,3,1	1	2	3	2	2	1	3	2	2	3	1	-0,0105311849744781	0,279568350117287	-0,185016971926172	0,107219238390479
234	2	brauche ich nicht		3	0	0	3	5	2	2	2		1	3	8	9	70	1,76	100	0	0	0	0	0	0	1	4	5	3	8	8,5,12,1,2,11,6,3,9,10,4,7	4,5,8,11,2,7,12,1,9,10,6,3	1,3,2	1,3,2	3	2	3	2	2	1	3	2	2	3	1	-0,0125131840782888	0,175758981370875	-0,169946308626055	0,0358979408494751
235	2	mir zu kompliziert		3	0	0	1	5	1	2	2		1	2	3	6	95,0	1,72	80	20	0	0	0	0	0	2	5	5	3	3	12,6,8,4,2,5,3,11,9,7,10,1	12,5,7,4,6,2,10,3,9,11,8,1	1,2,3	1,2,3	3	2	1	1	1	2	1	2	1	2	3	0,00322983321950992	-0,24036195817431	-0,349251606419182	0,0788474538617917
236	1		aus Spass	1	0	0	3	3	2	2	2		1	1	2	8	60	1,53	20	30	0	10	0	20	20	1	6	3	3	34	7,10,2,9,12,11,8,4,1,6,3,5	9,3,11,8,12,10,1,7,4,2,6,5	1,2,3	1,2,3	2	1	1	3	1	2	1	3	1	1	3	0,0146184532142595	-0,0801096532169471	-0,0594262280330019	-0,159192296130916
237	2	ich halte von diesen Sachen nicht viel. Es kostet nur und hat keinen Nutzen.		3	0	0	1	3	6	2	2		1	1	3	5	82,5	1,80	100	0	0	0	0	0	0	2	5	2	3	27	10,5,9,6,1,2,7,12,8,11,3,4	5,6,11,12,2,4,7,9,3,1,10,8	2,3,1	3,1,2	1	2	2	1	3	3	2	1	3	3	2	-0,00770758854189414	-0,117134383158977	0,261750990508957	0,131075354456334
238	2			3	0	0	1	7	2	2	2		2	2	2	1	60	1,60	100	0	0	0	0	0	0	1	4	1	3	34	12,2,10,11,4,7,9,3,6,8,1,5	11,2,8,5,12,9,6,10,7,3,4,1	2,3,1	3,1,2	1	1	2	2	1	2	2	1	1	3	1	0,00205282877967708	0,257103087987228	-0,0944280328366004	-0,0861844844162182
239	1		Um meinen Blutdruck zu ueberpruefen	1	75	75	2	7	1	2	2		1	1	1	2	85	1,56	100	0	0	0	0	0	0	1	4	5	3	6	11,6,8,3,10,2,9,12,5,1,4,7	10,6,4,11,9,2,12,3,7,5,1,8	1,2,3	1,2,3	3	2	1	1	1	2	2	1	1	2	2	0,000859018789421252	-0,20086829143784	-0,115616837689738	0,0636217331628409
240	2	moechte ich nicht		3	0	0	1	7	1	2	2		1	2	3	3	74,5	1,66	80	5	0	0	0	10	5	1	6	5	6	27	10,11,7,3,2,9,12,5,1,8,4,6	9,5,4,11,8,12,3,10,6,1,2,7	2,1,3	2,1,3	1	2	2	1	1	2	2	3	1	3	1	-1.0842e-05	0.00277556	-0.00416334	-0.00277556
241	2	Ich will die Daten nicht aufzeichnen		2	100	10	2	4	2	2	2		1	5	8	8	118	1,80	75	0	0	0	0	25	0	1	5	6	4	14	2,9,7,12,10,1,6,5,11,8,3,4	6,1,11,12,8,7,3,10,2,5,9,4	2,3,1	3,1,2	1	1	2	2	3	2	2	3	3	2	2	0,000208969540599762	0,000918322811933617	0,146823495673937	-0,06510505028787
242	2	ich brauche es nicht und sehe es als unoetige Spielerei an und die Preise sind sehr hoch.		3	10	0	2	4	2	2	2		1	3	3	7	70	1,75	90	0	0	0	0	10	0	1	3	1	3	34	2,11,7,6,10,12,9,4,8,5,3,1	12,1,11,8,10,4,3,9,7,5,2,6	1,2,3	1,2,3	1	1	1	1	1	2	1	1	1	1	1	0,00897812334874069	0,177717785855534	-0,334064136811418	0,0430859397934157
243	2	kein Bedarf		3	0	0	1	6	2	2	2		1	4	7	7	80	1,72	70	10	10	10	0	0	0	2	5	5	3	32	8,1,5,9,10,11,7,2,4,12,3,6	2,8,11,9,3,12,7,1,4,5,6,10	2,1,3	2,1,3	3	2	1	1	3	2	2	1	3	1	2	-0,00286354261002917	-0,243080998513657	0,0912415906257504	0,0780512165880035
244	2	aus Datenschutzgruenden		3	0	0	5	7	1	2	2		1	4	9	9	65	1,83	100	0	0	0	0	0	0	1	3	7	6	34	11,10,5,6,2,12,9,7,1,3,8,4	9,5,10,12,3,4,8,11,7,2,1,6	3,2,1	3,2,1	1	1	2	2	1	2	1	1	1	1	1	0,00641312122345047	0,380048147515352	-0,327703290635024	-0,157055260958496
245	2	Fitnesstracker und Smartwatch zu teuer, habe zudem kein Smartphone, sondern ein einfaches Handy		3	20	5	4	4	1	2	2		1	2	1	8	105	1,82	20	40	0	0	0	40	0	2	3	4	6	8	1,7,3,6,8,9,12,4,11,5,10,2	1,12,3,8,10,4,2,5,6,11,9,7	3,1,2	2,3,1	1	1	1	1	1	2	1	1	1	1	1	0,00897812334874069	0,177717785855534	-0,334064136811418	0,0430859397934157
246	1		finde es praktisch fuer die ueberischt	2	100	10	3	4	2	2	2		2	3	8	7	64	1,69	20	5	5	10	0	30	30	1	1	4	5	34	10,8,12,5,7,1,3,4,2,9,11,6	6,9,7,8,4,12,5,2,10,1,11,3	2,3,1	3,1,2	2	2	2	2	3	2	2	2	2	3	2	-0,00595673174678059	-0,0723758638274218	0,158032471853569	-0,0658008355368788
247	2	keine	keine	3	0	0	3	6	3	2	2	keine	2	3	5	4	115	1,70	40	0	0	0	0	60	0	2	5	4	3	8	7,3,4,11,1,2,8,5,12,10,6,9	5,6,2,3,8,11,1,7,12,10,4,9	2,1,3	2,1,3	2	2	2	2	2	3	3	2	2	2	1	-0,00662596219974977	0,211396633493369	-0,198512818104966	-0,157463941389236
248	1		Um meine Koerperliche Bewegung zu sehen!	3	50	0	5	7	1	2	2		1	3	3	2	85	1,83	20	40	20	20	0	0	0	2	5	5	5	33	1,4,12,9,8,3,2,10,11,7,5,6	1,7,6,2,11,12,10,5,4,8,9,3	2,3,1	3,1,2	1	1	1	1	3	2	2	3	1	3	2	0,00355125036974611	-0,214469948860254	0,161268443511674	0,124697337449427
249	2			3	0	0	1	2	1	2	2		2	1	8	9	110	1,89	100	0	0	0	0	0	0	2	4	3	2	15	6,1,10,3,4,11,8,2,5,12,7,9	2,8,4,5,9,1,11,7,12,3,6,10	2,1,3	2,1,3	2	1	1	3	1	2	1	3	1	1	3	0,0146184532142595	-0,0801096532169471	-0,0594262280330019	-0,159192296130916
250	2	Kein Interesse		3	50	0	3	3	4	2	2		2	1	3	7	54	1,64	50	10	6	9	1	20	4	1	4	6	3	27	11,8,9,2,3,1,7,4,12,10,5,6	6,4,5,8,11,12,7,2,3,10,1,9	2,1,3	2,1,3	1	3	1	1	1	2	2	1	3	3	2	0,00214503933906594	-0,162515081801677	0,176862690494234	0,39516892684389
251	2	Nutze es nur in bestimmten Situationen wie Training oder Kalorienzaehler. Aber dann nur an dem Tag und nicht im Verlauf.		3	20	0	2	4	3	2	2		1	2	4	7	65	1,61	100	0	0	0	0	0	0	1	4	4	4	16	4,5,3,9,12,8,10,1,6,2,7,11	8,10,3,1,2,9,11,6,4,7,12,5	1,2,3	1,2,3	3	2	1	1	1	2	1	1	1	1	1	0,00331042947180019	0,00599807238763543	-0,327249833397617	-0,0231163372293521
252	2	Ich mag es nicht		3	0	0	1	4	1	2	2		1	1	4	5	100	1,75	60	20	0	0	0	15	5	2	4	3	6	27	8,3,5,2,4,11,12,1,10,7,6,9	8,4,2,5,3,11,10,1,12,9,6,7	2,3,1	3,1,2	1	2	1	2	1	2	1	1	1	1	1	0,00483172772736646	0,226016795791845	-0,365041451558021	-0,0437477699917127
253	1		kalorienbilanz	1	50	2	3	3	6	2	2		1	3	7	6	57	1,58	30	30	10	10	5	5	10	1	2	3	3	14	10,5,7,1,2,12,9,6,4,11,8,3	4,5,12,9,2,8,3,11,7,1,10,6	1,3,2	1,3,2	3	3	1	1	2	2	2	3	3	3	2	-0,00189462783904618	-0,432279214315055	0,28781506474283	0,234112909035712
254	2	keine arnung unmoetig		2	0,00	0,00	2	3	2	2	2	keinem	1	1	2	2	130	1,80	40	10	5	5	10	20	10	2	5	3	2	3	11,5,12,2,8,7,10,3,4,6,9,1	12,4,8,9,2,10,6,5,11,7,1,3	2,1,3	2,1,3	1	1	1	1	1	2	2	1	3	1	2	0,00511143895665768	0,00764365586072173	0,000935953575406823	0,224382260708346
255	1			1	250	0	2	4	1	2	2		1	4	7	8	86	1,82	40	20	10	30	0	0	0	2	3	5	2	2	12,8,1,6,7,9,3,11,4,5,10,2	3,12,7,9,10,4,5,2,6,11,8,1	1,2,3	1,2,3	1	1	1	1	1	2	1	3	1	1	1	0,0101502884939491	0,104734397247591	-0,254100698948788	0,0321986733880336
256	1		Um meinen Schlaf zu kontrollieren	3	30	2	2	5	2	2	2		1	1	2	2	58	1,67	40	10	5	5	0	40	0	1	4	3	3	2	8,3,1,10,7,12,4,2,11,6,9,5	3,8,2,7,12,10,5,1,11,4,9,6	1,2,3	1,2,3	1	1	1	1	1	2	3	3	3	3	2	0,00340149619791419	-0,0350052409694097	0,046909739103095	0,393423847873267
257	2	Habe meine Gruppe		3	0	0	2	6	4	2	2		1	4	5	7	78	1,63	70	10	0	0	0	20	0	1	4	8	4	8	2,4,12,10,8,1,7,5,9,3,11,6	6,1,10,2,8,12,7,5,9,4,11,3	1,2,3	1,2,3	1	1	2	3	1	1	3	1	2	1	1	0,00194504449031509	0,548588491074874	-0,209777929435672	-0,0119607099402525
258	2	Habe mich damit noch nicht naeher befasst.		3	50,00	1	1	4	1	2	2		2	1	1	2	85	1,73	20	20	0	10	20	20	10	1	4	4	3	34	5,1,2,9,3,7,11,8,10,4,6,12	2,3,5,10,1,11,6,8,4,9,7,12	3,1,2	2,3,1	3	2	2	1	1	2	2	3	1	3	1	-0,00198199910381063	-0,103809368746412	0,0150706633001173	-0,0713212975410038
259	2	kein Interesse		3	0	0	3	6	5	2	2		2	1	7	9	54	1,63	100	0	0	0	0	0	0	1	3	5	4	14	7,12,4,9,3,10,11,8,1,2,5,6	9,10,5,3,11,12,1,8,4,6,7,2	2,1,3	2,1,3	3	2	3	2	2	1	3	2	2	3	1	-0,0125131840782888	0,175758981370875	-0,169946308626055	0,0358979408494751
260	2	Kein Bedarf		3	0	0	1	4	4	2	2		1	1	7	7	83	1,82	30	30	0	0	0	30	10	2	6	4	6	34	1,6,2,4,10,3,12,9,5,7,11,8	1,3,6,4,9,2,10,12,8,5,11,7	1,3,2	1,3,2	1	1	1	1	1	2	2	1	3	1	2	0,00511143895665768	0,00764365586072173	0,000935953575406823	0,224382260708346
261	2	kein bedarf		3	0	0	1	5	2	2	2		1	2	3	8	75	1,65	90	0	0	0	0	10	0	1	6	8	4	34	5,1,11,9,10,6,8,7,12,2,3,4	2,10,11,12,1,6,8,7,4,5,3,9	1,2,3	1,2,3	1	2	1	1	1	2	1	3	1	3	2	0,00349045123182845	-0,170830699717209	-0,0674377702706054	0,226633632548386
262	1		Keine Angaben	1	0	20	1	4	2	2	2		1	2	1	8	58	1,68	0	20	40	0	30	10	0	1	2	1	2	6	6,10,5,3,2,8,1,11,12,4,9,7	7,5,4,10,3,1,12,6,11,2,8,9	1,2,3	1,2,3	1	2	3	1	2	1	3	3	1	2	1	-0.00344303	0.119244	-0.205142	0.0140412
263	2	Da ich keine Fitness betreibe ist solch ein Geraet fuer mich obsolet.		3	15	0	2	5	2	2	2		1	1	2	5	145	1,86	25	35	20	20	0	0	0	2	3	1	2	18	10,5,12,9,4,7,11,1,8,2,3,6	8,10,11,5,2,12,6,9,4,1,7,3	2,3,1	3,1,2	1	2	2	1	1	2	2	3	1	3	1	-1.0842e-05	0.00277556	-0.00416334	-0.00277556
264	2	Ich brauche diesen Kram nicht.		3	0	0	3	7	2	2	2		1	2	7	7	70	1,59	70	0	0	0	0	30	0	1	6	7	6	34	4,1,11,8,9,10,6,5,3,12,2,7	2,11,9,1,8,7,12,4,5,6,3,10	1,2,3	1,2,3	3	1	2	2	3	2	1	1	3	3	2	-0,00346792651503117	-0,0306960457443723	0,065217013968044	-0,0229612131735678
265	1		Weil es auf mein Handy gibt und es mich interessiert.	1	30	4	5	3	2	2	2		2	2	2	7	98,8	1,80	20	80	0	0	0	0	0	1	1	3	3	14	1,4,9,12,11,7,8,2,10,5,6,3	1,8,12,2,10,11,6,7,3,9,5,4	3,2,1	3,2,1	3	2	1	1	2	2	1	2	1	2	3	-0.000195156	-0,333333333333333	-0,333333333333333	0.00208167
266	2	unnoetig		2	50	0	1	4	2	2	2		1	3	5	5	88	1,79	50	30	0	0	0	20	0	2	3	3	3	8	11,12,7,6,9,8,5,10,1,2,4,3	9,10,12,11,7,4,3,6,5,8,1,2	1,3,2	1,3,2	1	1	1	2	1	2	2	1	3	1	2	0,00465073810841332	0,12385301051852	-0,0217850012848794	0,132429530404982
267	1		Aus Neugier	3	30	0	3	4	4	2	2		1	2	7	8	79	1,82	80	20	0	0	0	0	0	2	3	4	3	14	6,11,10,3,8,1,4,9,12,5,2,7	6,11,4,7,10,1,12,5,8,3,2,9	3,1,2	2,3,1	3	1	1	1	3	2	1	1	1	1	1	0,00468883655518372	-0,00509652379735796	-0,235502139874758	-0,108364124845163
268	1		Weil es hilfreich ist und meistens richtig	2	20	0	3	3	1	2	2		1	4	6	10	82	1,60	50	0	0	0	0	50	0	1	1	3	3	2	1,5,9,7,11,4,10,12,6,8,2,3	1,11,12,6,2,9,4,10,3,7,5,8	2,1,3	2,1,3	1	2	2	2	1	2	2	3	1	3	1	-0,000460700848244361	0,116209354657798	-0,0227209548602863	-0,0919527303033643
269	2	kein Interesse		4	0	0	1	2	2	2	2		2	2	8	9	60	1,65	90	10	0	0	0	0	0	1	6	6	6	34	2,1,10,6,12,7,4,9,8,3,5,11	2,1,10,7,11,4,6,9,8,3,12,5	1,2,3	1,2,3	3	3	1	2	1	2	2	1	3	3	2	-0,000297660612989053	-0,15011509589029	0,169212398934065	0,231894898999522
270	2	Hmmm	Naja	2	50	40	2	7	3	2	2		1	2	7	4	60	1,7	10	40	0	0	50	0	0	1	1	4	5	7	2,7,5,9,3,12,4,1,6,8,10,11	8,1,5,7,3,9,2,10,4,11,12,6	1,3,2	1,3,2	1	3	2	1	3	2	1	2	3	1	2	0,00176150324328726	-0,108545571730798	0,0403056117207023	0,229034949199138
271	2	es ist unbestimmt wer diese ersoenlichen Daten einsehen kann		1	0	0	2	7	3	2	2		1	2	3	4	92	1,79	90	0	0	5	0	0	5	2	6	8	2	34	6,1,9,3,12,11,8,10,5,2,4,7	2,10,4,11,9,1,12,7,3,8,6,5	2,1,3	2,1,3	3	2	2	1	3	2	1	1	1	1	1	-0,00110115949499201	0,0131141384831747	-0,214676698724394	-0,211433574775474
272	1		Aus Spielerei	3	100	0	1	3	2	2	2		1	2	7	8	76	1,82	40	40	0	0	0	20	0	2	3	5	3	17	2,4,12,5,1,3,6,7,10,11,9,8	5,1,6,2,4,7,8,12,11,9,10,3	3,1,2	2,3,1	1	3	2	1	3	3	2	1	3	3	1	-0,0040141508973652	-0,011728023856576	0,251014798749601	0,107427061431526
273	2	Ich besitze ein solches Geraet (noch) nicht, gedenke aber, mir eins anzuschaffen		2	25	0	2	3	2	2	2		2	4	6	8	47	1,49	70	10	5	5	0	10	0	1	1	8	5	34	2,1,12,7,5,3,11,9,10,6,4,8	2,1,6,11,5,10,4,12,8,9,7,3	2,3,1	3,1,2	3	2	2	2	3	3	2	1	3	3	1	-0,0102188305032659	0,0125199484256508	0,155498147923292	-0,133955328004723
274	2	brauche ich nicht		3	0	0	1	6	2	2	2		1	1	1	3	58	1,63	95	5	0	0	0	0	0	1	4	5	6	27	6,3,1,8,10,5,12,2,4,11,7,9	3,8,2,9,6,1,11,4,12,5,10,7	3,2,1	3,2,1	3	2	2	1	2	1	1	2	1	3	1	-0,00737200545648467	-0,0494725188856473	-0,232489322356373	0,0565351927636361
275	1		interessant	1	150	0	5	4	2	2	2		1	2	8	8	88	1,64	80	20	0	0	0	0	0	1	3	4	2	34	3,10,7,4,5,8,2,9,1,12,11,6	9,7,1,4,5,12,3,6,8,2,11,10	2,1,3	2,1,3	3	2	2	1	2	2	1	2	2	2	3	-0,0053870147887244	-0,166655851576408	-0,28583236040848	-0,112888405386031
276	1		Weil ich mehrere der angebotenen Funktionen mag	2	100	5	5	5	1	2	2		1	4	8	8	79	1,83	80	10	0	0	0	0	10	2	3	7	6	3	3,8,7,4,10,1,6,9,12,5,11,2	6,12,1,4,10,7,3,2,8,5,11,9	2,3,1	3,1,2	1	1	1	1	1	2	1	3	1	1	2	0,0102188305032658	-0,0125199484256508	-0,155498147923292	0,133955328004723
277	2	kein bedarf		3	0	0	3	6	6	2	2		2	1	1	4	82	1,69	100	0	0	0	0	0	0	1	6	2	2	34	5,12,7,8,9,1,11,6,2,3,4,10	6,9,10,11,1,8,3,4,5,12,7,2	3,2,1	3,2,1	3	2	3	2	2	1	3	2	2	3	1	-0,0125131840782888	0,175758981370875	-0,169946308626055	0,0358979408494751
278	1		Macht Spass	1	50	2	4	5	1	2	2		1	4	8	7	100	1,90	50	0	0	25	0	25	0	2	2	2	3	23	9,8,3,1,2,5,4,6,12,11,7,10	4,5,3,7,6,8,11,2,1,12,10,9	1,3,2	1,3,2	1	3	2	2	2	3	3	2	2	3	1	-0,00623415530952209	0,235989785462204	-0,0664604093973929	0,101251141633595
279	2	Brauche ich nicht		4	10	1	4	3	5	2	2		1	2	6	6	75	1,80	100	0	0	0	0	0	0	2	3	3	6	34	2,3,12,6,10,11,9,8,1,4,7,5	9,1,2,10,12,4,11,8,7,5,6,3	1,3,2	1,3,2	2	1	1	1	1	2	1	3	1	1	3	0,0131341095721888	-0,0782408322829531	-0,160260677070377	-0,0552788558872992
280	2	Bin nicht ehrgeizig, bewege mich nach Lust und Laune.		2	0	0	2	3	4	2	2		1	1	10	8	56	1,70	70	10	0	0	0	20	0	1	5	3	5	8	8,3,5,10,9,12,6,11,4,1,2,7	10,11,2,9,3,7,12,1,5,4,8,6	2,3,1	3,1,2	1	2	1	1	1	2	2	1	1	3	2	0,00100067814115414	-0,130391964067318	-0,0104426878738155	0,220832391470619
281	2	brauch ich nicht		3	0	0	2	7	4	2	2		2	1	5	4	65	1,70	50	0	0	0	0	50	0	1	4	5	3	34	4,5,6,9,8,7,12,2,10,3,1,11	11,8,10,1,2,3,6,5,4,9,12,7	2,3,1	3,1,2	3	3	3	2	2	2	3	3	3	3	1	-0,00460832829006844	-0,0516841831801263	0,125459636336741	0,0249189744769469
282	2	brauch ich nicht		3	0	0	2	5	2	2	2		1	1	2	4	87	1,71	50	10	10	10	0	10	10	2	5	3	3	2	3,4,7,11,6,10,2,8,5,9,12,1	12,7,1,2,9,5,3,8,10,6,4,11	3,1,2	2,3,1	1	1	1	1	1	2	1	1	1	1	1	0,00897812334874069	0,177717785855534	-0,334064136811418	0,0430859397934157
283	2	kein interesse		3	0	0	1	7	2	2	2		2	4	7	9	75,0	1,84	50	20	0	0	0	30	0	2	2	8	5	34	4,7,6,1,9,11,10,12,3,2,8,5	4,10,9,1,12,3,2,11,5,7,6,8	1,2,3	1,2,3	3	1	1	2	3	3	1	1	3	1	2	-0.000173472	-0.00138778	0.00277556	0.00277556
284	2	zu alt		3	0	0	3	6	6	2	2		1	2	3	3	70	1,58	60	0	0	0	0	40	0	1	6	3	2	34	12,6,5,8,4,2,10,3,11,9,1,7	11,6,8,5,3,2,12,4,10,7,9,1	2,3,1	3,1,2	1	2	2	2	2	1	1	2	1	2	2	-0,00394182543952394	0,0866249002212105	-0,291923202607321	0,0517710538511907
285	1		Um eine Uebersicht und die regelmaessige Kontrolle ueber meine Werte zu haben.	1	40	40	2	4	1	2	2		2	3	6	5	76,0	1,67	20	10	0	0	0	70	0	1	5	3	6	14	2,10,7,8,9,4,1,11,12,5,6,3	7,1,12,6,10,11,3,4,5,2,8,9	1,2,3	1,2,3	1	1	1	1	1	2	1	1	1	1	1	0,00897812334874069	0,177717785855534	-0,334064136811418	0,0430859397934157
286	2	Kein Interesse an so einer Spielerei		4	0	0	3	4	2	2	2		1	1	4	4	53	1,60	50	0	10	0	0	30	10	1	6	4	3	8	3,1,11,5,4,9,8,6,12,7,10,2	2,12,1,5,4,8,10,7,6,11,3,9	2,1,3	2,1,3	2	1	1	3	1	2	1	3	1	1	3	0,0146184532142595	-0,0801096532169471	-0,0594262280330019	-0,159192296130916
287	2	fuer mich unrealistisch		3	0	0	1	5	1	2	2		1	4	5	7	56	1,67	70	0	0	0	0	30	0	1	6	5	3	34	9,12,4,3,1,8,10,6,11,2,5,7	5,10,4,3,11,8,12,6,1,7,9,2	1,3,2	1,3,2	3	1	2	2	3	3	1	1	1	1	2	0,000513317178888004	0,106396138365539	-0,0703572180652281	-0,204416644229937
288	1		Um zu sehen, wie viel ich mich am Tag bewege	1	60	0	5	4	5	2	2		1	3	7	9	90	1,7	95	0	0	0	0	5	0	2	1	6	5	23	6,12,7,4,11,9,2,3,8,1,10,5	10,7,8,4,12,1,3,9,6,11,5,2	2,3,1	3,1,2	2	1	1	3	1	2	1	3	1	1	3	0,0146184532142595	-0,0801096532169471	-0,0594262280330019	-0,159192296130916
289	1		Gesundheit	2	80	80	5	3	3	2	2		1	2	7	5	40	1	100	0	0	0	0	0	0	1	3	1	5	34	5,12,7,1,6,2,11,9,3,8,10,4	4,6,9,12,1,5,3,10,8,11,7,2	1,2,3	1,2,3	3	3	2	2	3	2	3	2	1	3	2	-0,00226329410225166	-0,0780806156361315	0,0361851689831024	0,132773093660535
290	2	braucht niemand		3	0	0	1	3	2	2	2		1	1	5	5	130	1,80	80	0	0	0	0	20	0	2	4	3	2	34	4,3,11,10,8,6,5,9,1,2,12,7	9,10,2,1,7,6,12,5,8,4,3,11	1,2,3	1,2,3	3	1	1	1	1	2	2	1	3	1	2	0,00312943985284705	-0,0961657128856898	0,0160066168755242	0,153060963167342
291	1		Zur Ueberwachung	1	400	0	4	7	1	2	2		2	5	4	2	86	1,78	20	20	20	20	1	18	1	2	1	4	5	3	8,9,10,5,12,2,11,1,7,6,4,3	8,6,12,11,4,10,9,1,2,3,7,5	3,2,1	3,2,1	2	1	1	1	1	2	1	3	1	1	3	0,0131341095721888	-0,0782408322829531	-0,160260677070377	-0,0552788558872992
292	2	hatte eins verloren, ich fand es ungenau		4	50	0	3	5	1	2	2		1	3	6	8	67	1,63	70	10	0	0	0	20	0	1	4	3	3	6	11,6,9,3,7,1,4,12,8,10,5,2	6,12,4,7,11,2,5,9,3,10,1,8	2,3,1	3,1,2	3	2	2	1	1	2	1	1	3	1	2	-0,00134294825186281	-0,0454103976471056	-0,100126462233532	0,0666800207201799
293	1		Es ist immer interessant ,wie viel man sich verbessert hat, wie viel man schafft	3	500	15	4	3	2	2	2		1	3	7	9	53	1,55	30	10	15	5	10	20	10	1	4	6	4	14	5,6,3,7,8,10,2,11,1,12,4,9	9,7,3,11,1,2,4,5,12,6,8,10	3,2,1	3,2,1	3	2	2	1	1	2	2	3	3	3	2	-0.00453108	-0.241339	0.213112	0.126664
294	2	Unnoetig		3	0	0	2	4	4	2	2		1	1	2	7	100	1,70	0	50	0	0	0	0	50	1	3	3	3	27	9,8,10,6,1,5,11,2,4,7,3,12	5,8,11,9,6,4,10,2,1,3,7,12	1,2,3	1,2,3	2	1	1	3	1	2	1	3	1	1	3	0,0146184532142595	-0,0801096532169471	-0,0594262280330019	-0,159192296130916
295	2	****************		4	0	0	5	7	6	2	2		2	2	7	7	50	1,56	20	20	20	20	20	0	0	1	2	8	3	34	3,11,1,12,5,8,2,6,7,4,9,10	3,7,1,10,5,8,9,6,11,12,2,4	3,2,1	3,2,1	3	2	3	2	2	1	3	2	2	3	1	-0,0125131840782888	0,175758981370875	-0,169946308626055	0,0358979408494751
296	1		Um bei meinem Fitnessprogramm auf dem Laufenden zu bleiben	2	250	5	4	5	1	2	2		1	3	8	9	82	1,76	40	20	20	10	0	10	0	1	5	5	3	27	3,9,12,8,10,5,11,7,2,1,6,4	10,9,1,12,6,11,8,4,2,5,7,3	1,2,3	1,2,3	1	1	1	1	1	2	2	3	1	1	1	0,00883268054848326	0,072189744289539	-0,117142178689368	0,0155101659048844
297	1		Haelt mich fit	1	350	5	4	3	4	2	1	Mit der Familie und Verbindungen aus der Gar,in-Welt	1	3	6	4	102,5	1,88	30	10	15	15	5	10	15	1	4	7	6	34	9,6,3,8,7,1,4,5,12,11,2,10	6,11,3,7,8,2,5,4,1,12,10,9	2,1,3	2,1,3	1	1	1	1	1	2	1	3	1	1	2	0,0102188305032658	-0,0125199484256508	-0,155498147923292	0,133955328004723
298	2	Noch keine Erfahrung		2	100	5	4	4	2	2	2		1	2	6	6	70	1,74	70	10	0	10	0	10	0	1	4	4	5	32	11,7,4,8,6,3,10,1,9,5,12,2	8,12,6,3,10,5,2,4,9,7,1,11	1,2,3	1,2,3	1	1	1	1	1	2	1	1	1	1	2	0,00904666535805741	0,0604634401822923	-0,235461585785923	0,144842594410105
299	2	kein Interesse		3	0	0	3	7	3	2	2		1	2	5	5	76	1,72	50	20	10	10	0	10	0	1	5	7	3	15	6,1,3,8,5,9,7,2,11,10,4,12	2,8,3,11,5,1,7,4,6,10,9,12	1,2,3	1,2,3	3	2	2	2	1	2	1	1	1	1	1	0,000745427346509971	0,208328434047453	-0,320888987221223	-0,223257537981264
300	2	Hat mich bisher nicht interessiert,		3	100	5	4	3	1	2	2		1	2	2	2	96	1,69	50	20	0	0	0	20	10	1	5	3	6	14	10,7,3,5,6,11,8,2,1,4,12,9	9,8,3,10,4,5,2,7,12,1,6,11	2,3,1	3,1,2	3	2	1	1	1	2	1	3	1	3	1	0,0014399101187011	-0,157385722790379	-0,150969657995984	0,0535556803906929
301	2	kein bedarf		3	0	0	1	6	2	2	2		1	2	2	4	44	1,54	40	10	5	5	0	30	10	1	4	5	6	14	2,12,5,7,6,4,11,10,9,3,8,1	12,1,10,6,3,5,4,11,9,8,7,2	2,1,3	2,1,3	1	1	1	1	1	2	2	1	3	1	2	0,00511143895665768	0,00764365586072173	0,000935953575406823	0,224382260708346
302	2	sehe keine Notwendigkeit		3	0	0	2	2	1	2	2		2	1	9	9	78,5	1,74	80	0	0	0	0	20	0	2	6	3	6	22	7,1,4,3,6,12,2,10,5,8,9,11	2,7,4,3,9,5,1,10,11,8,12,6	3,2,1	3,2,1	1	1	1	1	1	2	2	3	1	3	1	0,00578999605017573	-0,0182106622805327	-0,0208254411503646	0,103069449930311
303	2	Brauche sowas nicht.		1	30	0	5	7	1	2	2		1	1	2	5	67	1,60	70	5	5	5	5	5	5	1	1	3	3	20	6,11,3,2,5,9,1,10,12,8,4,7	7,4,3,11,5,1,12,10,6,8,2,9	1,3,2	1,3,2	1	1	2	1	1	2	1	3	1	1	2	0,00811452922621999	0,0736010585763686	-0,126416346886611	0,0257668575561759
304	2	Sehe keinen Sinn		3	50	0	3	6	2	2	2		1	3	7	9	79	1,83	25	25	20	10	0	20	0	2	3	7	6	34	2,9,10,3,8,4,1,12,5,7,6,11	7,1,4,6,9,11,10,5,2,3,12,8	3,2,1	3,2,1	1	1	1	3	1	2	1	3	1	1	2	0,0117031741453366	-0,0143887693596448	-0,0546636988859171	0,0300418877611066
305	2	Interessiert mich nicht		3	0	0	1	2	6	2	2		2	1	2	5	74	1,63	100	0	0	0	0	0	0	1	6	3	3	3	2,10,7,3,12,1,5,8,11,6,4,9	6,1,4,11,7,10,3,8,12,2,9,5	2,1,3	2,1,3	3	2	2	1	1	2	2	1	3	3	2	-0,00570324069563621	-0,168355457175229	0,133148795564892	0,137550797262458
306	2	kein bedarf	nutze ich nicht	4	0	0	2	3	3	2	2	keinem	2	1	1	1	80	1,68	80	0	0	0	0	20	0	1	3	8	3	34	9,5,8,2,6,1,7,3,11,10,4,12	6,4,8,11,2,5,7,3,1,10,9,12	2,1,3	2,1,3	2	2	2	1	3	3	3	2	2	2	3	-0,00378872775504243	-0,00404733672686534	-0,0904375444901818	-0,0595526929328115
307	2	Sind nicht so extremdatdnsammler		3	0	0	1	4	2	2	2		2	2	2	3	92	1,78	80	19	0	0	0	1	0	2	5	4	3	34	12,1,5,2,10,3,4,8,11,6,9,7	2,4,6,7,3,10,12,8,11,5,9,1	3,1,2	2,3,1	3	2	2	1	1	2	1	1	1	1	1	0,00120612819475433	0,0921190793896549	-0,298168032360936	-0,1313048076779
308	2	Interessiert mich nicht		3	0	0	3	6	2	2	2		1	3	6	9	69	1,74	70	15	0	0	0	15	0	1	4	3	3	23	6,4,11,3,9,7,2,5,1,12,8,10	9,7,4,2,8,1,6,11,5,12,3,10	2,3,1	3,1,2	1	1	2	2	1	1	3	1	2	1	1	-8.67362e-05	0,666666666666667	-0,333333333333333	0.00138778
309	2	kein interewsse		3	20	0	1	6	2	2	2		2	1	1	9	77	1,60	100	0	0	0	0	0	0	1	4	4	3	34	5,2,11,4,3,1,9,7,8,10,6,12	6,2,5,4,1,11,8,9,7,10,3,12	2,1,3	2,1,3	3	2	2	1	1	2	2	3	1	3	1	-0,00198199910381063	-0,103809368746412	0,0150706633001173	-0,0713212975410038
310	1		Regelmaessigkeit	2	300	3	5	3	4	2	2		1	2	5	8	54	1,68	100	0	0	0	0	0	0	1	2	3	5	14	11,3,8,6,4,1,9,12,7,2,10,5	6,10,2,5,12,4,9,3,7,11,1,8	1,3,2	1,3,2	3	2	2	1	1	2	2	3	1	3	1	-0,00198199910381063	-0,103809368746412	0,0150706633001173	-0,0713212975410038
311	1		Um mein Gewicht im Auge zu behalten.	1	30	0	3	6	2	2	2		1	4	8	9	55	1,65	55	45	0	0	0	0	0	1	2	4	6	12	1,6,9,7,5,11,10,8,12,2,4,3	1,10,12,11,5,2,4,8,3,7,6,9	1,2,3	1,2,3	3	2	1	1	1	2	1	1	1	3	2	0.000336287	-0.201657	-0.132331	0.1662
312	2	ist fuer mich nicht von Interesse		2	200	5	1	5	3	2	2		1	2	4	8	68	1,63	70	10	5	0	0	15	0	1	3	7	5	34	11,9,5,10,7,2,12,8,1,6,4,3	9,6,12,11,3,10,5,8,2,4,1,7	3,2,1	3,2,1	1	1	1	1	1	2	1	1	1	1	1	0,00897812334874069	0,177717785855534	-0,334064136811418	0,0430859397934157
313	1		um abzunehmen	3	99	99	2	3	1	2	2		2	2	5	5	113	1,85	100	0	0	0	0	0	0	2	3	3	3	23	2,9,1,6,4,5,11,7,8,3,10,12	3,1,10,5,6,4,8,9,2,11,7,12	3,2,1	3,2,1	3	2	3	3	1	2	1	3	3	1	2	0,00107282762464543	-0,179987181735057	0,140864090983432	-0,0477863346638594
314	2	Ich sehe keinen Verwendungszweck fuer mich		3	0	0	3	3	4	2	2		2	4	7	7	68	1,83	90	0	0	0	0	10	0	2	2	4	5	8	4,7,8,10,12,1,11,9,5,2,3,6	6,10,11,1,9,12,2,3,8,4,7,5	2,1,3	2,1,3	1	2	2	1	1	2	2	3	1	3	1	-1.0842e-05	0.00277556	-0.00416334	-0.00277556
315	1		Da ich alles dann besser im Ueberblick habe	2	0	0	4	3	6	2	2		1	4	9	9	61	1,79	60	0	0	30	0	10	0	2	1	4	3	34	2,9,7,5,11,4,12,1,8,3,6,10	8,1,10,6,4,11,3,9,2,12,5,7	2,1,3	2,1,3	2	3	1	2	3	2	2	2	3	1	3	0,0050027747955458	-0,176722760890373	0,120698846936071	0,0393479979691494
316	2	warum sollte ich		3	0	0	5	4	1	2	2		1	1	1	3	86	1,87	100	0	0	0	0	0	0	2	5	7	6	34	5,7,4,12,2,8,6,9,11,1,3,10	10,5,11,3,1,7,2,6,8,12,9,4	3,1,2	2,3,1	2	1	1	3	1	2	1	3	1	1	3	0,0146184532142595	-0,0801096532169471	-0,0594262280330019	-0,159192296130916
317	2	Brauche ih nicht		3	0	0	1	7	2	2	2		2	1	6	6	80	1,68	50	0	0	0	0	50	0	1	4	3	2	8	6,11,9,2,5,1,8,7,10,4,3,12	6,4,11,10,5,1,8,7,3,9,2,12	2,1,3	2,1,3	3	2	2	1	3	2	2	3	1	3	2	-0,00422074478424025	-0,300068655326133	0,197164547962156	-0,0496934100218886
318	2	Warum?		3	20	0	1	7	4	2	2		1	2	4	7	60	1,64	45	10	5	5	0	15	20	1	3	5	6	13	4,5,12,3,11,9,2,1,8,6,7,10	8,7,4,1,2,10,11,9,6,12,5,3	1,2,3	1,2,3	1	2	2	2	3	2	2	3	1	3	1	-0,0027679885379907	0,0372044137513183	0,0607703787762562	-0,172081497400939
319	2	kann eh keinen Sport mehr treiben		3	0	0	2	5	6	2	2		2	1	1	1	123	1,93	50	25	5	10	0	10	0	2	5	2	3	16	4,11,7,9,12,10,1,8,2,5,3,6	7,9,11,1,10,12,3,8,4,6,2,5	2,3,1	3,1,2	1	1	1	1	1	2	2	1	1	3	2	0,00468637291428401	-0,0624816193458308	-0,00218632798749922	0,215713370952383
320	2	kein Interresse		3	0	0	2	5	2	2	2		1	5	7	8	109	1,78	90	3	1	1	1	1	3	1	6	5	3	34	2,6,10,3,5,12,9,7,4,8,1,11	11,1,4,9,5,2,8,10,7,3,12,6	2,1,3	2,1,3	3	2	1	1	1	2	1	2	1	2	3	0,00322983321950992	-0,24036195817431	-0,349251606419182	0,0788474538617917
321	2	Habe keinen		3	30	0	5	3	1	2	2		1	2	6	8	76	1,72	75	0	0	0	0	10	15	2	6	6	2	32	11,9,8,6,12,5,3,7,4,10,2,1	12,11,7,9,6,4,8,3,2,10,1,5	2,1,3	2,1,3	1	1	2	2	1	2	1	3	1	1	2	0,00765382837797563	0,189810413234167	-0,149137301746897	-0,0661858727471884
322	1		Um meine Schritte zu kontrollieren	1	20	0	3	7	2	2	1	Pedometter Schrittzaehler	1	2	5	5	120	1,70	40	0	0	0	40	0	20	1	3	3	3	30	7,5,3,10,11,4,6,8,2,12,1,9	11,9,3,6,2,7,1,8,12,4,5,10	2,3,1	3,1,2	1	1	1	1	1	2	1	3	1	1	2	0,0102188305032658	-0,0125199484256508	-0,155498147923292	0,133955328004723
323	2	kein interesse		3	0	0	1	5	2	2	2		2	1	5	7	90	1,80	50	0	0	0	0	50	0	2	4	4	3	2	10,12,6,5,3,7,2,9,8,11,4,1	12,7,5,11,4,3,6,9,8,1,10,2	3,2,1	3,2,1	3	2	2	1	1	2	2	3	1	3	1	-0,00198199910381063	-0,103809368746412	0,0150706633001173	-0,0713212975410038
324	2	interessiert mich nicht		3	0	0	1	3	2	2	2		1	4	7	7	58	1,64	100	0	0	0	0	0	0	1	6	4	2	16	3,12,1,8,2,4,5,10,11,9,7,6	3,5,1,6,7,12,11,4,10,8,9,2	1,3,2	1,3,2	3	2	1	1	1	2	1	1	1	3	1	0,000267744973492662	-0,0844023341824363	-0,230933095858614	0,064442946796075
325	1		finde ich sehr interessant	1	100	5	3	6	2	2	2		1	3	8	9	72	1,78	50	20	0	0	0	30	0	1	4	4	3	3	11,6,2,4,10,9,12,7,8,1,5,3	10,3,12,4,11,2,8,9,6,5,1,7	1,2,3	1,2,3	1	3	2	2	1	1	3	3	1	1	2	0,00459970554691948	0,316114126538249	-0,0935765169535556	0,178796705258908
326	2	brauche das nicht		3	0	0	5	3	4	2	2		2	1	5	7	65	1,65	45	1	1	1	1	50	1	1	3	5	3	27	12,10,5,8,6,9,3,1,4,7,2,11	8,11,7,9,3,5,10,4,6,2,12,1	1,2,3	1,2,3	1	1	2	1	1	2	2	3	1	3	1	0,00368569477312987	0,0679103447214868	0,00825635988631625	-0,00511902051823596
327	2	Bin nicht sicher ob die Daten wirklich richtig sind		3	100	10	1	6	2	2	2		1	4	8	9	78,0	1,70	70	10	0	0	0	20	0	1	3	4	3	16	8,7,3,4,2,12,10,11,5,1,6,9	10,5,3,4,9,11,2,1,12,7,8,6	3,2,1	3,2,1	3	2	1	1	1	2	2	1	1	1	1	0,00199282152633432	-0,0265465805704161	-0,190291313138197	-0,0398048447125014
328	2	keine Gelegenheit bis jetzt		3	40	20	3	4	1	2	2		1	2	3	3	108	1,88	50	0	0	0	0	50	0	2	5	2	3	3	3,6,12,2,11,10,8,9,4,7,1,5	11,4,1,9,12,2,10,7,8,6,5,3	2,3,1	3,1,2	1	1	2	2	1	2	3	1	1	1	1	0,00525608987234021	0,468238392905184	-0,321051160249549	-0,0813741988967688
329	2	mag das nicht an meinem arm		1	200	0	5	3	6	2	2		2	3	2	8	56	1,57	20	0	0	0	0	80	0	1	3	3	3	3	5,11,7,8,10,9,3,4,1,6,12,2	9,12,7,8,1,10,3,4,6,5,2,11	1,3,2	1,3,2	1	1	2	2	1	2	1	1	1	1	1	0,00641312122345047	0,380048147515352	-0,327703290635024	-0,157055260958496
330	1		um eine gewisse Uebersicht zu erhalten	1	10	5	5	4	1	2	2		1	2	2	3	109	1,60	50	20	0	5	5	10	10	1	5	5	4	12	6,2,8,4,5,3,10,9,11,7,1,12	11,2,6,4,5,1,10,3,8,7,9,12	3,1,2	2,3,1	1	1	1	1	1	2	1	3	1	1	2	0,0102188305032658	-0,0125199484256508	-0,155498147923292	0,133955328004723
331	1		Ueberwache Leistung und Funktionen	1	400	15	5	6	1	2	1	Familie Freunde	1	5	4	4	80	1,71	50	50	0	0	0	0	0	1	4	7	6	8	3,9,10,1,12,2,8,5,6,7,4,11	4,6,1,11,8,9,10,7,2,3,12,5	3,1,2	2,3,1	3	2	3	2	2	2	1	2	3	2	3	-0,00542335349199501	-0,211002677583049	-0,167340801738072	-0,103578675705562
332	1		Es interessiert mich wieviel Schritte ich jeden Tag laufe	1	149	1	4	5	2	2	2		1	3	8	9	72	1,70	80	0	0	0	0	20	0	1	3	5	3	16	8,2,9,6,4,5,12,10,11,3,7,1	12,2,10,5,6,4,11,1,3,8,9,7	2,3,1	3,1,2	3	2	3	2	2	1	3	2	2	3	1	-0,0125131840782888	0,175758981370875	-0,169946308626055	0,0358979408494751
333	1		Um zu sehen wie viel Schritte ich am Tag laufe	1	300	0	5	7	1	2	2		1	3	6	10	75,5	1,61	50	35	0	10	0	5	0	1	2	4	5	16	7,3,12,10,2,9,5,4,1,6,8,11	9,5,2,8,7,10,1,11,6,4,12,3	3,2,1	3,2,1	1	1	1	1	1	3	1	3	1	1	2	0,00853977124294363	0,0138966977506692	-0,0953166233156522	0,136287354755171
334	2	keinen Bedarf		4	20	5	1	3	1	2	2		1	2	5	7	76,0	1,77	60	10	0	0	0	20	10	2	6	2	2	13	7,9,3,4,2,8,11,1,5,12,6,10	8,5,3,4,9,11,1,6,2,12,7,10	1,2,3	1,2,3	1	1	1	1	1	2	1	3	1	1	2	0,0102188305032658	-0,0125199484256508	-0,155498147923292	0,133955328004723
335	1		Zur besseren Uebersicht und Kontrolle	2	3	2	5	7	1	2	2		2	4	9	9	57	1,58	30	5	5	10	10	20	20	1	3	8	5	27	12,3,5,8,7,1,6,11,4,2,9,10	6,10,2,9,3,7,5,4,11,12,8,1	3,1,2	2,3,1	1	2	2	1	1	2	2	3	1	3	1	-1.0842e-05	0.00277556	-0.00416334	-0.00277556
336	1		Um meine taeglichen Aktivitaeten zu ueberpruefen	1	350	5	2	2	2	2	1	ll	1	4	8	10	90	1,88	0	40	30	0	30	0	0	2	1	5	5	10	5,1,4,9,6,10,2,12,7,3,11,8	2,7,10,3,1,5,9,12,4,6,11,8	1,2,3	1,2,3	2	3	1	1	3	3	3	2	2	2	2	0,00069210711846641	-0,106069625957987	0,049168306560969	0,221260962335463
337	1		Gibt mir fuer mich interessante Daten meines Koerpers	1	200	9	3	3	5	2	2		1	3	7	7	81,0	1,79	80	20	0	0	0	0	0	2	4	7	5	2	11,8,3,12,7,9,1,6,4,2,10,5	7,10,3,9,12,8,5,2,6,11,1,4	2,1,3	2,1,3	3	2	1	1	2	2	2	3	1	3	2	-0,00303898903695798	-0,400156096580696	0,100509686374781	0,0597763736624416
338	2	wozu soll das gut sein		3	5	1	3	5	2	2	2		2	3	6	6	84,0	1,75	10	40	30	20	0	0	0	2	4	4	3	34	9,12,6,3,4,11,1,8,5,10,7,2	7,12,4,5,9,3,11,8,1,10,6,2	2,1,3	2,1,3	2	3	1	3	3	2	1	3	1	2	3	0,0111851056589992	-0,295940290409937	0,0797470294063271	-0,154423757859721
339	2	zu teuer		3	5	1	4	4	3	2	2		1	1	1	1	85	1,78	100	0	0	0	0	0	0	2	6	3	6	34	1,8,6,10,9,4,5,7,12,3,2,11	1,11,10,6,7,3,8,2,5,4,12,9	2,3,1	3,1,2	3	2	1	2	3	2	1	3	1	1	2	0,00178314808833464	-0,147035248142231	-0,0879134657332347	-0,104328446418983
340	1		um die Aufzeichnung zu sehen wie viel ich m Tage laufe	2	250	1	4	6	3	2	2		1	2	8	8	75,3	1,87	65	20	5	0	0	10	0	2	3	5	2	32	2,3,7,5,12,9,4,11,10,8,1,6	11,1,2,7,4,12,3,10,6,9,8,5	1,2,3	1,2,3	3	1	1	1	1	2	2	1	1	1	1	0,00567851629946419	0,0413637641510707	-0,182034953251881	-0,0449238652307373
341	2	Weil ich im Moment keine Verwendung dafuer habe !		3	50	2	2	7	1	2	2	Keine Nochtwendigkeit	1	2	10	10	80	1,72	90	10	0	0	0	0	0	2	4	3	4	34	6,8,9,7,3,12,5,11,10,1,4,2	10,12,5,11,7,1,4,2,3,9,8,6	3,2,1	3,2,1	1	1	1	3	1	2	2	1	3	1	3	0,00798122865611109	0,00982813078499014	0,0209491097910901	0,0259519972368827
342	2	Eigenen Titnesplan		3	0	0	2	7	2	2	2		1	2	8	9	79	1,72	70	5	10	0	0	10	5	2	5	3	4	2	9,10,5,4,11,2,6,12,7,1,3,8	10,6,11,4,3,7,9,12,1,2,5,8	3,1,2	2,3,1	3	2	1	1	3	1	3	2	2	3	1	-0,00878490351246403	0,0471196285096151	-0,168926760568713	0,234423477100644
343	2	sehe kein sinn darin		3	0	0	2	6	2	2	2		2	4	7	8	92	1,85	50	0	0	0	0	50	0	2	5	5	6	6	9,3,5,2,6,7,1,4,10,8,12,11	7,4,2,8,3,5,6,10,1,9,12,11	3,2,1	3,2,1	1	2	2	1	1	2	3	2	1	1	1	0,00169885637469482	0,208027077973115	-0,32244152092391	0,108751588368479
344	1		Damit ich weiss, wieviel ich jeden Tag laufe.	1	0	0	3	3	1	2	2		1	2	6	8	89	1,77	100	0	0	0	0	0	0	2	2	2	4	34	12,9,5,4,7,11,2,6,3,10,1,8	11,7,9,4,3,8,5,12,2,10,6,1	3,1,2	2,3,1	1	1	1	2	1	2	1	1	1	1	1	0,00851742250049633	0,293927140513332	-0,356785091671705	-0,0488667905099486
345	2	Ich finde das ueberfluessig und moechte nicht von TEchnik abhaengig sein.		3	0	0	1	7	2	2	2		1	3	7	9	114	1,67	80	0	0	0	0	20	0	1	3	5	3	13	2,9,1,4,10,5,12,3,11,8,7,6	3,1,8,4,6,12,11,10,2,5,9,7	1,2,3	1,2,3	3	1	2	3	2	2	2	1	2	1	3	-7.04731e-05	0.006245	-0.00381639	-0,333333333333333
346	1		Ich finde es ganz praktisch wenn man einige Daten mal nachschauen kann, wie Schritte die man gegangen ist und so weiter	1	5	1	3	3	2	2	2		1	2	1	3	130	1,66	75	10	0	5	0	10	0	1	4	2	3	14	7,2,3,6,12,5,11,8,9,10,4,1	12,2,3,11,6,4,1,8,9,10,7,5	2,1,3	2,1,3	1	1	1	1	1	2	1	3	1	1	2	0,0102188305032658	-0,0125199484256508	-0,155498147923292	0,133955328004723
347	2	Ich habe keine Lust		3	0	0	3	7	1	2	2		2	1	1	5	111	1,71	50	0	0	0	0	50	0	2	3	4	6	8	10,1,2,5,8,6,9,4,7,12,3,11	2,3,11,8,4,6,9,5,7,1,12,10	3,1,2	2,3,1	3	2	3	2	2	1	3	2	2	3	1	-0,0125131840782888	0,175758981370875	-0,169946308626055	0,0358979408494751
348	1		Um einen Ueberblick ueber meine Fitness zu haben	1	100	5	4	4	2	2	1	Krankenkasse	1	3	7	7	79	1,80	50	0	0	0	0	50	0	1	3	5	4	34	9,1,8,6,2,5,12,11,7,4,3,10	2,5,11,10,6,4,9,3,1,12,8,7	1,3,2	1,3,2	3	2	3	2	2	1	3	2	2	3	1	-0,0125131840782888	0,175758981370875	-0,169946308626055	0,0358979408494751
349	2	Bei der Dosierung meines Ausdauertrainings verlasse ich mich auf meine Selbstwahrnehmung, die ich einst in jungen Jahren durch Pulsmessung mit Finger und Sekundenzeiger geeicht habe. Elektronisch vermittelte Messungen physiologischer Parameter beim Training machen mich erfahrungsgemaess unsicher. Wenn ich zwanghaft alle Minute auf ein Display gucke, werde ich narrisch.		3	0	0	2	3	5	2	2		1	2	6	8	97	1,78	90	5	0	0	0	5	0	2	6	4	6	14	3,2,11,1,4,10,6,5,7,9,8,12	4,2,1,5,8,7,9,11,10,6,3,12	3,2,1	3,2,1	1	3	1	1	1	1	2	2	3	3	3	0,00122486946302707	-0,116681602489621	0,0494850970522536	0,479780273893944
350	2	1. Unnoetig 2. Sicherheit der Daten 3. Wer bekommt meine Daten? 4. Wozu? 5. Nicht vertrauenswuerdig, wenn schon gesagt wird das man so etwas nicht am Handgelenk der hand tragen soll mit der man z.B. den Bankpin eingibt?! 6. Ueberwachung/Ortung/Spionage -> Hersteller?		3	0	0	3	7	1	2	2		2	1	1	6	69	1,61	40	55	0	0	0	5	0	1	2	8	5	34	3,4,10,12,8,6,5,9,7,11,1,2	11,12,1,2,7,6,9,5,8,3,10,4	2,3,1	3,1,2	3	2	1	1	1	2	1	1	1	1	1	0,00331042947180019	0,00599807238763543	-0,327249833397617	-0,0231163372293521
351	1		Beim Laufen z.B. hilft es sein Tempo zu halten bzw. einzuschaetzen. Schrittzaehler ist auch nuetzlich.	3	150	3	5	4	4	2	2		1	3	8	6	71	1,71	20	25	10	15	8	2	20	2	1	5	4	27	9,2,10,7,5,1,3,12,8,6,11,4	6,2,7,12,5,10,4,9,1,3,11,8	3,2,1	3,2,1	2	3	1	3	3	2	1	3	1	2	3	0,0111851056589992	-0,295940290409937	0,0797470294063271	-0,154423757859721
352	1		neugier, wieviel Schritte ich am Tag zuruecklege	2	0	0	2	6	2	2	2		1	2	4	8	80	1,75	85	5	5	5	0	0	0	1	5	3	3	26	2,5,1,7,6,12,8,3,9,10,11,4	3,1,8,12,2,5,4,7,9,10,11,6	1,2,3	1,2,3	3	1	1	1	1	2	2	2	3	3	2	-0,000245484218220354	-0,262657735008545	0,0964683987661958	0,333674283636417
353	2	mach keinen sport		3	0	0	4	3	1	2	2		1	2	4	4	86	1,78	60	20	20	0	0	0	0	2	5	5	2	34	5,8,2,6,4,11,9,7,12,1,3,10	10,3,11,5,1,4,8,2,7,12,6,9	2,1,3	2,1,3	2	3	1	3	3	2	1	3	1	3	2	0,00795931984953873	-0,333326627644088	0,280813135344059	0,0259824261348999
354	2	das moechte ich nicht		3	0	0	1	5	2	2	2	ich teile sie nicht, es geht keinen etwas an.	1	3	7	8	90	1,65	90	0	0	0	0	10	0	1	6	3	3	34	3,4,8,2,9,5,10,11,6,12,1,7	11,4,1,2,6,9,12,3,5,7,8,10	3,2,1	3,2,1	3	1	1	3	1	2	1	1	1	1	3	0,00993445595370019	-0,0411614536398508	-0,200377766270122	-0,124908966602361
355	2	Kein Interesse und zu teuer		3	0	0	1	7	1	2	2		1	2	1	1	95,5	1,76	50	30	0	0	0	20	0	2	6	8	3	23	7,3,6,9,12,2,5,8,4,10,1,11	11,6,2,9,7,3,1,8,4,10,12,5	1,2,3	1,2,3	1	1	1	1	1	1	1	3	1	1	1	0,00817691213328746	0,222606196254167	-0,284802043920745	0,118272807222286
356	1		Sie helfen mir beim Erreichen meiner Fitness-Ziele.	2	800	25	4	3	3	2	1	Kollegen, Freunde, Familie	1	4	8	9	68	1,74	35	30	5	10	0	15	5	2	2	4	4	32	9,1,2,3,8,7,12,5,11,10,4,6	2,3,4,11,8,12,6,5,1,10,9,7	1,3,2	1,3,2	1	3	2	2	1	3	2	1	2	3	2	-0,00276411710229117	0,167063532152887	0,162385214064531	0,0964316441235526
357	2	zu teuer bzw. ich treibe regelmaessig Sport und denke, dass ich darauf verzichten kann		3	50	0,50	1	4	2	2	2		2	4	8	7	83,4	1,76	50	30	0	0	0	20	0	2	6	4	6	18	5,10,9,6,2,7,12,11,1,8,4,3	9,5,12,11,1,4,6,10,3,2,8,7	1,2,3	1,2,3	3	2	1	1	1	2	1	1	1	1	1	0,00331042947180019	0,00599807238763543	-0,327249833397617	-0,0231163372293521
358	2	Kenne ich nicht		3	20	30	2	5	4	2	2		1	1	3	4	90	1,80	40	30	10	5	0	5	10	2	6	3	6	18	8,4,5,6,7,9,10,3,2,1,12,11	10,9,8,2,3,4,5,1,6,7,12,11	2,3,1	3,1,2	1	1	2	2	2	2	2	1	2	1	2	-0,00134849144388714	0,217834248479942	-0,0578047743760869	-0,155534502624231
359	1		Um meine Fitnessaktivitaeten zu kontrollieren	1	40	3	5	6	1	2	2		1	2	5	5	80	1,72	70	0	0	0	0	20	10	2	5	2	3	34	7,3,2,8,12,10,11,4,9,6,5,1	12,3,2,8,11,10,1,4,9,6,7,5	1,3,2	1,3,2	1	1	1	1	1	2	1	1	1	1	1	0,00897812334874069	0,177717785855534	-0,334064136811418	0,0430859397934157
360	1		Nur so zur Kontrolle	1	100	5	4	4	5	2	2		1	3	6	4	113	1,86	60	15	0	15	0	10	0	2	4	8	6	34	10,4,2,7,3,5,9,12,6,8,1,11	11,3,5,2,6,9,4,10,7,1,12,8	2,1,3	2,1,3	3	1	1	1	1	2	2	1	3	1	2	0,00312943985284705	-0,0961657128856898	0,0160066168755242	0,153060963167342
361	1		Ich moechte gern meinen taeglichen Kalorienverbrauch im Blick haben. Ich moechte wissen wieviel ich noch essen kann. Ich habe in den letzten 2 Jahren 30Kg abgenommen und moechte gerne mein Gewicht halten.	1	100	10	3	4	3	2	2		1	3	3	7	78	1,57	70	20	0	0	0	10	0	1	2	4	3	14	9,4,10,7,2,12,3,8,11,1,6,5	10,5,7,2,12,11,4,8,1,3,9,6	1,3,2	1,3,2	1	2	2	1	1	2	2	3	1	3	1	-1.0842e-05	0.00277556	-0.00416334	-0.00277556
362	2	Weil ich noch nicht dazu gekommen bin, mir so etwas anzuschaffen		4	60	0	3	6	2	2	2		1	2	3	6	75,0	1,60	50	25	0	0	0	25	0	1	3	4	3	34	1,12,5,3,8,6,7,10,2,9,11,4	1,9,4,12,3,6,7,5,10,8,11,2	2,1,3	2,1,3	1	1	1	1	1	2	1	1	1	1	1	0,00897812334874069	0,177717785855534	-0,334064136811418	0,0430859397934157
363	1		um meine Aktivitaeten zu ueberwachen und zu vergleichen. Um Verbesserungspotentiale zu erkennen. um den Schlaf zu tracken. um Puls zu ueberwachen	2	400	10	3	3	2	2	1	Portalen wie z.B. runtastic	1	4	7	7	56	1,65	50	30	0	0	0	20	0	1	2	6	6	6	5,7,1,3,10,11,6,9,8,2,12,4	3,10,4,12,1,7,2,9,8,5,6,11	2,1,3	2,1,3	1	1	1	1	1	2	1	1	1	1	2	0,00904666535805741	0,0604634401822923	-0,235461585785923	0,144842594410105
364	1		zur Verbsserung der allg. GEsundheit	2	100	5	4	6	1	2	2		2	2	2	3	142	1,83	50	50	0	0	0	0	0	2	2	5	6	6	4,11,10,2,8,6,5,3,1,7,9,12	9,4,8,1,7,6,10,5,11,3,2,12	1,2,3	1,2,3	2	3	1	1	3	2	1	3	1	2	3	0,00970076201692842	-0,294071469475943	-0,0210874196310479	-0,0505103176161043
365	2	Ich bin fit wie ein Turnschuh!		3	0	0	2	7	1	2	2		2	5	10	10	86	1,84	100	0	0	0	0	0	0	2	4	6	3	7	7,6,5,4,8,3,2,10,11,1,12,9	10,7,6,4,3,2,1,5,12,8,9,11	3,1,2	2,3,1	3	2	3	2	2	1	3	2	2	3	1	-0.0125132	0.175759	-0.169946	0.0358979
366	1		Um zu sehen, ob ich am Tag meine 10000 Schritte erreiche	1	30	2	3	3	6	2	2		1	2	6	8	69,5	1,73	100	0	0	0	0	0	0	1	3	5	6	34	4,8,3,11,1,7,10,12,9,2,6,5	5,10,3,1,12,11,6,2,9,7,4,8	1,3,2	1,3,2	3	2	2	2	2	3	3	2	2	3	1	-0,0119781340671784	0,144028403086633	-0,139256105363416	-0,0481785174992893
367	2	ich besitze weder Fitnesstracker noch Smartphone und werde auch keine anschaffen		3	0	0	1	3	4	2	2		1	2	3	6	65	1,65	100	0	0	0	0	0	0	1	6	8	5	34	1,3,11,4,2,6,8,12,9,5,7,10	1,5,2,4,10,6,11,7,9,12,3,8	3,1,2	2,3,1	3	2	1	1	3	2	1	3	1	3	2	-0,000798835561728525	-0,353645009370101	0,0311242266660545	0,0751835679098081
368	2	Denke nicht regelmaessig genug daran, Uhren umzulegen oder die Daten in die Apps einzutragen		3	30	0	4	7	2	2	2		2	2	3	9	65	1,6	100	0	0	0	0	0	0	1	1	2	5	34	5,9,6,1,10,11,2,4,12,3,7,8	4,7,10,8,1,3,11,12,2,5,6,9	1,2,3	1,2,3	3	2	1	1	2	2	1	3	1	3	2	-0,00172138109149211	-0,367611443622644	-0,0364488338846396	0,0764648811455909
369	2	benoetige ich nicht		3	0	0	2	3	4	2	2		1	4	8	9	75	1,76	90	0	0	0	0	10	0	2	6	3	6	13	4,11,10,9,2,5,3,7,6,1,8,12	10,5,7,1,6,9,8,11,4,3,2,12	1,2,3	1,2,3	1	1	2	1	1	1	3	1	1	1	1	0,0037434143599229	0,469900837253962	-0,329031550361219	0,0966526652408478
370	1		kontrolle	4	20	0	1	6	2	2	2		1	1	3	8	78	1,65	25	25	25	25	0	0	0	1	4	5	3	21	5,2,9,4,12,1,10,6,11,3,7,8	6,2,10,4,1,8,11,12,3,7,9,5	1,2,3	1,2,3	2	3	3	3	3	3	1	3	1	3	3	0,00532067245878241	-0,2764602531535	0,349447834483646	-0,174056489526087
371	2	Brauche ich nicht	------	3	30	5	2	5	1	2	2		1	1	5	5	70	1,63	50	0	10	20	0	20	0	1	4	4	3	8	9,2,10,1,4,11,5,3,7,8,6,12	4,2,8,5,7,11,9,10,1,3,6,12	2,3,1	3,1,2	1	1	1	2	3	3	2	3	3	1	2	0,00183655630355319	-0,00171867281958317	0,201851294821933	0,0437455236524724
372	1		Da ich meine Aktivitaeten im Auge behalten moechte und sehen moechte , wie hoch Puls und Blutdruck sind.	2	50	25	2	6	2	2	2		2	4	2	5	65	1,70	40	20	0	0	0	40	0	1	2	3	6	6	10,4,2,3,1,7,9,11,8,5,6,12	5,3,4,2,10,11,6,9,7,1,8,12	3,2,1	3,2,1	1	2	2	1	1	2	3	1	1	1	1	0,0020310959474547	0,284118693525898	-0,306586565275579	0,0156975519248314
373	2	Das ist mir alles zu modern und ungewohnt.		3	20	5	1	5	1	2	2		1	3	5	8	100	1,70	15	60	5	5	5	5	5	1	6	8	6	7	11,5,1,10,2,9,7,8,4,12,3,6	3,5,11,9,2,12,7,8,6,4,1,10	3,1,2	2,3,1	3	2	1	1	2	2	1	2	1	2	3	-0.000195156	-0,333333333333333	-0,333333333333333	0.00208167
374	1		es interessiert mich einfach, wie viel ich gegangen bin, vor allem auf Reisen	3	100	0	1	4	4	2	2		2	1	8	8	59	1,69	80	20	0	0	0	0	0	1	6	3	3	16	2,8,12,1,11,4,3,5,7,6,10,9	4,1,7,6,8,10,9,2,12,11,5,3	2,1,3	2,1,3	3	2	1	1	3	2	2	2	1	3	3	-0,00223540216778003	-0,385244593414731	-0,00855693940717865	0,0679195400478426
375	2	Unnoetiger Bloedsinn		3	0	0	1	4	2	2	2		2	2	7	7	100	2	100	0	0	0	0	0	0	2	5	8	6	34	10,12,3,7,1,4,5,2,8,11,9,6	5,8,3,6,7,12,4,9,11,1,10,2	1,2,3	1,2,3	1	1	2	2	1	2	1	1	1	1	1	0,00641312122345047	0,380048147515352	-0,327703290635024	-0,157055260958496
376	1		Spielerei	1	500	0	2	4	5	2	2		2	4	9	10	81	1,81	40	40	10	10	0	0	0	2	3	7	6	5	11,2,5,8,12,3,10,9,7,6,1,4	11,2,6,12,3,10,9,4,8,7,1,5	3,1,2	2,3,1	3	2	3	2	2	1	3	2	2	3	1	-0.0125132	0.175759	-0.169946	0.0358979
377	2	weiss nicht		3	20	0	3	3	2	2	2		1	3	2	3	83	1,79	50	0	50	0	0	0	0	2	4	3	3	3	8,9,12,6,10,5,11,1,7,3,4,2	8,12,10,11,6,4,9,1,2,5,7,3	2,3,1	3,1,2	3	2	3	2	2	1	3	2	2	3	1	-0,0125131840782888	0,175758981370875	-0,169946308626055	0,0358979408494751
378	2	darum		3	50	2	2	3	3	2	2		1	4	6	7	75	1,75	100	0	0	0	0	0	0	2	3	4	6	8	12,8,3,2,11,4,7,6,5,9,1,10	11,4,3,6,9,8,7,2,10,12,5,1	3,1,2	2,3,1	3	2	2	2	2	1	3	2	2	3	1	-0,0122724511675178	0,23548355591689	-0,230138974943012	0,0355635895845155
379	1		hilft mir effektiver zu leben	1	150	2	4	4	2	2	1	Samsung	1	4	6	6	104	1,76	20	20	20	20	20	0	0	2	2	4	4	32	4,5,7,8,11,9,6,10,3,2,1,12	11,10,9,1,2,7,3,4,6,8,5,12	2,1,3	2,1,3	1	1	2	2	2	2	3	3	2	2	3	0,000167351606829788	0,212571688883962	-0,212897094786131	-0,16689909945393
380	2	war mir noch nicht wichtig genug		3	50	0	3	5	2	2	2		1	4	7	7	72	1,70	50	0	0	0	0	50	0	1	4	3	4	30	8,6,5,9,1,2,12,11,4,7,10,3	5,6,12,9,3,2,10,1,4,11,8,7	1,3,2	1,3,2	1	1	2	2	1	3	2	1	1	1	1	0,00341645401766239	0,37392014073362	-0,130563245767964	-0,171411741691198
381	2			3	50	1	1	3	6	2	2		1	1	8	8	52	1,58	25	20	0	0	0	35	20	1	2	3	4	34	6,4,11,3,8,1,2,12,9,7,5,10	6,7,4,2,11,1,10,5,9,12,3,8	2,1,3	2,1,3	1	1	2	2	1	2	1	1	1	1	1	0,00641312122345047	0,380048147515352	-0,327703290635024	-0,157055260958496
382	2	kein Interesse, ich habe auch kein Smartphone, ich bin gegen die umfassende und vor allem ungefragte Datensammlung		3	0	0	1	3	6	2	2		1	1	1	3	94,5	1,62	100	0	0	0	0	0	0	1	6	3	2	8	3,1,11,6,5,8,9,12,7,10,2,4	2,11,1,12,5,4,9,6,7,10,3,8	2,1,3	2,1,3	3	2	1	1	1	2	1	1	1	1	1	0,00331042947180019	0,00599807238763543	-0,327249833397617	-0,0231163372293521
383	1		Ist interessant und lustig	1	20	0	4	5	4	2	2		1	4	7	7	83	1,77	35	40	0	0	0	15	10	2	3	5	6	13	1,2,5,9,6,4,8,10,11,7,12,3	1,2,12,6,3,5,10,7,4,8,9,11	3,2,1	3,2,1	3	1	1	1	1	2	1	2	1	2	3	0,0069155279926398	-0,172451613452823	-0,340995246532865	0,0737284333435558
384	1		Puls und Leistung ueberpruefen	1	150	5	2	6	2	2	2		1	4	9	9	65	1,63	50	50	0	0	0	0	0	1	3	3	5	12	9,4,10,7,3,8,12,6,2,1,11,5	10,9,5,2,12,8,4,6,1,3,11,7	3,2,1	3,2,1	3	2	3	1	2	3	2	1	3	3	2	-0,0108528660862393	-0,294634760703947	0,269441259575338	0,0613697214160731
385	2	ueberfluessig		3	0	0	3	7	1	2	2		1	1	1	5	95	1,66	70	20	0	0	0	10	0	1	4	4	4	19	3,7,11,4,1,6,10,5,2,12,8,9	5,9,1,4,8,6,2,11,12,7,3,10	3,2,1	3,2,1	1	1	1	1	1	2	1	3	1	1	2	0,0102188305032658	-0,0125199484256508	-0,155498147923292	0,133955328004723
386	1		Interessant	1	150	5	1	3	4	2	2		1	2	2	4	75	1,70	0	80	0	0	0	20	0	1	3	4	4	27	7,6,9,5,12,8,3,4,10,1,11,2	10,12,7,8,4,2,1,6,3,9,11,5	3,2,1	3,2,1	1	1	1	1	1	2	2	1	1	1	1	0,00766051540327482	0,145173132897482	-0,197105616551998	0,0263974323102665
387	1		Ich habe ihn geschenkt bekommen und seitdem trage ich den Tracker und habe mich daran gewoehnt, ab und zu mal nachzusehen.	3	250	5	2	3	4	2	2		1	3	4	6	74	1,72	30	15	20	20	0	5	10	2	3	6	6	27	7,2,3,11,5,1,9,4,12,6,8,10	6,2,3,8,5,10,1,11,7,12,4,9	3,2,1	3,2,1	1	1	1	3	1	2	2	1	1	1	3	0,010598847112045	0,0301032621485093	-0,0784899093108189	-0,0702761765445069
388	1		Moechte meine trainings Erfassen , Puls und Herz ueberwachen, fit bleiben, abnehmen	1	300	5	2	3	4	2	1	Apple	1	4	7	3	68	1,68	90	5	0	0	0	5	0	1	3	6	6	34	5,7,2,11,9,8,10,3,1,12,6,4	9,3,8,12,1,11,2,6,5,7,4,10	2,3,1	3,1,2	1	1	1	2	1	2	1	1	1	1	2	0,00858596450981305	0,176672794840091	-0,258182540646209	0,0528898641067411
389	1		praktisch	2	200	20	3	5	2	2	2		1	5	8	8	75	1,90	40	10	10	10	10	10	10	2	3	7	6	13	5,10,8,2,11,3,12,6,1,7,9,4	9,4,6,12,1,8,10,3,11,2,5,7	2,3,1	3,1,2	2	1	1	3	1	2	1	3	1	1	3	0,0146184532142595	-0,0801096532169471	-0,0594262280330019	-0,159192296130916
390	2	ich weiss nicht, ob es zu kompliziert ist		3	50	5	3	4	1	2	2		1	4	6	7	55	1,60	55	20	0	5	0	20	0	1	6	4	3	34	6,1,12,8,4,10,3,5,7,9,11,2	2,12,7,5,8,1,9,4,10,6,11,3	1,2,3	1,2,3	1	1	1	1	1	2	1	1	1	1	1	0,00897812334874069	0,177717785855534	-0,334064136811418	0,0430859397934157
391	1		Um zu sehen, wie viel ich am Tag laufe	1	80	0	4	4	1	2	2		1	2	6	9	88	1,65	90	10	0	0	0	0	0	2	5	4	5	8	10,6,3,11,8,4,7,9,2,1,12,5	10,9,3,6,12,2,7,5,8,1,4,11	1,3,2	1,3,2	1	2	1	1	1	2	1	1	1	1	1	0,00529242857561082	0,109807441134047	-0,342320496697735	0,0482049603116516
392	1		sie halten mich fit und helfen beim Abnehmen	1	200	20	1	3	1	2	2		1	3	2	6	57	1,57	70	5	5	5	5	5	5	1	4	3	3	22	9,6,8,3,7,5,4,12,10,2,1,11	11,10,4,7,6,2,5,3,1,9,12,8	3,1,2	2,3,1	1	1	1	3	1	2	1	3	1	1	3	0,0130886202027193	-0,0103354735013824	-0,135484991707609	-0,0644749354667397
393	2	kein Bedarf		3	1	1	2	5	1	2	2		2	2	5	5	70	1,66	50	10	8	8	9	6	9	1	6	8	3	20	5,1,3,6,10,12,11,4,2,9,7,8	2,9,3,8,1,4,11,12,10,5,7,6	1,2,3	1,2,3	3	2	2	1	1	2	2	3	1	3	1	-0,00198199910381063	-0,103809368746412	0,0150706633001173	-0,0713212975410038
394	1		Fortschritte feststellen	2	0	0	3	6	4	2	2		1	4	7	9	85	1,8	60	0	0	0	0	40	0	2	4	5	6	13	3,2,12,6,8,11,7,5,4,1,9,10	10,2,1,9,8,4,7,5,11,12,6,3	2,1,3	2,1,3	1	1	1	1	1	2	1	1	3	1	2	0,00642904690212355	0,0401883088187732	-0,136022566684013	0,241070768191495
395	2	alles Geldschneiderei		3	0	0	3	3	1	2	2		1	2	4	5	107	1,70	70	5	0	0	0	20	5	1	4	3	3	32	5,3,7,11,8,1,12,6,10,2,9,4	6,10,2,12,1,8,3,5,11,9,4,7	2,1,3	2,1,3	1	1	1	1	1	2	1	3	1	1	2	0,0102188305032658	-0,0125199484256508	-0,155498147923292	0,133955328004723
396	2	Smartwa5ch		1	150	0	1	3	2	2	2		2	1	5	4	90	1,75	100	0	0	0	0	0	0	1	4	8	3	34	10,8,6,12,5,7,11,9,2,1,4,3	10,9,12,11,5,3,6,2,8,1,7,4	1,2,3	1,2,3	1	1	1	3	1	2	1	3	1	1	3	0,0130886202027193	-0,0103354735013824	-0,135484991707609	-0,0644749354667397
397	1		Ich moechte einfach sehen wie aktiv ich am Tag bin, ob ich mehr tun sollte oder nicht. Fuer mich einfach zu wissen wie viel Bewegung ich am Tag so lege	2	0	0	5	5	1	2	2		2	2	5	9	80	1,87	20	60	0	0	0	20	0	2	2	4	6	18	2,11,7,4,5,9,12,1,3,8,10,6	8,1,9,4,5,12,3,10,6,11,2,7	1,3,2	1,3,2	3	1	1	1	1	2	1	1	1	1	1	0.00699612	0.0739084	-0.318993	-0.0282354
398	2	kenne ich nicht		3	0	0	2	3	2	2	2		1	1	2	2	100	1,70	50	0	0	0	0	50	0	2	6	5	3	3	12,6,4,7,5,2,8,1,10,9,11,3	8,6,12,3,5,2,4,7,10,9,11,1	1,3,2	1,3,2	1	1	2	2	1	2	1	1	1	1	1	0,00641312122345047	0,380048147515352	-0,327703290635024	-0,157055260958496
399	1		Moechte wissen wie viele schritte ich gehe/ wie viele kalorien ich verbrauche	1	200	5	5	3	2	2	2		1	2	4	8	70	1,70	40	10	10	10	10	10	10	2	1	8	3	2	6,12,7,9,11,8,2,5,10,4,3,1	12,7,11,10,8,1,3,6,4,9,5,2	1,3,2	1,3,2	2	1	1	3	1	2	1	3	1	1	3	0,0146184532142595	-0,0801096532169471	-0,0594262280330019	-0,159192296130916
400	2	Ich treibe keinen Sport		4	0	0	3	4	4	2	2		2	1	1	1	85,5	1,85	100	0	0	0	0	0	0	2	5	2	3	34	2,9,5,12,8,11,4,1,10,3,6,7	8,1,10,7,3,11,12,5,2,9,6,4	3,2,1	3,2,1	3	2	2	2	3	2	2	3	3	3	2	-0,00729906408841848	-0,204134432031854	0,273882612203779	-0,0454179665438632
401	2	brauch ich nicht! meine Gesundheit geht nur mich was an!!!!		3	0	0	1	7	1	2	2		2	4	4	5	100	1,85	70	20	0	0	0	0	10	2	5	3	5	34	10,4,3,8,5,11,6,2,12,7,1,9	11,8,3,2,5,7,10,4,12,1,6,9	3,1,2	2,3,1	3	2	1	1	1	2	1	1	1	1	1	0,00331042947180019	0,00599807238763543	-0,327249833397617	-0,0231163372293521
402	2	ist mir zu aufwendig		3	0	0	1	3	1	2	2		1	1	6	6	78	1,68	80	20	0	0	0	0	0	1	5	3	6	34	5,11,3,12,10,1,9,8,2,6,4,7	6,9,3,11,1,10,12,8,7,5,2,4	2,3,1	3,1,2	1	1	2	1	1	2	2	3	1	3	1	0,00368569477312987	0,0679103447214868	0,00825635988631625	-0,00511902051823596
403	2	kein interesse dran		3	0	0	1	3	5	2	2		2	1	1	6	80	1,78	100	0	0	0	0	0	0	2	3	3	3	23	6,1,2,5,10,11,3,7,4,9,8,12	2,3,7,9,4,1,8,11,10,5,6,12	1,2,3	1,2,3	1	2	2	1	1	2	2	3	1	3	1	-1.0842e-05	0.00277556	-0.00416334	-0.00277556
404	1		Zur Gesundheits ueberwachung	1	50	1	3	4	2	2	2		1	4	6	7	92	1,87	60	10	0	0	0	30	0	2	2	5	5	14	12,11,3,10,4,9,5,8,2,1,6,7	10,9,3,5,7,11,12,8,6,4,2,1	3,1,2	2,3,1	1	1	2	2	1	2	3	1	2	1	2	0,00204191836997839	0,431540521986849	-0,204029437335881	0,0156825207824374
405	2	ich mag nicht so viel Technik		2	0	0	2	4	2	2	2		1	1	7	7	52	1,64	80	0	0	0	0	20	0	1	3	3	5	8	2,9,10,8,4,3,5,12,6,7,11,1	12,1,6,5,7,9,10,4,2,3,11,8	3,1,2	2,3,1	1	1	2	1	1	2	2	3	1	3	2	0,00375423678244659	-0,0493440009517546	0,106858910911812	0,0966376340984538
406	2	ich treibe keinen Sport		3	30	0	1	6	4	2	2		1	1	2	8	120	1,78	50	30	10	10	0	0	0	2	4	5	5	12	2,4,10,1,5,3,9,11,8,6,7,12	4,1,6,2,5,10,11,9,7,3,8,12	2,3,1	3,1,2	3	2	1	1	3	2	1	2	3	3	2	-0,0049208587356307	-0,377028367678461	0,0347448522570017	0,275353044540228
407	1		Um meinen Fitness Fortschritt zu beobachten	1	100	2	3	5	1	2	2		1	3	6	6	90	1,67	40	10	10	10	10	10	10	1	4	3	3	14	3,5,10,2,12,11,9,1,4,6,8,7	8,4,1,9,2,10,12,11,7,3,6,5	2,3,1	3,1,2	2	1	1	3	1	2	1	3	1	1	3	0,0146184532142595	-0,0801096532169471	-0,0594262280330019	-0,159192296130916
408	2	Kein Interesse	siehe oben	1	0	0	3	5	2	2	2	entfaellt	1	1	3	7	78	1,60	45	40	1	10	1	3	0	1	6	4	4	34	11,4,3,5,2,7,9,10,12,8,6,1	12,5,3,2,4,11,6,10,7,8,1,9	1,2,3	1,2,3	1	1	1	1	1	2	1	1	1	1	1	0,00897812334874069	0,177717785855534	-0,334064136811418	0,0430859397934157
409	2	brauche ich nicht		3	0	0	2	3	2	2	2		1	2	1	3	72	1,61	40	10	5	5	5	25	10	1	6	3	3	27	1,3,9,8,6,5,7,11,4,12,2,10	1,11,2,9,6,5,7,4,3,12,8,10	1,2,3	1,2,3	3	1	2	2	1	2	2	3	1	3	1	0,00124299482107488	0,0803103306328737	0,000606068326147416	-0,168393048362604
410	1		ich wollte den Kalorienverbrauch mesen	1	99	0	3	4	2	2	2		1	3	8	8	66	1,70	90	10	0	0	0	0	0	1	4	6	3	8	11,9,12,1,4,8,5,10,3,6,2,7	4,11,9,5,7,10,12,6,2,8,1,3	3,1,2	2,3,1	3	2	1	1	2	2	1	2	1	2	3	-0.000195156	-0,333333333333333	-0,333333333333333	0.00208167
411	2	weiss ich nicht		3	0	0	1	5	2	2	2		1	2	3	4	91	1,61	70	0	0	0	0	30	0	1	5	4	2	34	10,9,4,3,6,5,8,11,1,2,7,12	9,10,4,3,6,5,11,7,2,1,8,12	3,1,2	2,3,1	1	1	2	2	1	1	3	1	3	1	1	0,000665095055744674	0,565835060548241	-0,252313486119597	0,100928108718873
412	2	brauch ich nicht		3	0	0	2	7	1	2	2		2	2	2	2	100	1,60	94	1	1	1	1	1	1	1	5	6	3	3	11,9,1,4,3,5,7,6,12,10,2,8	3,11,5,4,6,8,7,12,2,10,1,9	3,2,1	3,2,1	3	2	1	1	3	2	2	3	1	3	2	-0,00211644350719439	-0,386189662328152	0,168082746925475	0,0584950604266589
413	1		Um meine Fitness und Fortschritte ueberwachen zu koennen.	2	100	0	1	4	1	2	2		1	2	1	7	82	1,65	40	30	0	0	0	30	0	1	4	3	3	34	8,11,4,6,1,7,10,9,12,5,3,2	5,12,11,3,10,4,6,1,8,7,2,9	1,2,3	1,2,3	1	1	1	2	1	2	1	1	1	1	1	0,00851742250049633	0,293927140513332	-0,356785091671705	-0,0488667905099486
414	2	Gehe jeden Tag 2 Stunden mit dem Hund		3	0	0	2	7	2	2	2		1	1	8	9	78	1,78	100	0	0	0	0	0	0	2	6	5	2	14	3,12,6,10,5,4,7,8,9,1,2,11	10,11,1,6,5,3,7,8,9,4,12,2	3,2,1	3,2,1	3	3	1	1	2	2	2	2	2	2	1	-0,00229232986999815	-0,183968448092339	-0,107870540123405	0,0494800877824049
415	2	brauche ich nicht		1	0	0	4	3	6	2	2		1	3	8	8	62	1,65	45	10	0	0	0	45	0	1	1	4	4	34	1,4,8,9,5,7,12,2,11,10,3,6	1,8,11,2,5,12,6,3,4,10,9,7	2,1,3	2,1,3	1	1	1	1	1	2	1	1	1	1	1	0,00897812334874069	0,177717785855534	-0,334064136811418	0,0430859397934157
416	2	Unnoetige Selbstkontrolle		3	5	0	2	3	2	2	2		2	3	7	9	56	1,64	100	0	0	0	0	0	0	1	1	2	5	34	2,5,6,3,4,9,11,8,7,10,12,1	12,1,4,5,2,3,9,8,6,10,7,11	1,3,2	1,3,2	3	2	2	1	1	2	2	3	1	3	1	-0,00198199910381063	-0,103809368746412	0,0150706633001173	-0,0713212975410038
417	1		Schrittzaehler	1	100	5	5	2	6	2	2		1	3	5	6	92	1,86	40	30	0	20	10	0	0	2	6	4	3	22	11,6,7,5,2,10,1,8,3,12,4,9	7,5,9,11,4,2,3,8,12,6,1,10	2,1,3	2,1,3	2	3	1	3	3	2	1	3	1	2	3	0,0111851056589992	-0,295940290409937	0,0797470294063271	-0,154423757859721
418	1		Kontrolle der Leistungsverbesserung	3	200	0	1	3	1	2	2		1	4	8	8	50	1,62	50	20	0	20	0	10	0	1	2	4	6	14	12,5,8,7,11,2,9,6,1,4,10,3	9,6,12,10,2,8,4,3,7,11,5,1	3,2,1	3,2,1	1	1	1	1	1	2	1	1	1	1	3	0,0104321114154401	0,0645167360405547	-0,316282878607614	0,0503257711822591
419	2	Waren bisher nicht finanzierbar bzw. und eine Nutzung auf Grund von Minderbelastbarkeit nicht relevant.		3	200	5	4	4	1	2	2		1	1	1	3	90	1,71	30	10	20	10	0	30	0	2	3	4	3	34	6,11,7,4,9,1,2,10,12,5,3,8	6,7,11,4,10,1,3,12,5,8,2,9	2,1,3	2,1,3	1	1	1	1	1	2	2	3	3	1	2	0,00628360410186611	-0,0653397327472215	0,0808993914380373	0,213494994302964
420	2	mache keinen Sport		3	0	0	1	3	2	2	2		1	1	2	2	84	1,71	100	0	0	0	0	0	0	1	6	3	3	30	9,11,3,8,6,1,10,4,7,2,12,5	6,10,3,8,12,5,9,4,1,7,2,11	3,1,2	2,3,1	1	2	2	1	1	2	2	3	1	3	1	-1.0842e-05	0.00277556	-0.00416334	-0.00277556
421	2	brauche ich nicht		3	20	4	5	6	1	2	2		1	2	3	8	62	1,67	60	7	0	0	0	33	0	1	2	4	5	34	12,5,4,9,11,6,10,2,1,7,3,8	9,8,11,3,2,6,10,12,4,7,5,1	3,2,1	3,2,1	3	2	2	2	3	3	2	1	3	3	1	-0,0102188305032659	0,0125199484256508	0,155498147923292	-0,133955328004723
422	1		um alles zu checken	1	29,00	2,00	3	3	2	2	2		1	3	2	4	85	1,70	100	0	0	0	0	0	0	1	2	8	2	34	7,5,2,11,1,4,3,8,12,6,10,9	5,3,7,6,2,10,1,8,12,11,4,9	2,3,1	3,1,2	3	2	3	2	2	1	3	2	2	3	1	-0,0125131840782888	0,175758981370875	-0,169946308626055	0,0358979408494751
423	1		kontrolle	1	0	0	1	7	1	2	2		1	3	8	8	101	1,79	50	25	25	0	0	0	0	2	5	8	6	16	2,10,9,6,12,1,3,5,4,7,11,8	6,1,7,9,8,4,10,12,3,2,11,5	2,1,3	2,1,3	1	2	1	1	1	3	1	3	3	3	2	-0,000806226484427632	-0,164689184904408	0,0921827734389435	0,325193833080224
424	2	bruache ich nicht		3	99	5	3	6	2	2	2		2	4	6	9	72	1,70	100	0	0	0	0	0	0	2	2	2	5	3	6,7,5,3,1,12,8,9,11,2,10,4	5,10,4,12,3,1,2,7,8,11,9,6	3,1,2	2,3,1	3	2	3	2	2	1	3	2	2	2	1	-0,010672844326211	0,209092022746764	-0,290191121742095	-0,0499914199172995
425	1		Ueberwachung meiner Gesundheit	2	100	5	3	4	2	2	2		1	4	8	8	80	1,76	15	20	15	30	0	15	5	2	4	5	3	27	11,5,8,2,9,3,6,10,7,4,1,12	11,4,6,10,2,7,9,3,5,8,1,12	2,3,1	3,1,2	3	1	2	1	2	2	3	1	2	1	3	-0,00132376704771513	0,122603719281878	-0,23114083891132	-0,13705032354484
426	2	Nie damit in Beruehrung gekommen, kein Wissen ueber die Materie		3	0	0	3	4	2	2	2		1	4	7	5	73	1,83	50	30	0	10	0	10	0	2	1	3	5	34	2,10,8,12,4,9,7,6,11,1,5,3	10,1,12,5,11,8,7,3,6,2,9,4	2,1,3	2,1,3	1	1	1	1	1	2	2	1	1	1	2	0,00772905741259154	0,0279187872242409	-0,0985030655265022	0,128154086926956
427	2	ich bin schon nervoes gnug, mich dann noch selbst ueberwachen, dass koennte mich eventuell noch tifer in die bestehende Dauerdepression treiben. Solange meine Aerzte alles ueberwachen fuehle ich mich sicher		3	0	0	2	4	1	2	2		1	1	4	4	123,5	1,78	75	10	0	0	0	15	0	2	6	2	6	8	8,2,1,7,5,11,6,9,10,12,4,3	3,2,12,11,5,7,4,1,8,9,6,10	1,2,3	1,2,3	3	1	2	1	1	2	2	1	1	1	1	0,00357421502241833	0,12748477115309	-0,1529531522152	-0,153112335679285
428	2	Habe keinen		3	30	0	5	3	1	2	2		1	2	7	8	76	1,72	75	0	0	0	0	15	10	2	6	6	2	8	6,10,5,8,1,3,9,2,11,12,7,4	5,8,6,12,3,1,11,4,7,2,9,10	2,1,3	2,1,3	1	1	2	1	1	2	2	3	1	1	2	0,00679692128075412	0,0410564056183171	0,0105421733728091	0,00907835007302667
429	2	Unnoetig		3	0	0	2	4	2	2	2		2	4	7	7	83	1,83	40	5	5	5	5	30	10	2	6	4	4	7	5,10,9,6,12,3,11,2,1,4,8,7	9,8,6,10,1,4,12,11,3,2,7,5	1,3,2	1,3,2	1	3	1	2	3	2	2	1	3	1	2	0.00241974	-0.0349103	0.141316	0.135528
430	1		Um zu wissen wieviel Schritte pro Tag mache ich.	2	10	20	3	4	1	2	2		1	2	6	9	63	1,77	100	0	0	0	0	0	0	1	1	2	5	34	2,6,4,5,1,3,11,9,12,7,8,10	5,1,6,3,4,2,10,11,8,12,7,9	3,2,1	3,2,1	3	2	2	2	3	3	2	1	3	3	1	-0,0102188305032659	0,0125199484256508	0,155498147923292	-0,133955328004723
431	1		Um in Bewegung zu bleiben	3	200	0	3	4	4	2	2		1	3	7	6	86	1,55	100	0	0	0	0	0	0	1	5	4	2	34	10,8,1,9,12,7,11,6,3,5,4,2	3,12,9,11,10,8,6,2,4,1,7,5	1,2,3	1,2,3	1	1	1	1	1	2	1	1	1	1	2	0,00904666535805741	0,0604634401822923	-0,235461585785923	0,144842594410105
432	2	Kein Bock		3	0	0	2	5	2	2	2		2	3	6	8	115	1,83	30	10	5	5	0	30	20	2	4	8	6	18	5,2,12,4,6,11,3,9,1,10,8,7	9,2,7,4,1,5,12,11,8,10,6,3	2,1,3	2,1,3	1	1	1	1	1	2	2	3	1	3	2	0,00585853805949245	-0,135465007953774	0,0777771098751312	0,204826104547001
433	1		Um meine Schritte zu zaehlen	1	50	1	5	4	2	2	2		1	3	6	7	63,3	1,75	20	20	15	15	0	25	5	1	1	8	5	34	4,1,6,3,5,7,10,8,11,12,9,2	2,12,4,1,5,3,6,8,11,7,9,10	2,1,3	2,1,3	1	3	1	1	1	1	3	2	3	3	2	-0.00021684	-0.00693889	-0.00138778	0,666666666666667
434	2	Weil ich davon nicht viel halte		3	15	20	1	4	1	2	2		1	5	9	8	72	1,68	100	0	0	0	0	0	0	1	4	3	2	8	3,9,8,6,2,10,4,5,12,1,7,11	10,5,1,7,8,4,11,3,2,6,12,9	1,3,2	1,3,2	3	1	2	1	1	2	1	1	1	1	2	0,00496036497720092	0,0427750784379003	-0,191309121449124	-0,0346671735794457
435	2	weil ich definitiv eine andere Einstellung habe als der Meinstream es wuenscht	ich verachte bestimmte Technologieentwicklungen und die damit verbundenen Verstoesse gegen Datenschutz etc.	2	0	0	1	3	2	2	2		2	2	3	7	89	1,78	60	20	0	0	0	20	0	2	5	8	6	8	12,9,10,7,1,8,6,2,5,11,4,3	5,8,12,11,9,7,4,6,2,3,10,1	3,1,2	2,3,1	1	1	1	1	1	2	1	1	1	1	1	0,00897812334874069	0,177717785855534	-0,334064136811418	0,0430859397934157
436	2	kein Interesse		3	0	0	1	7	2	2	2		2	1	8	9	82	1,72	100	0	0	0	0	0	0	1	6	3	3	34	9,6,3,4,12,2,10,8,7,5,11,1	12,6,3,4,10,2,9,8,1,7,11,5	2,3,1	3,1,2	1	1	2	1	1	2	2	1	1	3	1	0,00251352962792144	0,14089373332943	-0,0717070779763142	0,00576824588714613
437	2	interessiert mich nicht und kenne nicht alle Moeglichkeiten		3	15	3	3	4	2	2	2		1	1	1	1	66,2	1,50	35	20	10	15	5	10	5	1	5	3	3	27	8,2,7,10,4,3,5,6,12,9,1,11	11,2,6,5,7,8,3,1,10,4,12,9	2,1,3	2,1,3	1	3	1	2	1	2	1	1	1	1	2	0,00866224939052884	0,0969144637477641	-0,178572541266385	0,136117246216858
438	1		Um Aktivitaeten zu haben.	1	50,00	0	2	3	2	2	1	Hausarzt.	1	4	9	8	81,5	1,78	80	10	5	0	0	5	0	2	6	5	2	27	9,7,1,6,5,12,3,2,8,4,11,10	3,8,7,10,5,4,2,9,1,12,11,6	3,2,1	3,2,1	2	2	2	2	2	3	3	2	3	3	3	-0,00634721882938343	-0,0359690638159249	0,0205331004286148	0,0365933594852548
439	1		Zur Kontrolle fuer mich	3	40	0	1	6	1	2	2		1	1	2	2	58	1,67	80	5	0	5	0	10	0	1	5	2	3	8	8,12,4,7,9,3,6,2,11,10,5,1	12,8,6,3,11,7,4,1,5,10,9,2	1,3,2	1,3,2	1	2	2	1	1	2	2	1	3	3	1	-0,0037897836011423	0,0527082572444241	0,0194755812392785	0,107115440186772
440	1		nur mal so aus Spass	1	15	5	3	3	3	2	2		1	2	6	7	66,0	1,84	95	0	0	0	0	5	0	2	3	3	4	16	5,8,4,2,10,7,12,6,3,11,1,9	11,4,9,3,1,8,6,2,12,5,10,7	2,3,1	3,1,2	1	1	1	1	1	2	1	1	1	1	2	0,00904666535805741	0,0604634401822923	-0,235461585785923	0,144842594410105
441	2	Ich sehe keinen Grund dies zu tun.		3	0	0	3	3	4	2	2		1	1	1	4	83	1,64	75	5	0	0	0	20	0	1	2	4	5	34	9,1,6,3,11,7,5,2,8,12,10,4	2,8,4,12,7,3,6,9,1,11,5,10	1,3,2	1,3,2	3	2	1	1	1	2	2	1	3	3	2	-0,00359893941859035	-0,254476464177248	0,104066994528211	0,245739267711005
442	1		Zur Messung der zurueckgelegten Strecke pro Tag	1	30	0	3	3	2	2	2		1	4	7	8	95	1,94	50	30	0	10	0	10	0	2	1	4	5	18	11,6,12,7,4,2,1,5,9,3,10,8	7,6,10,5,8,2,4,12,9,11,1,3	3,1,2	2,3,1	1	1	2	1	1	2	2	1	3	1	2	0,00300713767961182	0,0937646628627412	0,0300177546120877	0,116193790259798
443	1		Just for fun.	2	0	0	2	4	1	2	2		2	3	7	7	87	1,83	85	15	0	0	0	0	0	2	6	4	6	14	4,11,3,5,10,1,2,6,8,9,7,12	6,7,3,1,4,8,11,9,10,5,2,12	2,1,3	2,1,3	3	2	1	1	3	2	2	3	1	3	2	-0,00211644350719439	-0,386189662328152	0,168082746925475	0,0584950604266589
444	1		Hilfreich	1	100	5	5	3	6	2	2		1	2	5	5	73	1,69	85	0	0	0	0	15	0	1	2	3	3	21	3,2,1,9,12,5,8,10,4,6,7,11	3,2,1,9,6,10,11,7,4,8,12,5	3,2,1	3,2,1	1	1	2	2	1	1	3	1	2	1	1	-8.67362e-05	0,666666666666667	-0,333333333333333	0.00138778
445	1		Um Fitness Daten zu sammeln	2	150	0	4	6	1	2	2		2	4	2	2	96	1,90	100	0	0	0	0	0	0	2	4	8	6	7	5,11,12,1,6,7,8,2,10,4,9,3	4,8,12,10,1,5,6,7,11,9,2,3	3,1,2	2,3,1	1	1	1	1	1	2	1	3	1	1	1	0,0101502884939491	0,104734397247591	-0,254100698948788	0,0321986733880336
446	1		Rein aus Interesse, wie viele Schritte und Kalorien ich am Tag verbrauche	1	50	5	5	4	4	2	2		1	1	3	6	78,5	1,76	90	0	0	0	0	10	0	1	2	3	6	14	12,7,9,3,11,1,8,10,4,6,5,2	6,12,4,9,11,10,2,7,3,8,5,1	2,1,3	2,1,3	1	1	1	1	1	3	1	3	1	1	3	0,00992521730032631	0,0179499936089315	-0,176137916137344	0,0417705315273245
447	2	Mache kein Sport, habe grunsaetzlich kein Interesse		3	0	0	2	3	5	2	2		1	1	1	3	90	1,70	60	0	0	0	0	40	0	2	5	4	2	8	1,7,8,4,12,11,3,5,6,10,9,2	1,12,7,4,8,9,2,3,11,10,6,5	2,3,1	3,1,2	1	1	2	1	1	2	2	1	1	1	1	0,00555621412622896	0,231294139899502	-0,168023815515317	-0,081791038138281
448	2	kein Interesse		3	0	0	3	4	1	2	2		1	1	2	6	85	1,60	80	0	0	0	0	20	0	1	4	3	3	20	6,1,3,5,12,2,8,9,7,4,11,10	2,6,3,10,4,1,9,7,8,12,11,5	1,3,2	1,3,2	1	2	1	2	1	3	1	3	3	3	1	-0,00133546934198871	0,0687745154266314	-0,0291407324468386	0,131484448160169
449	2	weil ich es einerseits als voelligen Schwachsinn ansehe, andererseits meine Daten niemals digital Geheimdiensten, Kapitalisten und anderen unerwuenschten geben werde		2	0	0	2	7	1	2	2		2	5	9	9	57	1,72	100	0	0	0	0	0	0	1	5	6	6	8	8,9,4,2,5,12,10,6,3,1,11,7	10,4,9,3,5,8,12,1,2,7,11,6	1,2,3	1,2,3	3	2	1	1	1	2	1	3	1	3	1	0.00143991	-0.157386	-0.15097	0.0535557
450	2	eigenkontrolle ohne Technik		3	100	1	3	7	5	2	2		1	4	7	7	103	1,75	30	30	0	0	0	40	0	2	6	8	6	13	5,6,7,9,8,2,10,12,11,1,4,3	10,6,12,11,1,2,3,5,4,7,9,8	1,2,3	1,2,3	1	1	1	1	1	2	1	1	1	1	1	0,00897812334874069	0,177717785855534	-0,334064136811418	0,0430859397934157
451	1		Kontrolle und Uebersicht der eigenen Gesundheitsdaten	1	150	5	4	5	1	2	2		1	3	8	8	68	1,72	35	10	5	5	5	30	10	2	3	5	5	23	12,5,6,4,3,2,9,10,8,11,7,1	12,6,5,4,2,3,11,9,7,8,10,1	1,2,3	1,2,3	1	1	1	1	1	2	2	1	3	1	2	0,00511143895665768	0,00764365586072173	0,000935953575406823	0,224382260708346
452	2	Ich benoetige derartigen Pipifax nicht. Als Hundebesitzer habe ich taeglich ausreichend Auslauf im Fichtelgebirge (frische,saubere Luft)!		3	0	0	5	6	1	2	2		1	5	2	5	74	1,83	40	50	0	0	0	10	0	2	6	7	6	4	12,9,7,4,1,8,11,10,2,3,5,6	5,9,10,4,11,12,3,6,2,8,7,1	1,2,3	1,2,3	3	2	1	1	2	2	1	1	1	1	1	8.05963e+08	-0,0869733027713881	-0,311331560311769	-0,101963791091144
453	1		Um einen Ueberblick ueber meine Schritte pro Tag zu haben	3	50	0	2	3	2	2	2		2	4	6	6	79	1,68	25	18	3	5	1	30	18	1	4	4	3	8	11,9,12,6,7,5,2,10,3,4,8,1	12,7,9,10,6,4,5,11,2,8,1,3	3,2,1	3,2,1	1	1	2	1	1	2	1	3	1	1	1	0,00804598721690327	0,19085540424961	-0,225018897912107	-0,0759897970605138
454	1		Ich habe eine Essstoerung (bin aber in Behandlung)	1	80	5	5	5	6	2	2		2	3	3	2	55	1,68	20	0	0	40	20	0	20	1	1	8	5	34	2,3,5,11,6,4,10,7,12,9,1,8	11,1,2,6,3,5,8,12,10,7,4,9	2,3,1	3,1,2	2	1	1	3	1	2	1	3	1	1	3	0,0146184532142595	-0,0801096532169471	-0,0594262280330019	-0,159192296130916
455	2	Uninteressant		2	0	0	5	6	1	2	2		1	2	3	4	81	1,68	88	2	2	2	2	2	2	2	3	3	5	14	2,10,12,7,1,5,6,4,9,11,8,3	5,1,12,8,6,7,4,11,9,2,10,3	1,3,2	1,3,2	1	1	1	1	1	2	2	3	1	3	1	0,00578999605017573	-0,0182106622805327	-0,0208254411503646	0,103069449930311
456	1		Weil er hilft	2	500	2	4	5	3	2	2		1	3	9	9	98	1,88	10	10	20	10	5	5	40	2	3	7	6	27	12,11,8,5,9,3,1,10,7,6,2,4	7,11,6,12,4,10,9,3,5,8,2,1	2,1,3	2,1,3	2	2	3	1	1	2	3	3	2	2	3	0,00146129100222352	-0,00807538959787886	-0,0780993429064447	-0,0853629041697549
457	2	Ich bin nicht uebergewichtig, habe eine gute Gesundheit und lebe gesund		3	0	0	5	3	2	2	2		1	5	8	9	61	1,68	50	10	10	10	5	10	5	1	4	3	4	8	11,12,5,4,7,1,8,6,2,10,9,3	6,9,12,4,3,8,5,7,11,10,1,2	2,3,1	3,1,2	1	1	2	2	3	3	2	3	3	1	2	-0,000267744973492664	0,0844023341824362	0,230933095858614	-0,064442946796075
458	2	Teuer und aufwendig		1	25	5	3	3	1	2	2		2	5	9	9	70	1,83	20	20	10	20	10	10	10	2	1	4	3	16	11,2,1,7,6,5,4,12,9,10,8,3	3,2,12,7,6,5,4,11,9,10,1,8	3,1,2	2,3,1	3	2	2	1	1	2	2	3	1	3	2	-0,00191345709449391	-0,221063714419653	0,113673214325613	0,030435357075686
459	2	Ich besitze so etwas nicht		3	0	0	2	3	3	2	2		1	1	3	4	100	1,70	50	0	0	0	0	50	0	1	5	5	3	27	7,9,6,3,4,12,1,11,5,8,2,10	7,11,4,5,9,3,1,10,2,12,8,6	3,2,1	3,2,1	1	1	2	2	1	1	3	1	2	1	1	-8.67362e-05	0,666666666666667	-0,333333333333333	0.00138778
460	1		Um meine Schritte waehrend eines Tages zu zaehlen.	1	250	5	5	4	1	2	2		1	4	9	9	80	1,80	70	10	10	10	0	0	0	2	3	5	6	13	10,7,6,5,8,4,12,2,9,1,11,3	10,8,12,6,4,3,2,5,9,1,11,7	3,1,2	2,3,1	2	3	1	3	3	2	1	3	1	2	3	0,0111851056589992	-0,295940290409937	0,0797470294063271	-0,154423757859721
461	2	Kenne ich nicht		3	0	0	1	3	2	2	2		1	1	4	4	89	1,72	70	10	0	10	0	10	0	2	6	8	2	34	5,12,10,4,11,8,2,7,6,1,9,3	10,7,12,4,1,9,8,6,11,3,5,2	1,3,2	1,3,2	1	1	1	1	1	2	2	1	1	1	1	0,00766051540327482	0,145173132897482	-0,197105616551998	0,0263974323102665
462	2	Weil ich keine wirkliche Verwendung fuer mich da sehe bzw. auch keine Vorteile davon		2	100	0	2	3	2	2	2		1	3	4	5	76	1,68	40	15	5	10	0	20	10	1	4	7	5	13	5,8,6,3,7,12,1,9,10,2,4,11	7,10,4,11,1,3,5,2,8,9,12,6	3,1,2	2,3,1	2	1	1	3	1	2	1	3	1	1	3	0,0146184532142595	-0,0801096532169471	-0,0594262280330019	-0,159192296130916
463	2	n8a	n7a	3	30	0	3	6	2	2	2		1	3	5	7	70	1,54	50	20	20	10	0	0	0	1	5	5	6	34	9,12,3,10,11,2,5,7,4,1,6,8	10,6,3,9,7,11,8,12,1,4,5,2	2,1,3	2,1,3	1	1	1	2	1	2	1	1	3	1	2	0,00596834605387919	0,156397663476572	-0,1587435215443	0,149118037888131
464	2	Ich kenne mich viel zu wenig mit der Funktion und dem Nutzen aus		1	60	2	5	4	6	2	2		1	3	5	5	90	1,78	70	5	0	0	0	25	0	1	1	4	6	12	8,4,5,6,7,12,10,9,2,3,1,11	11,9,10,2,3,4,5,1,8,7,12,6	1,2,3	1,2,3	1	1	2	2	1	2	2	3	1	3	1	0.00322499	0.18412	-0.0144646	-0.0970718
465	1		Um zu sehen wieviel man sich am Tag bewegt	1	300	10	3	7	4	2	2		2	2	4	4	70	1,65	1	7	30	13	30	9	10	1	4	5	2	34	5,1,10,3,2,8,7,9,11,12,4,6	2,5,4,11,1,12,7,6,8,3,9,10	3,2,1	3,2,1	3	3	1	2	2	3	1	3	2	2	3	-0,00015608924843115	-0,118890617170308	-0,0937688389207056	-0,120153579747549
466	1		ich nutze nur einen Schrittzaehler	2	20	0	3	4	4	2	2		2	3	7	8	62	1,68	25	25	0	0	0	50	0	1	3	5	6	2	11,10,6,9,12,7,5,2,4,1,3,8	10,8,11,9,7,3,6,12,4,2,1,5	1,3,2	1,3,2	1	1	1	1	1	2	2	1	3	1	2	0,00511143895665768	0,00764365586072173	0,000935953575406823	0,224382260708346
467	2	zu umstaendlich		3	100	10	4	7	1	2	2		2	4	5	5	80	1,67	20	30	0	0	0	40	10	1	5	7	5	12	4,3,11,12,8,10,6,1,5,2,7,9	8,10,2,1,9,7,11,5,12,6,3,4	1,3,2	1,3,2	2	3	1	3	1	2	1	3	1	1	3	0,0146947380949753	-0,159867984309274	0,0201837713468218	-0,075964914020799
468	2	Ich betreibe keine Fitness oder keinen Leistungssport, bei denen mir solche Geraete nuetzliche Informationen geben koennten. Ich betreibe nur moderate Bewegungen durch Radfahren und Wandern.		1	0	0	3	4	1	2	2		1	5	6	7	85,6	1,82	80	20	0	0	0	0	0	2	6	6	4	34	7,12,10,8,9,3,4,6,11,2,5,1	12,10,6,7,11,8,1,4,5,3,9,2	3,2,1	3,2,1	3	2	1	1	3	2	1	1	1	3	2	-0,00197100070693696	-0,280661620762158	-0,0488392111965759	0,0860708343151902
469	2	Weil ich es unnoetig finde		3	30	3	3	3	6	2	2		1	4	7	9	60	1,68	70	20	5	5	0	0	0	1	1	8	3	34	1,10,6,2,7,5,9,12,3,11,8,4	1,4,9,12,6,3,5,11,7,2,10,8	3,2,1	3,2,1	3	2	1	1	2	2	1	3	1	3	2	-0,00172138109149211	-0,367611443622644	-0,0364488338846396	0,0764648811455909
470	2	Man sich auch anders verueckt machen		3	0	0	2	4	3	2	2		1	2	6	7	60	1,70	30	30	5	10	0	15	10	1	6	5	6	12	2,10,4,7,8,3,5,6,12,9,11,1	12,1,6,3,7,8,4,5,10,2,11,9	1,2,3	1,2,3	3	2	1	1	2	2	1	2	1	2	3	-0.000195156	-0,333333333333333	-0,333333333333333	0.00208167
471	2	Kenne ich nicht		3	0	0	1	3	2	2	2		2	2	6	7	75	1,68	20	20	20	10	0	20	10	1	3	8	6	6	10,6,9,4,3,7,2,1,8,12,11,5	8,7,5,4,12,2,6,9,3,1,11,10	2,1,3	2,1,3	3	2	3	2	2	1	3	2	2	3	1	-0,0125131840782888	0,175758981370875	-0,169946308626055	0,0358979408494751
472	2	kein Bedarf		3	0	0	1	3	5	2	2		2	1	1	2	111	1,65	100	0	0	0	0	0	0	2	4	2	5	34	1,4,10,11,6,12,9,5,3,2,7,8	1,10,9,2,8,5,11,12,7,3,4,6	1,3,2	1,3,2	2	1	1	3	1	2	1	3	1	1	3	0,0146184532142595	-0,0801096532169471	-0,0594262280330019	-0,159192296130916
473	2	Keine Interesse		4	15	0	2	3	1	2	2		2	3	8	8	60	1,59	20	20	10	20	10	10	10	1	5	2	5	14	2,4,6,3,9,11,10,8,1,7,5,12	9,1,4,2,11,3,10,8,5,7,6,12	1,3,2	1,3,2	2	3	1	3	1	2	1	3	1	1	3	0,0146947380949753	-0,159867984309274	0,0201837713468218	-0,075964914020799
474	1		Schritte zaehlen, mein Herzschlag zu kontrollieren	1	100	0	3	5	3	2	2		1	1	1	1	88	1,65	60	0	0	0	0	40	0	1	4	4	2	14	9,10,8,2,1,5,3,11,7,12,6,4	5,4,7,12,6,11,9,3,1,2,8,10	1,2,3	1,2,3	1	1	2	2	1	1	1	1	1	1	1	0,0044397448627888	0,497919946521928	-0,358404635606981	-0,0709811271242437
475	2	weiss nicht	??	3	0	0	5	7	2	2	2	nein	1	4	5	5	101	1,67	50	0	0	0	0	50	0	1	6	3	3	34	11,5,2,10,7,12,8,6,9,1,4,3	10,3,12,11,2,8,5,7,9,4,1,6	3,1,2	2,3,1	3	2	2	2	3	2	2	1	1	1	1	-0,00287946828870224	0,0967788401829217	-0,10043913332526	-0,320074812561988
476	2	Brauche ich nicht.	unzutreffend.	4	0	0	1	4	4	2	2		2	1	4	4	60	1,70	0	0	0	0	0	100	0	1	5	4	3	34	2,7,8,4,1,5,10,3,9,12,11,6	5,1,8,4,6,12,2,3,9,7,11,10	2,3,1	3,1,2	3	1	2	2	3	2	2	1	1	1	1	0,000806226484427629	0,164689184904408	-0,0921827734389436	-0,325193833080224
477	2	brauche ich nicht		3	0	0	1	3	2	2	2		2	1	8	8	64	1,70	100	0	0	0	0	0	0	1	6	3	2	34	6,11,12,4,8,2,3,10,9,1,7,5	10,6,7,4,12,1,11,5,9,8,2,3	2,1,3	2,1,3	3	2	1	1	1	2	2	3	1	3	1	0,000122302173235228	-0,189930375748431	-0,0140111377365635	0,0368671729075436
478	1		ich moechte 8000 schritte am tag schaffen	3	50	0	5	6	5	2	2		1	1	1	3	80	1,85	100	0	0	0	0	0	0	2	4	4	3	32	2,11,12,1,10,4,5,8,7,3,6,9	4,1,10,6,7,11,9,8,12,5,2,3	2,3,1	3,1,2	3	3	2	3	1	2	3	2	2	3	3	9.17706e+09	-0,032544079708275	0,0138471183107017	0,101724392652527
479	2	mag das armgefuehl nicht		1	0	0	3	3	2	2	2		2	3	8	9	73	1,78	50	25	2	10	0	12	1	2	4	5	5	3	6,5,12,3,2,9,1,10,8,11,4,7	7,5,4,11,2,1,12,9,6,8,10,3	1,3,2	1,3,2	1	2	2	2	3	3	3	2	3	2	2	-0,00649961261646503	0,0770512956698098	-0,0273761229896464	0,13865686937472
480	2	Zu teuer, zu geringer Nutzen		1	50	2	5	7	2	2	2		1	3	7	8	80	1,80	20	20	10	10	10	20	10	2	3	7	5	27	7,8,4,3,12,9,10,6,1,2,11,5	9,10,4,3,12,8,1,2,6,7,11,5	3,1,2	2,3,1	2	1	1	3	1	2	1	3	1	1	3	0,0146184532142595	-0,0801096532169471	-0,0594262280330019	-0,159192296130916
481	2	Unnuetz und unnoetig, ich treibe ohne Elektronik Sport!		1	0	0	4	4	4	2	2		1	3	8	9	97	1,78	80	5	5	0	0	0	10	2	6	8	6	12	1,8,9,7,11,2,4,12,3,5,10,6	1,6,9,7,10,12,4,2,3,11,5,8	1,2,3	1,2,3	3	2	1	1	3	2	1	3	1	3	2	-0,000798835561728525	-0,353645009370101	0,0311242266660545	0,0751835679098081
482	1		um alles im Griff zu behalten und zur Selbstmotivation	3	50	0	3	4	4	2	2		1	1	3	3	78	1,65	50	0	0	0	0	50	0	1	6	6	5	8	11,1,5,2,7,4,12,3,6,8,10,9	2,4,8,6,3,9,5,10,12,11,1,7	3,1,2	2,3,1	1	1	2	1	1	2	2	3	1	1	2	0,00679692128075412	0,0410564056183171	0,0105421733728091	0,00907835007302667
483	2	Habe nur einen einfachen Schrittzaehler!		3	20	2	4	5	2	2	2		2	3	8	9	51,6	1,65	0	50	0	0	20	0	30	1	5	8	3	17	4,8,3,2,6,10,12,9,7,1,11,5	10,4,3,1,12,5,9,2,8,6,11,7	2,1,3	2,1,3	3	1	1	1	3	2	1	1	1	1	2	0,00475737856450044	-0,122350869470599	-0,136899588849263	-0,00660747022847283
484	2	Kein Interesse		1	15	5	3	4	3	2	2		1	3	8	8	120	2	50	5	20	5	0	15	5	2	3	5	4	22	4,10,7,6,8,12,9,3,5,11,1,2	11,12,8,1,9,4,3,5,7,2,10,6	2,3,1	3,1,2	2	1	3	1	2	1	1	2	1	3	1	-0,000415211478774855	-0,00725155967932782	-0,10305219577861	0,0283544603871873
485	1			3	50	5	5	5	4	2	2		1	3	7	8	69	1,80	30	20	10	0	0	30	10	2	3	7	6	2	4,3,7,9,12,11,5,10,2,6,1,8	11,9,2,1,7,10,3,12,4,8,6,5	2,1,3	2,1,3	2	1	1	1	1	2	1	1	1	1	3	0,0119619444269803	-0,00525744367500993	-0,240224114933007	-0,0443915894819171
486	2	Kostet zu viel		1	10	0	3	3	1	2	2		1	4	9	10	62	1,85	50	10	0	10	0	30	0	2	1	8	5	34	3,7,12,9,2,8,1,5,11,4,6,10	7,5,1,10,8,11,2,6,4,12,9,3	3,2,1	3,2,1	1	1	2	1	1	2	2	3	1	3	1	0,00368569477312987	0,0679103447214868	0,00825635988631625	-0,00511902051823596
487	1		Um meine Schrittzahl zu ueberpruefen	3	100	1	4	4	1	2	1	Nur mit dem Hersteller (Schrittzahl), in meinem Fall Polar. Ich weiss allerdings nicht, wie mit den Daten umgegangen wird	1	1	2	3	105	1,83	55	22	4	4	1	10	4	2	1	3	3	34	12,7,10,11,6,1,9,3,2,4,5,8	6,9,8,10,11,5,2,12,7,3,4,1	1,3,2	1,3,2	1	1	1	1	1	2	1	1	1	1	2	0,00904666535805741	0,0604634401822923	-0,235461585785923	0,144842594410105
488	2	kein Interesse		3	0	0	2	7	1	2	2		2	2	5	5	75	1,74	100	0	0	0	0	0	0	2	5	8	5	18	10,12,5,1,11,7,9,4,6,8,3,2	4,12,11,8,3,9,6,10,7,1,5,2	2,1,3	2,1,3	1	2	1	1	1	2	2	3	1	3	1	0,00210430127704586	-0,0861210070020194	-0,0290818010366809	0,108188470448547
489	1		Die Daten sind ganz interessant zur Trainingssteuerung.	2	300	5	5	7	2	2	2		1	3	6	6	90	1,80	30	20	0	10	0	30	10	2	3	4	4	8	11,4,3,1,5,10,7,9,12,8,6,2	4,12,3,2,5,11,7,10,8,6,1,9	2,1,3	2,1,3	1	1	2	2	1	2	2	1	3	1	1	0,00247789482205074	0,327228363193781	-0,0913057512736944	-0,0775155946602557
490	1		Will abnehmen	1	250	20	5	4	2	2	2		1	4	8	8	110	1,93	75	0	0	25	0	0	0	2	2	5	6	2	11,12,3,1,5,2,7,4,9,10,8,6	4,6,3,8,5,12,7,11,9,10,1,2	2,1,3	2,1,3	3	2	1	3	2	2	3	2	2	3	2	-0,00618118703017849	-0,20384177135674	-0,00636147608457922	0,147473870875248
491	2	Hatte bisher noch kein Geld dafuer uebrig		2	100	2	5	7	2	2	2		1	5	6	1	120	1,92	40	20	10	0	0	30	0	2	3	4	4	34	5,7,11,4,9,10,3,12,6,1,8,2	10,12,7,4,1,9,2,11,5,6,3,8	1,2,3	1,2,3	1	1	1	1	1	2	1	1	1	1	1	0,00897812334874069	0,177717785855534	-0,334064136811418	0,0430859397934157
492	2	Datenschutzproblematik		3	200	5	5	6	2	2	2		1	4	7	9	70	1,80	60	10	0	0	0	15	15	2	1	3	5	27	9,8,1,3,4,6,7,10,11,2,12,5	3,10,4,5,12,6,7,2,1,8,9,11	2,1,3	2,1,3	1	1	2	1	1	2	2	1	3	1	1	0,0029385956702951	0,211019008535983	-0,0685847964134082	0,0144371356431087
493	1		um einen Ueberblick zu haben	1	200	10	4	6	2	2	2		1	3	5	5	73	1,73	100	0	0	0	0	0	0	1	2	1	6	6	2,12,7,6,4,10,9,8,1,3,11,5	9,1,10,5,12,4,3,8,7,6,11,2	3,1,2	2,3,1	1	2	2	2	2	2	2	2	2	2	3	-0,005183324478624	0,020818218869751	-0,186665458309463	-0,150208345631541
494	1		Ich moechte sehen, ob ich meine Fitness,Schritte und Bewegung verbessere. ich moechte die verbrauchten Kalorien nachlesen.	1	40	3	5	3	2	2	2		1	2	3	9	65	1,65	50	20	0	20	0	10	0	1	3	4	4	14	1,10,5,4,9,11,7,3,8,6,2,12	1,11,8,4,3,10,7,9,5,2,6,12	3,2,1	3,2,1	1	1	1	1	1	2	1	1	1	3	1	0,00593543885043316	0,087317379285462	-0,237747399272415	0,130645223818843
495	1			2	150	10	4	7	2	2	2		1	4	8	8	75	1,80	50	5	0	5	0	25	15	2	4	6	3	3	6,3,2,9,4,10,1,7,11,5,8,12	7,3,2,5,10,1,8,11,4,6,9,12	2,1,3	2,1,3	1	2	2	2	3	3	3	2	2	2	2	-0,0071647076722097	0,177882901788235	-0,108395970203383	0,0377287606558468
496	1		weil ich gerne wissen moechte viel schritte man so an tag zurueck legt	1	0	0	1	5	1	2	2	mach ich nicht geht nur mir was an	1	1	8	9	92	1,70	50	0	0	0	0	50	0	1	6	8	2	17	5,6,2,3,1,9,12,10,8,11,4,7	5,3,4,11,1,2,12,9,6,8,10,7	2,1,3	2,1,3	1	1	2	1	1	2	2	3	1	3	1	0,00368569477312987	0,0679103447214868	0,00825635988631625	-0,00511902051823596
497	2	Benoetige ich nicht		3	0	0	3	4	6	2	2		2	2	3	5	84	1,72	39	5	1	1	4	18	32	2	2	8	4	34	12,9,8,6,10,4,2,3,7,5,11,1	12,7,8,6,10,4,9,3,2,5,11,1	2,1,3	2,1,3	2	3	3	2	2	2	2	3	2	1	1	0,00112051667348967	0,0528481201913343	0,139417541832436	-0,279334050935402
498	2	Kein bedarf		4	25	25	2	4	3	2	2		2	2	4	4	67	1,72	35	15	15	15	5	15	0	1	5	7	5	3	8,1,9,7,6,4,5,10,11,12,3,2	2,12,11,6,7,5,4,1,3,8,9,10	1,3,2	1,3,2	1	2	1	3	3	2	2	2	1	1	3	0,00427362507640886	-0,192903639032241	-0,0191098912089241	-0,0522318866801975
499	1		Wearables und Fitnessapps sind sehr nuetzlich, um bessere Ergebnisse zu erzielen und sie sind nachhaltig, um alles auf den aktuellen Stand zu bringen	1	200	15	5	6	2	2	1	mit verschiedenen Fitness Apps	2	5	8	8	72	1,79	10	25	10	20	10	20	5	2	2	3	5	6	2,12,6,3,4,8,10,7,11,5,1,9	11,1,4,5,10,3,8,6,12,7,9,2	1,3,2	1,3,2	2	1	1	1	1	2	2	3	1	1	3	0,0118165016267229	-0,110785485241005	-0,0233021568109566	-0,0719673633704485
500	2	Ist mir zu aufwendig		3	0	0	5	3	3	2	2		1	2	4	5	73	1,71	20	20	0	0	0	30	30	2	2	3	6	8	6,3,4,1,8,11,2,10,7,9,12,5	4,7,2,3,12,1,9,5,10,8,6,11	1,3,2	1,3,2	1	1	2	1	1	2	1	1	1	1	1	0.00687382	0.263839	-0.304982	-0.0651025
501	2	brauche ich nicht		3	0	0	1	7	1	2	2		2	4	10	10	70	1,73	100	0	0	0	0	0	0	1	6	4	3	34	1,8,5,7,4,2,9,10,6,3,11,12	1,6,10,5,3,9,4,2,7,8,11,12	2,1,3	2,1,3	3	2	2	1	1	2	2	3	1	3	1	-0,00198199910381063	-0,103809368746412	0,0150706633001173	-0,0713212975410038
502	2	Sehe ich keinen Nutzen fuer mich		4	0	0	4	4	4	2	2		1	4	6	7	72	1,73	90	5	5	0	0	0	0	1	4	4	3	8	3,12,9,7,6,8,10,5,2,11,4,1	12,9,1,11,8,5,4,6,3,7,10,2	1,3,2	1,3,2	3	2	2	1	1	2	2	3	3	3	2	-0,00453107555042777	-0,241338845783172	0,213112233427522	0,126663530857076
503	1		weil ich etwas Hilfe brauche, damit ich mich mehr bewege!	1	300	2	4	4	1	2	2		1	3	4	6	54	1,70	20	10	0	20	0	30	20	1	2	3	3	34	9,1,6,11,10,8,5,7,2,12,3,4	2,9,11,12,7,3,8,6,1,5,4,10	2,3,1	3,1,2	3	2	1	1	3	3	2	1	3	3	1	-0.00765383	-0.18981	0.149137	0.0661859
504	2	Ich habe eine App im Telefon. Die Uhr kann ich mir im Moment nicht leisten		1	100	0	4	2	1	2	2		1	2	4	6	69	1,71	60	20	0	0	0	20	0	1	5	3	3	34	12,5,7,10,11,1,2,3,9,4,8,6	6,7,8,10,2,12,3,11,9,4,5,1	3,1,2	2,3,1	3	1	1	1	1	2	2	1	3	1	2	0,00312943985284705	-0,0961657128856898	0,0160066168755242	0,153060963167342
505	2	Sorge mich um Datensicherheit		3	25	5	3	3	1	2	2		1	4	7	10	65	1,64	80	10	0	0	0	10	0	1	4	8	3	14	11,3,9,7,10,4,1,12,8,5,6,2	7,12,2,6,10,11,4,9,3,5,1,8	2,3,1	3,1,2	1	1	2	1	1	2	1	1	1	1	2	0,00694236408101155	0,146584447184312	-0,206379784749242	0,036654123961558
506	2	kenn mich nicht aus		4	20	0	1	7	2	2	2		2	3	7	8	68	1,8	40	0	0	0	0	40	20	2	1	1	5	34	2,9,6,7,4,12,3,10,11,8,1,5	11,1,7,5,12,3,4,10,2,8,9,6	2,1,3	2,1,3	1	2	2	2	1	2	2	1	1	3	1	-0,0016328659934528	0,189192743265742	-0,102684392722917	-0,0810654638979822
507	2	Ich halte diese Geraete fuer absolut ueberfluessig und zu teuer.		3	0	0	2	4	4	2	2		1	1	4	3	95	1,69	90	10	0	0	0	0	0	1	4	2	3	8	3,11,4,9,7,2,1,8,10,6,5,12	7,6,1,3,11,10,5,8,4,9,2,12	1,2,3	1,2,3	3	2	1	3	3	2	1	1	1	2	3	0,00273912874459419	-0,245144104462	-0,149070868096933	-0,198248789923047
508	2	Kein Bedarf		3	0	0	1	5	4	2	2		2	2	6	9	68	1,61	0	100	0	0	0	0	0	1	4	6	6	34	9,6,10,3,12,8,4,2,1,11,5,7	9,8,4,7,11,2,12,6,1,3,10,5	3,1,2	2,3,1	3	2	1	1	2	2	1	2	1	2	3	-0.000195156	-0,333333333333333	-0,333333333333333	0.00208167
509	2	Sinnloses Geraete		3	0	0	1	7	1	2	2		2	1	5	5	80	1,80	100	0	0	0	0	0	0	2	5	3	4	34	11,6,7,1,5,3,12,4,9,8,2,10	4,11,6,8,5,2,3,10,9,12,1,7	2,3,1	3,1,2	3	2	3	3	2	1	1	3	1	3	1	-0,00462399000721655	-0,107957687420815	0,0243561865089211	-0,150985199064051
510	2	Kein Interesse		3	0,00	10	1	5	2	2	2		1	1	6	7	63	1,70	50	20	10	20	0	0	0	2	3	3	3	34	12,2,11,3,1,5,4,10,9,6,8,7	5,2,4,7,6,10,12,11,9,8,3,1	2,1,3	2,1,3	1	1	1	2	1	2	2	3	1	3	1	0,00532929520193137	0,0979986923772658	-0,0435463960106509	0,0111167196269472
511	2	Kein Bedarf.		3	0	0	1	3	2	2	2		2	1	1	2	36	1,64	50	35	0	0	0	15	0	1	2	2	5	34	5,2,7,9,11,8,1,10,4,3,6,12	7,2,10,9,1,11,3,6,4,8,5,12	3,1,2	2,3,1	1	1	1	1	1	2	2	3	1	1	2	0,00890122255779998	-0,0450646013837023	-0,0185396276638717	0,117266820521574
512	2	kein Interessse		3	25	0	1	5	1	2	2		1	2	2	7	66	1,55	80	0	0	0	0	20	0	1	6	3	3	34	5,12,1,4,7,9,10,2,6,3,8,11	3,8,10,4,1,9,5,11,6,7,12,2	2,3,1	3,1,2	1	2	2	2	2	1	3	2	2	2	1	-0,00845011231162946	0,37262596603919	-0,36545445135917	0,0209955263587446
513	1		umeinen ueberblick zu haben wieviel ich am tag laufe	1	50	0	1	7	1	2	2		2	1	3	3	81	1,59	70	10	0	0	0	20	0	1	3	2	2	34	7,12,8,9,2,3,10,6,11,5,4,1	12,5,6,11,10,8,1,3,4,7,9,2	3,2,1	3,2,1	1	1	1	1	1	2	1	3	1	1	2	0,0102188305032658	-0,0125199484256508	-0,155498147923292	0,133955328004723
514	2	unnoetig		3	0	0	1	3	2	2	2		2	3	7	6	83	1,86	100	0	0	0	0	0	0	2	5	3	5	30	11,8,9,2,1,6,7,4,12,10,3,5	5,4,11,8,12,6,7,2,3,10,1,9	2,3,1	3,1,2	1	1	1	1	1	2	1	1	1	1	1	0,00897812334874069	0,177717785855534	-0,334064136811418	0,0430859397934157
515	1		Warum nicht?!?	1	20	0	3	7	1	2	2		2	2	1	1	135	1,80	100	0	0	0	0	0	0	2	5	2	3	34	8,5,1,11,12,9,6,4,7,3,10,2	3,12,10,8,2,7,9,1,6,11,4,5	1,3,2	1,3,2	3	2	3	1	2	1	1	2	2	1	2	-0,00778422537130988	-0,0554945577799247	-0,151591670664751	0,0663669796823749
516	1		Um meine Gesundheit zu kontrollieren	2	200	5	2	4	3	2	2		1	3	9	6	75	1,76	80	0	0	0	0	20	0	2	3	4	2	34	5,2,6,9,4,10,1,11,8,7,12,3	7,2,12,5,1,3,10,9,4,6,8,11	2,3,1	3,1,2	3	2	3	2	2	1	3	1	2	3	1	-0,0121809445055289	0,251850596923659	-0,154091352977723	-0,0571560955941729
517	1		Nur selten, nur aus Interesse	3	50	0	1	3	4	2	2		2	3	8	9	72	1,78	25	30	5	5	0	30	5	2	4	7	4	18	5,2,12,4,8,6,3,9,11,1,10,7	10,2,7,4,1,6,12,5,8,11,9,3	2,3,1	3,1,2	1	3	1	1	1	1	3	2	3	3	2	-0.00021684	-0.00693889	-0.00138778	0,666666666666667
518	2	sehe keinen sinn darin		3	10	2	1	3	2	2	2		1	1	3	3	104	1,92	31	5	1	1	0	32	30	2	4	3	5	34	2,5,4,6,1,12,9,3,11,10,8,7	5,1,8,3,2,4,12,11,7,10,9,6	2,1,3	2,1,3	1	1	2	1	1	2	2	3	1	3	1	0,00368569477312987	0,0679103447214868	0,00825635988631625	-0,00511902051823596
519	2	Da ich momentan in einer Trainingspause bin		3	100	5	5	7	2	2	2		1	1	3	7	62	1,69	20	40	5	10	10	5	10	1	2	3	5	8	6,4,8,11,7,10,9,1,3,2,12,5	8,10,9,2,12,1,5,3,7,6,4,11	2,3,1	3,1,2	2	1	1	3	1	2	1	3	1	1	3	0.0146185	-0.0801097	-0.0594262	-0.159192
520	2	weil es mich nicht interessiert		3	20	1	3	4	4	2	2		2	3	6	6	70	1,80	100	0	0	0	0	0	0	2	2	6	6	34	9,6,10,5,12,2,11,7,1,4,8,3	9,6,12,10,4,2,8,11,1,3,7,5	2,1,3	2,1,3	3	2	2	2	1	2	2	3	1	3	1	-0,00244269995205499	0,012399985911387	-0,00765029156016887	-0,163274027844368
521	2	Ich bin kein Hypochonder		3	0	0	1	4	2	2	2		1	1	3	7	95	1,78	90	10	0	0	0	0	0	2	6	6	3	7	9,6,11,12,7,4,3,10,2,1,5,8	10,9,7,6,11,2,5,12,1,8,3,4	1,2,3	1,2,3	3	2	1	1	3	3	1	3	1	3	2	-0,00247789482205074	-0,327228363193781	0,0913057512736944	0,0775155946602557
522	2	Unnoetig		1	50	5	4	4	4	2	2		1	1	4	7	83	1,60	20	10	10	10	10	10	30	1	2	3	4	22	8,5,6,1,3,4,10,2,7,11,12,9	4,8,5,6,2,3,9,1,12,7,10,11	3,2,1	3,2,1	1	1	1	2	1	1	2	1	1	1	2	0,00529498020368551	0,261999940888616	-0,151925365358745	0,122275490457844
523	1		Um mich selbst zu ueberpruefen und zu motivieren	1	0	0	3	5	3	2	1	Sporadisch auf Facebook	1	3	7	7	84,5	1,80	50	20	0	0	0	30	0	2	4	5	3	16	5,4,10,11,7,1,6,2,9,12,3,8	6,8,11,2,1,7,5,12,9,3,4,10	3,2,1	3,2,1	1	2	1	1	1	1	1	2	1	3	2	1.26702e+09	-0,056067127655473	-0,193957508753524	0,416649069231669
524	2	kein Bedarf		1	0	0	2	4	2	2	2	---	1	2	4	5	83	1,79	50	15	5	10	0	15	5	2	3	4	6	13	12,9,2,10,11,5,3,8,6,7,1,4	11,3,7,12,6,9,10,8,2,4,5,1	3,1,2	2,3,1	1	1	1	1	1	2	2	3	1	1	1	0,00883268054848326	0,072189744289539	-0,117142178689368	0,0155101659048844
525	1		weil ich damit meine sportlichen Aktivitaeten kontrollieren kann	2	100	20	3	6	2	2	2		1	3	6	6	85	1,72	10	10	20	30	20	10	0	1	5	4	3	14	12,8,5,10,1,7,2,11,6,4,9,3	5,7,12,10,3,9,6,2,11,4,8,1	3,2,1	3,2,1	1	2	2	2	3	3	2	1	3	3	1	-0,00823683139945522	0,116329317172062	0,140427484623175	-0,0626340304637196
526	1			2	55	33	2	4	3	2	2		1	3	4	6	75	1,75	10	22	11	0	12	23	22	2	3	4	3	4	9,4,7,2,5,8,12,10,6,3,1,11	11,4,10,2,5,9,3,6,1,8,12,7	1,2,3	1,2,3	1	2	1	2	2	2	1	2	2	2	2	-0,00314686131349495	-0,0368114310324794	-0,271884486783873	0,0691854555280023
527	2	ueberfluessig		3	0	0	5	4	1	2	2		1	4	9	9	64	1,68	100	0	0	0	0	0	0	1	4	6	6	7	9,2,3,4,7,6,5,8,1,10,12,11	9,2,3,4,7,6,5,8,1,10,12,11	3,1,2	2,3,1	1	2	2	1	1	2	2	3	1	3	1	-1.0842e-05	0.00277556	-0.00416334	-0.00277556
528	2	Zu teuer und ueberfluessig IMO		3	75	25	3	5	2	2	2		1	3	6	6	94	1,80	60	10	10	5	0	15	0	2	2	3	6	6	6,1,7,11,3,10,2,8,12,5,4,9	2,7,5,11,10,1,3,8,12,6,4,9	3,2,1	3,2,1	1	1	1	2	1	2	1	1	2	1	2	0.00530325	0.257229	-0.239763	0.0481899
529	1		Nur so	1	150	0	4	4	2	2	2		2	2	6	7	103	1,85	100	0	0	0	0	0	0	2	2	4	4	2	4,11,9,1,3,7,6,2,5,8,10,12	4,8,5,1,9,7,6,10,3,11,2,12	1,2,3	1,2,3	1	2	2	1	1	2	2	3	1	3	1	-1.0842e-05	0.00277556	-0.00416334	-0.00277556
530	2	sehe keine veranlassung dazu, wer weiss wo die daten landen		4	0	0	1	6	1	2	2		2	4	9	9	108	1,81	50	0	0	50	0	0	0	2	3	7	5	18	1,6,10,12,4,3,8,11,9,7,5,2	1,12,6,5,11,2,10,7,9,3,8,4	3,2,1	3,2,1	1	1	1	1	1	2	1	1	1	1	2	0,00904666535805741	0,0604634401822923	-0,235461585785923	0,144842594410105
531	2	kenne ich nicht.		1	50	0	5	3	6	2	2		1	3	2	3	103	1,68	10	20	15	30	0	25	0	2	5	2	3	34	7,10,8,3,9,6,11,4,1,5,2,12	9,11,4,8,10,6,1,3,5,2,7,12	1,2,3	1,2,3	2	3	1	3	1	2	1	3	1	1	3	0,0146947380949753	-0,159867984309274	0,0201837713468218	-0,075964914020799
532	2	Weil ich es nicht benoetige, waehrend ich Sport treibe.		3	15	4	3	3	6	2	2		1	5	9	8	74	1,84	100	0	0	0	0	0	0	1	1	3	3	34	2,7,4,1,9,3,8,5,6,11,10,12	4,1,6,3,8,9,2,7,5,11,10,12	3,1,2	2,3,1	1	2	2	2	2	3	3	2	2	3	2	-0,00992759295405102	0,130583426159803	-0,0557242176380371	0,124899434658404
533	2	wozu?		3	0	0	1	6	1	2	2		2	3	7	7	70	1,68	90	10	0	0	0	0	0	1	6	6	3	34	11,3,7,10,1,4,12,2,8,9,5,6	5,8,2,6,11,12,3,9,10,4,1,7	1,2,3	1,2,3	3	2	1	1	1	2	1	1	1	1	1	0,00331042947180019	0,00599807238763543	-0,327249833397617	-0,0231163372293521
534	2	Habe keine Verwendung		3	100	5	3	4	1	2	2		2	2	3	4	82	1,77	60	0	0	0	0	30	10	2	5	6	2	22	7,4,6,10,5,9,1,8,3,11,12,2	7,12,9,2,5,3,1,8,6,4,10,11	3,2,1	3,2,1	3	3	2	2	3	3	1	2	3	2	3	-0,00217715465793706	-0,122743008979011	-0,0119125236305556	-0,0247539518639763
535	2	Ich habe smartphone fuer das		1	0	0	4	4	2	2	2		2	3	6	7	85	2	30	20	5	10	15	10	10	2	3	3	5	2	5,1,8,2,9,3,7,6,11,4,10,12	2,4,6,10,1,8,7,3,5,11,9,12	2,1,3	2,1,3	1	3	2	2	2	3	3	2	2	3	2	-0,00616561330020537	0,118735439788963	0,0321421416281029	0,203007796250285
536	2			3	0	0	2	5	3	2	2		2	3	3	3	90	1,70	100	0	0	0	0	0	0	1	4	4	3	27	7,11,1,2,12,8,3,6,4,5,9,10	3,4,7,9,10,8,1,6,11,12,2,5	3,2,1	3,2,1	3	2	3	2	2	1	3	2	2	3	1	-0,0125131840782888	0,175758981370875	-0,169946308626055	0,0358979408494751
537	1		Um ueber meine bescheid zu wissen.	2	50	5	3	4	4	2	2		1	1	1	4	132	1,86	80	10	10	0	0	0	0	2	5	8	3	2	6,4,5,2,3,7,9,1,8,12,10,11	8,4,5,2,3,1,6,9,7,11,12,10	3,1,2	2,3,1	1	1	2	1	1	2	3	1	3	3	1	5.64878e+09	0,241353500313794	-0,10257444874835	0,194365989213412
538	2	bin smartphoneverweigerer und muss daher keine apps nutzen		3	15	0	1	3	2	2	2		2	2	4	6	59	1,59	95	0	0	0	0	5	0	1	5	3	3	27	11,1,3,6,2,10,9,5,4,7,8,12	2,5,3,9,8,4,10,11,7,6,1,12	2,1,3	2,1,3	1	2	2	1	1	2	2	3	1	3	1	-1.0842e-05	0.00277556	-0.00416334	-0.00277556
539	2	Ich benutze eine andere App		2	80	20	3	5	2	2	2		2	4	8	8	95	1,76	40	10	10	10	10	10	10	2	2	3	4	14	9,3,8,2,6,12,4,5,7,1,10,11	10,4,2,7,8,5,9,3,1,11,12,6	2,3,1	3,1,2	1	1	2	2	2	3	1	3	3	3	1	-0,00298390906541463	0,129834491991114	0,024115701562007	-0,0606704966684056
540	2	kein interresse		3	0	0	2	6	4	2	2		1	2	5	5	85	1,75	70	20	0	0	0	10	0	2	5	4	6	8	3,4,10,9,8,5,12,2,7,11,6,1	12,8,1,2,6,11,9,5,4,3,10,7	3,1,2	2,3,1	1	1	1	1	1	2	2	1	3	3	2	0,00206875445835015	-0,08275675070935	0,0972526911144098	0,311941544733773
541	1		Interessant	1	150	5	1	3	4	2	2		1	2	2	4	75	1,70	80	0	0	0	0	20	0	1	3	4	4	27	10,8,3,11,7,5,1,4,9,12,6,2	7,12,3,8,6,11,5,2,9,1,4,10	2,3,1	3,1,2	1	1	2	2	1	2	2	1	3	1	1	0,00247789482205074	0,327228363193781	-0,0913057512736944	-0,0775155946602557
542	2	kein Interesse		4	0	0	3	4	2	2	2		2	2	5	5	85	1,78	50	30	0	0	0	20	0	2	3	3	3	8	12,11,4,9,3,10,1,7,2,6,5,8	7,9,5,3,11,10,8,12,4,6,2,1	2,3,1	3,1,2	1	1	1	1	1	2	2	1	3	3	2	0,00206875445835015	-0,08275675070935	0,0972526911144098	0,311941544733773
543	1		schritte zaehlen	2	100	5	5	6	2	2	2		2	5	8	8	82	1,81	20	50	0	0	0	20	10	2	4	6	6	27	4,9,2,7,3,5,1,6,12,8,11,10	7,3,5,1,6,8,4,10,2,12,11,9	3,1,2	2,3,1	1	1	1	1	1	2	2	1	3	3	2	0,00206875445835015	-0,08275675070935	0,0972526911144098	0,311941544733773
544	2	zu teuer		3	20	1	3	6	2	2	2		1	2	2	6	36	1,03	50	0	0	0	0	50	0	1	5	3	4	21	3,8,4,7,6,1,10,9,5,11,12,2	6,12,1,3,9,5,4,2,8,7,10,11	3,2,1	3,2,1	1	1	2	2	1	1	3	1	2	1	1	-8.67362e-05	0,666666666666667	-0,333333333333333	0.00138778
545	2	---	---	2	100	20	2	4	2	2	2	----	2	3	6	4	90	1,80	0	0	0	0	100	0	0	2	2	3	4	23	7,10,12,3,1,8,9,2,4,5,11,6	5,8,4,9,10,12,1,6,7,2,11,3	1,3,2	1,3,2	2	3	2	2	1	2	3	2	2	2	3	0,00349889800062743	0,152902326290253	-0,16896499832851	0,00439967870283227
546	2	brauche ich nicht		3	0	0	1	5	5	2	2		1	4	8	8	76	1,68	50	50	0	0	0	0	0	2	5	6	5	13	11,6,8,5,4,1,9,10,3,2,7,12	6,10,9,5,4,2,11,3,7,8,1,12	1,3,2	1,3,2	2	1	1	3	1	2	1	3	1	1	3	0,0146184532142595	-0,0801096532169471	-0,0594262280330019	-0,159192296130916
547	1		Fitness	1	100	30	3	7	1	2	2		1	4	7	6	81	1,87	100	0	0	0	0	0	0	2	4	6	5	25	2,3,9,11,4,5,12,6,7,8,10,1	12,1,2,5,6,8,9,10,3,11,4,7	2,3,1	3,1,2	1	2	1	2	2	2	2	1	2	1	2	-0,00292988493997115	0,0638028967564355	-0,0951429352990841	-0,0422270116574475
548	1		Gefaellt mir gut	1	123	5	2	2	3	2	2		2	2	8	8	63	1,88	100	0	0	0	0	0	0	2	3	2	3	13	9,1,11,5,3,7,4,6,8,10,2,12	2,11,5,7,4,8,6,9,1,10,3,12	3,1,2	2,3,1	2	2	2	2	2	2	2	2	2	2	2	-0,00503893752446644	-0,0530092567040761	-0,0297854018131651	-0,150408883067871
549	1		Ich moechte meine Fitness verbessern, gehe oft spazieren und pruefe wie viele Schritte ich gelaufen bin.	1	120	3	2	3	1	2	2		2	3	3	6	108	1,70	30	70	0	0	0	0	0	1	3	8	6	8	9,3,10,7,1,12,4,11,2,6,5,8	5,9,2,7,11,10,4,12,1,3,8,6	3,2,1	3,2,1	3	1	1	1	1	3	1	1	3	3	2	-0,000274695960316827	-0,12760482032139	0,0355463587627467	0,259640781426366
550	2	Kein Geld fuer eine teure Smartwatch		3	0	0	3	3	4	2	2		1	3	6	7	73	1,70	0	0	0	0	0	100	0	1	4	8	3	8	1,10,4,2,12,6,7,11,3,8,5,9	1,4,9,3,11,6,7,10,12,2,8,5	3,1,2	2,3,1	1	1	2	1	1	1	3	1	2	1	2	0,000529242857561081	0,433202966335627	-0,212009827447551	0,193709384920054
551	2	Wusste nicht dass es das gibt		2	100	7	5	3	1	2	2		1	2	2	5	60	1,69	30	15	20	15	0	15	5	1	1	1	5	33	3,6,4,8,2,5,7,12,10,9,1,11	11,5,1,3,6,2,7,4,10,9,12,8	1,2,3	1,2,3	1	2	2	1	1	2	2	1	1	3	2	-0,00110362313589171	-0,0442709570652982	0,0186391131628654	0,112643921022072
552	1		sehr glaubwuerdig	1	150	10	5	5	1	2	2		1	3	10	10	90	1,73	20	10	10	20	10	10	20	2	2	3	4	3	10,4,7,5,3,9,2,6,1,8,12,11	9,7,5,2,4,8,3,10,6,1,12,11	1,3,2	1,3,2	2	1	2	2	2	1	2	2	2	1	2	-0.00212427	0.18984	-0.0283023	-0.0711237
553	2	Nicht notwendig		1	80	3	5	7	1	2	2		1	4	10	10	87	1,80	60	20	0	0	0	20	0	2	5	5	6	2	10,12,5,4,8,7,3,1,11,2,9,6	8,10,7,4,3,12,6,5,11,1,9,2	1,2,3	1,2,3	1	1	2	2	1	2	1	1	1	1	2	0,00648166323276719	0,26279380184211	-0,229100739609528	-0,0552986063418063
554	2	Habe kein Interesse an diesen teilen.		1	0	0	5	4	1	2	2		1	1	5	7	105	1,74	60	0	0	10	0	30	0	2	4	4	2	2	6,8,5,9,11,12,3,1,4,2,7,10	8,10,7,9,3,1,11,2,4,12,5,6	3,1,2	2,3,1	1	2	2	2	1	3	1	1	3	1	1	-0,00156925126593548	0,318279317606666	-0,176339106811791	-0,0533760399084229
555	2			2	50	5	3	5	2	2	2		1	2	5	6	52	1,42	50	25	0	0	0	25	0	1	4	8	3	14	12,4,3,11,2,9,8,1,6,7,5,10	8,5,3,2,11,9,10,7,6,12,4,1	2,3,1	3,1,2	1	1	2	1	1	2	2	3	1	1	2	0,00679692128075412	0,0410564056183171	0,0105421733728091	0,00907835007302667
556	2	brauche ich nicht		3	0	0	1	6	1	2	2		2	2	7	8	56	1,72	90	0	0	0	0	10	0	1	2	4	3	34	11,8,6,10,5,1,4,12,2,9,3,7	6,9,11,7,5,3,12,2,10,4,1,8	2,1,3	2,1,3	1	1	2	1	1	2	2	1	1	1	1	0,00555621412622896	0,231294139899502	-0,168023815515317	-0,081791038138281
557	1		Ueberwachung von Schlaf und Fitness	1	300	0	5	7	4	2	2		1	3	7	8	110	1,76	50	15	20	5	0	10	0	2	4	6	4	30	7,6,8,9,11,5,3,12,10,1,4,2	10,12,7,11,6,2,1,3,4,9,5,8	2,1,3	2,1,3	1	1	2	2	1	2	1	3	1	1	3	0,00903927443535831	0,193863709092429	-0,229958594568589	-0,160702695975035
558	2	unnoetig		3	0	0	3	6	4	2	2		1	2	2	2	110	1,72	80	5	5	5	0	5	0	2	4	3	3	16	11,4,10,5,7,2,12,8,9,1,3,6	10,6,11,2,4,12,5,8,9,3,1,7	2,3,1	3,1,2	1	1	1	1	1	2	2	1	3	1	1	0,00504289694734096	0,124898001533963	-0,097666597450089	0,122625606091656
559	1		Damit meinen Puls und meinen Schlaf ueberwachen kann.Ausserdem kann ich meine sportlichen Taetigkeiten aufzeichnen.	3	130	0	2	7	1	2	2		1	2	6	7	87	1,76	50	10	0	20	0	20	0	2	5	4	3	17	3,10,7,1,2,8,9,12,5,6,11,4	4,5,1,12,9,10,3,6,7,2,11,8	2,1,3	2,1,3	1	1	2	2	1	2	1	1	1	1	1	0,00641312122345047	0,380048147515352	-0,327703290635024	-0,157055260958496
560	1		So kann ich mir die Messwerte jederzeit anzeigen lassen und dokumentieren.	1	150	3	2	3	2	2	2		1	3	1	1	83	1,65	50	20	0	0	0	30	0	1	6	3	6	12	2,12,1,10,4,8,5,11,6,7,3,9	3,1,11,5,7,9,10,6,12,4,8,2	2,3,1	3,1,2	2	1	1	3	1	2	1	3	1	1	3	0,0146184532142595	-0,0801096532169471	-0,0594262280330019	-0,159192296130916
561	2	brauch ich nicht		4	50	2	3	4	1	2	2		1	4	7	9	127	1,80	100	0	0	0	0	0	0	2	2	4	2	34	2,11,8,5,1,3,10,12,7,4,9,6	5,1,6,10,4,12,9,3,11,7,2,8	2,1,3	2,1,3	1	3	2	2	1	3	2	1	1	1	2	0,0035612809076949	0,176907463968052	0,047649304637356	0,0135722950356089
562	1		Zur Messung der Strecke	2	50	0	2	3	5	2	2		1	2	4	6	73	1,72	80	20	0	0	0	0	0	2	4	5	3	16	9,2,1,8,3,4,7,10,6,12,11,5	3,2,5,6,12,9,7,4,1,8,11,10	1,2,3	1,2,3	3	2	1	1	2	2	1	2	1	2	3	-0.000195156	-0,333333333333333	-0,333333333333333	0.00208167
563	1		Praktisch	2	0	0	1	5	2	2	2		2	4	7	7	90	1,70	0	0	0	0	0	0	100	1	6	3	3	34	1,9,12,3,5,11,6,7,4,2,10,8	1,10,4,9,5,7,8,12,2,11,6,3	2,1,3	2,1,3	1	1	2	1	1	2	2	3	1	3	1	0,00368569477312987	0,0679103447214868	0,00825635988631625	-0,00511902051823596
564	1		um aktuelle leistungen nachzu vollziehen	1	0	0	3	7	1	2	1	mit freunden	2	3	7	7	76	1,64	40	30	0	20	0	0	10	1	6	4	6	14	9,2,11,6,4,5,1,8,3,12,7,10	7,2,9,5,6,4,11,8,1,12,3,10	3,1,2	2,3,1	2	3	1	3	1	2	1	3	1	1	2	0,0133092920375926	-0,163921280167536	0,101005064168513	0,0185519092070473
565	2	habe diese Geraete nicht		1	0	0	1	3	4	2	2		1	3	8	8	81	1,68	80	0	0	0	0	20	0	2	5	3	3	34	5,3,11,2,1,4,12,8,9,10,7,6	5,4,2,6,1,12,11,8,9,10,3,7	3,2,1	3,2,1	3	3	3	3	3	3	3	3	3	3	3	-0,00196580946361259	-0,242580328158034	0,39455088359654	0,0212488094402026
566	2	Hab noch keinen Nutzen gesehen		3	100	1	3	4	2	2	2		1	4	9	10	100	1,90	40	50	0	0	0	10	0	2	3	4	5	27	7,12,10,2,8,6,11,3,1,4,5,9	9,4,8,10,11,6,1,5,12,3,7,2	3,1,2	2,3,1	2	1	1	1	1	2	1	1	1	1	3	0,0119619444269803	-0,00525744367500993	-0,240224114933007	-0,0443915894819171
567	1		Damit ich sehe. Wieviel ich gelaufen bin	1	0	0	4	3	1	2	2		2	4	5	5	84,00	1,71	50	0	0	0	0	50	0	2	5	4	5	14	1,6,12,5,11,4,7,9,8,2,10,3	1,10,12,6,4,2,7,9,8,11,5,3	3,1,2	2,3,1	3	2	3	2	2	1	3	2	2	3	1	-0,0125131840782888	0,175758981370875	-0,169946308626055	0,0358979408494751
568	2	Brauche ich nicht.		3	0	0	4	4	1	2	2		2	1	1	2	100	1,65	50	25	0	0	0	25	0	1	4	3	3	34	8,9,10,4,1,5,12,6,3,2,11,7	5,10,9,4,6,8,12,1,2,3,11,7	2,3,1	3,1,2	1	1	1	1	1	2	1	3	1	1	2	0,0102188305032658	-0,0125199484256508	-0,155498147923292	0,133955328004723
569	1		zur Kontrolle	1	100	2	5	4	4	2	2		1	2	9	9	71	1,73	25	24	23	22	1	2	3	2	6	7	5	13	9,4,5,1,2,10,3,6,7,12,8,11	4,5,7,2,3,8,9,11,1,6,12,10	1,3,2	1,3,2	3	3	1	3	3	2	1	1	1	3	2	0,00327532258897943	-0,294378428066992	0,139861597106939	0,0602657556634545
570	2	brauch ich nicht		2	50	0	3	5	1	2	2		1	2	4	4	105	1,88	90	0	0	0	0	10	0	2	6	8	3	34	12,2,8,9,11,10,4,3,6,5,1,7	11,2,8,7,10,9,12,3,4,6,5,1	2,1,3	2,1,3	1	2	2	1	1	2	2	3	1	3	1	-1.0842e-05	0.00277556	-0.00416334	-0.00277556
571	2	kein anlass		3	15	2	4	6	2	2	2	kein anlass, skepsis	1	4	8	8	100	1,91	75	0	0	0	0	25	0	2	3	8	5	23	2,10,5,8,6,12,7,3,4,9,11,1	12,1,8,9,3,5,7,4,10,2,11,6	3,1,2	2,3,1	1	3	1	1	1	2	3	2	3	1	2	0,0050160608589692	-0,0274713924365052	-0,0656153925670461	0,493033248806987
572	2	Wozu?		3	0	0	3	6	2	2	2		1	4	7	7	90,0	1,85	25	50	0	15	0	10	0	2	6	4	6	21	11,2,3,10,1,5,12,8,7,4,9,6	5,2,3,10,6,12,9,8,11,4,1,7	3,2,1	3,2,1	2	1	1	3	1	2	1	3	1	1	3	0,0146184532142595	-0,0801096532169471	-0,0594262280330019	-0,159192296130916
573	2	unnoetig		2	100	10	3	4	2	2	2		1	3	5	6	52	1,59	40	40	5	10	0	5	0	1	6	5	6	34	8,7,1,12,6,5,9,4,2,3,11,10	3,9,10,8,6,5,2,1,7,12,11,4	2,1,3	2,1,3	3	1	2	3	1	2	2	2	3	1	2	0,00217724264511205	-0,0880051423704481	0,130067911301249	0,0340130889188259
574	1		Interesse	1	100	0	5	4	4	2	2		1	4	7	9	86	1,87	70	10	5	10	0	5	0	2	1	3	5	2	3,5,2,10,7,9,12,4,11,8,6,1	12,3,1,8,2,11,5,10,6,4,9,7	3,2,1	3,2,1	1	3	1	1	2	2	2	1	2	1	2	0,00129279556211887	-0,0642544442722029	0,0154443788273421	0,127834080237798
575	2	Bisher fehlt mir die Uebersicht ueber die Modelle. Auch die Nutzung der Gesundheitsdaten sowie ihre evtl. Auswertung finde ich etwas unsicher.		3	150	5	3	5	2	2	2		1	3	6	8	70	1,65	50	0	0	0	0	50	0	2	3	4	3	13	12,11,7,10,3,8,4,2,1,9,6,5	9,8,5,7,12,11,3,6,10,4,2,1	3,2,1	3,2,1	1	1	2	2	1	2	3	1	1	1	1	0,00525608987234021	0,468238392905184	-0,321051160249549	-0,0813741988967688
576	2	..........	.........	2	30	5	3	4	2	2	2	......	1	2	7	7	68	1,70	50	0	0	0	0	50	0	1	5	5	6	27	5,10,9,12,6,4,1,7,8,11,2,3	7,11,12,6,1,5,8,9,3,2,10,4	1,2,3	1,2,3	1	2	2	2	2	1	3	1	2	2	1	-0.00811787	0.448718	-0.349599	-0.0720585
577	2	War nicht noetig		3	40	2	1	5	1	2	2		1	4	7	9	79	1,80	85	1	1	1	1	10	1	2	2	8	5	23	9,11,4,1,3,6,12,8,5,7,2,10	4,11,5,3,9,6,10,8,1,12,2,7	3,2,1	3,2,1	1	1	1	2	1	2	2	3	1	1	1	0,0083719797002389	0,188399098947337	-0,139863133549654	-0,07644256439848
578	2	Hab keins		3	50	0	3	3	2	2	2		1	2	1	4	98	1,75	65	10	5	5	5	5	5	2	3	4	4	33	5,7,12,3,11,6,4,2,9,8,1,10	11,8,4,7,1,6,2,10,9,12,5,3	1,3,2	1,3,2	1	2	1	1	1	2	1	1	1	1	2	0,00536097058492754	-0,00744690453919439	-0,243717945672239	0,149961614928341
579	2	Betreibe keinen Sport oder Fitness	Gesundheitliche Gruende	3	0	0	3	6	1	2	2		1	1	4	4	71	1,68	80	10	0	0	0	10	0	1	5	7	3	34	12,5,3,11,2,6,4,7,8,1,10,9	10,5,3,7,2,6,8,9,12,11,4,1	3,1,2	2,3,1	1	1	2	1	1	2	2	1	3	1	2	0,00300713767961182	0,0937646628627412	0,0300177546120877	0,116193790259798
580	2	Ich brauche sowas nicht.		3	0	0	1	3	2	2	2		1	2	5	7	68	1,69	70	10	5	5	0	10	0	1	2	7	6	12	6,11,8,2,3,9,5,4,7,12,10,1	12,4,5,8,7,1,9,3,6,11,2,10	3,2,1	3,2,1	1	1	1	1	1	2	2	1	3	3	2	0,00206875445835015	-0,08275675070935	0,0972526911144098	0,311941544733773
581	2	Ich kenne meinen Koerper auch so.		3	0	0	3	3	2	2	2		1	3	8	9	110	1,65	80	10	0	0	0	10	0	1	5	2	5	17	12,6,2,7,4,10,8,1,5,3,9,11	8,3,10,5,9,2,4,7,11,6,12,1	3,2,1	3,2,1	3	2	1	1	2	2	1	2	1	2	3	-0.000195156	-0,333333333333333	-0,333333333333333	0.00208167
582	1		Um eine Orientierung meine Herzschlags zu haben	1	30	0	4	3	5	2	2		1	1	2	6	80	1,76	45	30	0	0	0	20	5	2	2	6	6	2	11,1,2,5,3,9,7,4,10,6,8,12	2,3,5,8,4,10,7,11,6,9,1,12	3,1,2	2,3,1	1	3	1	1	1	3	1	3	1	2	1	0,00734516936811291	-0,00567465286259877	-0,138237250538362	0,119428005507251
583	2	weis nicht		3	20	0	4	3	4	2	1	alleine	1	3	7	8	59	1,68	50	20	0	0	0	30	0	1	6	3	4	34	10,8,1,11,3,4,9,2,12,5,6,7	3,8,5,6,10,11,12,2,7,1,4,9	1,2,3	1,2,3	1	1	2	2	3	3	2	3	1	1	2	0,0023498734824412	0,104677465545955	0,131494076756705	-0,160671120577465
584	2	k.a.		3	0	0	3	4	2	2	2		1	1	3	5	83	1,77	100	0	0	0	0	0	0	2	3	4	3	25	7,10,5,11,4,3,2,1,8,6,9,12	8,7,6,5,3,10,1,9,11,2,4,12	2,3,1	3,1,2	3	2	1	1	3	2	2	1	3	3	2	-0,00590622710833669	-0,333481405083728	0,187558328164753	0,165610500613431
585	1			1	400	6	3	4	4	2	2		1	4	7	8	92	1,87	50	30	0	0	0	20	0	2	4	5	5	13	1,6,9,8,4,10,5,7,12,11,3,2	1,12,11,5,7,2,8,4,3,6,10,9	2,3,1	3,1,2	1	1	1	3	1	2	1	3	1	1	3	0,0130886202027193	-0,0103354735013824	-0,135484991707609	-0,0644749354667397
586	2	nein ich habe Fibromyalgie ,und da schmerzt jede Bewegung ,die ich Zuviel mache.	s.o.	3	0	0	3	4	4	2	2		1	1	1	3	85	1,61	40	10	5	5	5	30	5	1	6	2	3	34	7,6,3,12,4,9,1,11,10,5,8,2	7,12,3,5,10,2,1,11,6,9,8,4	3,1,2	2,3,1	3	1	2	2	1	3	1	1	1	1	1	0,00275206285931763	0,30265542494526	-0,252451102727267	-0,226044531749052
587	1		Ist Trend	3	150	0	2	3	2	2	2		2	2	6	9	63	1,65	50	0	0	0	0	50	0	1	5	5	3	34	7,3,8,2,10,1,4,11,6,5,9,12	6,4,2,7,10,9,1,3,11,5,8,12	2,3,1	3,1,2	3	1	1	1	1	2	2	2	1	3	1	0,00230359222839679	-0,125128257971785	-0,101573171361209	0,135689455238338
588	2	Brauche ich nicht		3	0	0	3	4	2	2	2		1	4	8	8	72	1,80	40	20	0	0	0	40	0	2	5	5	4	13	3,10,9,1,7,2,12,11,4,5,6,8	4,6,1,9,10,11,5,12,3,2,8,7	3,1,2	2,3,1	3	2	2	1	1	2	2	3	1	3	2	-0,00191345709449391	-0,221063714419653	0,113673214325613	0,030435357075686
589	2	Brauch sowas nicht		3	0	0	1	5	2	2	2		2	3	5	8	104	1,87	30	0	30	0	0	40	0	2	4	5	3	23	5,6,8,1,3,11,7,12,2,4,9,10	4,9,5,10,1,2,7,3,11,12,6,8	2,1,3	2,1,3	2	1	1	3	1	2	1	3	1	1	3	0,0146184532142595	-0,0801096532169471	-0,0594262280330019	-0,159192296130916
590	2	Ich betaetige mich nicht sportlich, aufgrund einer Wirbelsaeulenverletzung.		3	0	0	2	6	1	2	2		2	1	4	6	85	1,74	60	0	10	0	0	30	0	1	5	4	2	34	1,3,6,9,7,5,11,2,8,12,4,10	1,8,2,11,6,3,5,9,4,12,7,10	3,2,1	3,2,1	1	2	2	1	1	2	2	3	1	3	1	-1.0842e-05	0.00277556	-0.00416334	-0.00277556
591	2	cih finde es total unnoetig		2	50	5	5	6	3	2	2		2	2	4	6	60	1,57	30	40	0	30	0	0	0	1	1	4	5	34	1,5,8,3,4,12,11,2,9,6,7,10	1,8,4,5,2,10,11,3,9,12,7,6	3,1,2	2,3,1	3	2	3	3	2	1	3	2	2	3	1	-0,0105681395879737	0,057680805779083	-0,0463909047283935	0,0239372309092227
592	2	habe mir darueber noch keine Gedanken gemacht		3	30	0	3	5	2	2	2		1	2	4	8	82	1,76	40	20	0	0	0	30	10	1	6	3	3	34	11,4,7,10,12,2,5,9,1,8,3,6	9,6,11,2,7,12,3,10,8,4,1,5	2,1,3	2,1,3	1	1	1	1	1	2	1	1	1	1	1	0,00897812334874069	0,177717785855534	-0,334064136811418	0,0430859397934157
593	2	Will sowas nicht		3	0	0	1	3	1	2	2		1	1	4	4	81	1,62	50	0	0	0	0	50	0	1	6	3	3	34	2,12,11,1,3,6,10,9,8,7,5,4	4,1,5,12,11,6,10,9,8,7,3,2	3,1,2	2,3,1	3	2	2	1	1	2	2	3	1	3	1	-0,00198199910381063	-0,103809368746412	0,0150706633001173	-0,0713212975410038
594	2	Kein Bedarf		3	50	0	5	3	4	2	2		1	4	6	7	73	1,64	20	20	10	10	0	20	20	1	2	3	5	8	7,1,9,5,8,2,12,4,3,6,11,10	2,6,9,8,4,10,1,5,3,12,11,7	3,1,2	2,3,1	2	1	1	3	1	2	1	3	1	1	3	0,0146184532142595	-0,0801096532169471	-0,0594262280330019	-0,159192296130916
595	2	brauche ich nicht		3	0	0	3	6	1	2	2		1	1	4	6	75	1,75	100	0	0	0	0	0	0	1	5	8	3	34	11,5,8,10,3,4,12,1,7,9,6,2	8,12,5,6,2,11,9,3,10,4,1,7	1,2,3	1,2,3	1	1	1	1	3	2	2	1	3	3	2	-0,000238533231396193	-0,16176169161583	0,180744024750952	0,231812777636198
596	2	unnoetig		3	0	0	3	6	2	2	2	unnoetig	1	4	5	6	105	1,75	80	0	0	0	0	20	0	2	3	3	3	3	7,9,12,4,10,5,1,2,3,8,11,6	7,8,9,4,6,12,1,10,2,5,11,3	3,1,2	2,3,1	1	1	1	1	1	2	1	3	1	1	2	0,0102188305032658	-0,0125199484256508	-0,155498147923292	0,133955328004723
597	2	kein bedarf		3	30	0	3	5	1	2	2		1	1	8	9	75	1,68	50	0	0	0	0	50	0	1	4	4	3	34	4,2,3,1,12,5,9,6,10,11,7,8	4,2,3,1,6,8,11,12,7,9,10,5	2,1,3	2,1,3	1	2	2	2	1	2	2	3	3	3	1	-0,00307831930417823	0,0959342232942793	0,0767180642416228	0,00427544347802529
598	1		ja	1	250	250	5	5	1	2	1	asd	1	4	9	8	80	1,81	50	20	30	0	0	0	0	2	2	3	4	3	12,4,6,11,3,9,8,2,1,10,5,7	9,8,5,2,11,3,12,7,6,10,4,1	1,2,3	1,2,3	2	2	2	2	2	2	2	2	2	2	2	-0,00503893752446644	-0,0530092567040761	-0,0297854018131651	-0,150408883067871
599	2	Warum sollte ich?		3	0	0	1	3	3	2	2		1	2	5	7	73	1,80	50	5	0	0	0	45	0	2	4	6	6	13	5,7,12,2,11,4,10,9,6,1,8,3	10,4,12,6,1,9,2,11,8,7,5,3	2,1,3	2,1,3	1	2	1	1	1	2	1	2	1	2	1	0,00375784425662116	-0,0233515396129194	-0,382103527923103	0,142928920013952
600	2	Kein Interesse		3	0	0	3	4	3	2	2		2	2	1	3	86	1,94	50	0	0	0	0	50	0	2	3	3	3	34	3,7,11,8,1,10,5,2,4,6,12,9	5,8,1,9,7,10,2,4,12,6,3,11	2,1,3	2,1,3	1	1	1	1	1	1	1	1	1	1	1	0,00700474698807902	0,295589584862111	-0,364765481783375	0,129160073627668
601	2	benoetige ich einfach nicht		3	0	0	3	6	5	2	2		1	1	2	5	71	1,69	45	25	0	0	0	30	0	1	4	3	3	14	9,10,8,11,2,6,1,12,4,5,3,7	7,5,11,9,10,6,12,3,1,2,4,8	2,3,1	3,1,2	3	2	2	2	3	3	1	1	3	1	2	-0,00578999605017573	0,0182106622805327	0,0208254411503646	-0,103069449930311
602	1		einfach aus spass	1	200	10	4	4	1	2	1	freunden	2	4	7	7	63	1,70	0	0	0	0	90	10	0	1	3	5	5	2	10,5,8,2,7,6,11,1,12,4,9,3	8,4,12,10,2,6,5,3,11,1,7,9	1,3,2	1,3,2	1	3	2	1	3	2	2	3	3	2	2	0,000745955269559908	-0,195049362938191	0,249154449914047	0,110075062125611
603	2	Ich kenne sie nicht		3	30	3	2	7	1	2	2		1	3	7	8	92	1,66	60	10	0	0	0	30	0	1	6	8	6	34	6,10,2,7,4,5,3,9,1,8,11,12	9,3,7,5,6,1,4,10,8,2,11,12	3,2,1	3,2,1	3	1	1	1	1	2	2	1	1	1	1	0,00567851629946419	0,0413637641510707	-0,182034953251881	-0,0449238652307373
604	2	kein interesse		3	0	0	3	6	1	2	2		1	1	1	5	46	1,60	50	0	0	0	0	50	0	1	4	8	3	2	6,7,4,9,12,3,10,2,11,1,5,8	10,8,6,3,11,1,2,12,4,7,9,5	1,3,2	1,3,2	3	2	2	2	3	3	2	1	3	3	1	-0,0102188305032659	0,0125199484256508	0,155498147923292	-0,133955328004723
605	1		sportliche Aktivitaeten kontrollieren	3	20	10	2	5	6	2	2		1	4	8	8	68	1,62	75	0	0	10	0	15	0	1	6	3	3	34	10,5,2,6,8,3,1,7,9,11,12,4	7,3,6,12,2,4,8,5,9,1,10,11	2,3,1	3,1,2	1	2	2	2	3	3	2	3	3	2	1	-0,00522432650216905	0,0766789699400083	0,100146109369765	-0,159410657635876
606	2	Kein Bedarf		1	5	0	3	3	4	2	2		2	3	8	9	75	1,71	0	100	0	0	0	0	0	2	3	6	6	15	4,6,8,5,11,1,7,12,3,10,9,2	6,12,9,1,4,2,7,3,11,10,5,8	3,2,1	3,2,1	1	1	1	1	1	2	1	1	1	1	2	0,00904666535805741	0,0604634401822923	-0,235461585785923	0,144842594410105
607	1		Kontrollen ueber zyklus, Essgewohnheiten	1	100	0	5	3	2	2	2		1	5	8	8	58	1,73	60	25	0	10	0	5	0	1	1	1	5	2	2,10,9,11,4,1,12,5,3,6,8,7	6,1,9,5,8,10,12,11,3,2,4,7	1,3,2	1,3,2	3	2	3	2	2	2	1	1	2	3	1	-0,00905053679375695	0,0457885525272503	-0,130042138391241	-0,218911291490152
608	2	unbekannt		3	0	0	3	3	6	2	2		1	2	4	6	83	1,77	100	0	0	0	0	0	0	2	3	4	3	14	12,1,3,5,10,6,7,9,4,8,11,2	2,12,3,9,4,6,7,10,8,5,11,1	2,1,3	2,1,3	3	2	3	1	3	3	1	3	1	2	1	-0,00305113126710651	-0,150244543688645	-0,0382671455142032	-0,217984539906797
609	2	bin gesundheitlich nicht in der lage	ssssssssssssssssssssssssss	4	0	0	5	7	1	2	2	ssssssssssssssssssssssssssssssssssss	1	2	1	1	77	1,76	50	0	0	15	0	35	0	2	5	2	2	34	11,12,3,7,6,10,8,5,4,1,9,2	10,12,3,9,8,5,4,7,11,6,1,2	1,3,2	1,3,2	2	1	2	2	1	2	3	1	1	1	3	0,00823991095057985	0,28526316337464	-0,227211138371138	-0,168851728172102
610	2	Benoetige ich nicht		3	0,00	0,00	4	6	6	2	2		2	1	1	1	87,00	1,64	100	0	0	0	0	0	0	1	4	1	3	34	5,4,6,12,3,9,8,10,7,2,1,11	11,10,5,2,1,3,9,7,6,8,12,4	2,1,3	2,1,3	1	2	2	1	1	2	2	3	1	3	1	-1.0842e-05	0.00277556	-0.00416334	-0.00277556
611	1			2	150	5	4	3	2	2	2		1	2	6	5	80	1,75	40	20	5	5	0	20	10	2	3	3	5	18	12,7,2,9,8,10,5,1,4,11,6,3	8,3,12,9,7,11,2,5,4,6,10,1	1,3,2	1,3,2	3	2	1	1	1	2	2	1	1	1	2	0,00206136353565104	-0,143800926243657	-0,0916887621127011	0,0619518099041884
612	1			2	25	2	5	5	1	2	2		1	3	8	9	97	1,93	40	5	5	10	10	20	10	2	2	5	6	11	1,9,6,2,10,11,4,12,8,5,7,3	1,4,12,7,10,3,11,9,2,5,6,8	3,2,1	3,2,1	1	2	3	2	2	3	2	1	3	2	3	-0,00610578202121259	-0,0372297000655851	0,0305835354772021	-0,139667895340908
613	2	Kein Geld dafuer		3	5	3	2	4	2	2	2		1	1	5	7	77	1,78	40	20	0	20	0	20	0	2	6	4	6	16	8,1,9,11,5,12,7,2,10,4,6,3	2,8,12,10,5,11,7,1,3,9,4,6	3,2,1	3,2,1	1	1	1	1	1	2	2	3	1	1	2	0,00890122255779998	-0,0450646013837023	-0,0185396276638717	0,117266820521574
614	2	Brauch ich nicht bin Sportmuffel		3	0	0	3	3	2	2	2		2	1	3	7	70	1,63	70	10	10	10	0	0	0	1	5	8	5	14	11,1,9,8,4,12,6,7,10,3,5,2	2,12,10,5,11,7,8,4,3,9,1,6	2,3,1	3,1,2	3	2	2	1	1	2	2	3	1	3	1	-0,00198199910381063	-0,103809368746412	0,0150706633001173	-0,0713212975410038
615	2	Kein Interesse		3	0	0	2	7	1	2	2		1	3	6	4	83	1,78	60	40	0	0	0	0	0	2	6	5	3	34	10,6,1,7,8,2,4,3,5,12,9,11	3,6,8,7,9,2,4,5,11,1,12,10	3,2,1	3,2,1	1	1	1	1	1	2	2	3	1	1	2	0,00890122255779998	-0,0450646013837023	-0,0185396276638717	0,117266820521574
616	2	weil ich sorge habe, dass meine Daten unbefugt weitergegeben werden koennten		3	0	0	1	4	2	2	2		1	3	8	9	70	1,70	75	10	0	0	0	15	0	1	3	8	3	34	11,3,10,8,12,4,6,2,5,9,7,1	12,8,2,6,9,7,11,4,10,3,1,5	1,2,3	1,2,3	1	2	2	1	1	2	2	3	1	3	1	-1.0842e-05	0.00277556	-0.00416334	-0.00277556
617	2	Kein Intersse		4	100	10	1	3	1	2	2		1	1	2	8	75,6	1,70	30	20	10	10	0	10	20	1	6	3	3	14	8,1,7,9,2,10,5,6,4,3,11,12	2,5,10,9,7,8,3,1,4,6,11,12	2,1,3	2,1,3	1	1	1	1	1	2	1	3	1	1	2	0,0102188305032658	-0,0125199484256508	-0,155498147923292	0,133955328004723
618	2	Ich darf auf Arbeit aus hygenischen Gruenden keine Armbanduhr tragen, dadurch keine komplette Aufzeichnung.		3	120	2	1	3	1	2	2		1	1	2	5	95,0	1,83	60	10	10	10	0	0	10	1	4	5	3	22	10,7,12,8,3,1,11,2,5,6,9,4	6,8,5,12,9,10,2,4,11,1,7,3	2,3,1	3,1,2	2	3	1	1	3	2	2	3	3	3	2	0,00253974980606827	-0,384277591031665	0,416376225668013	0,209435532676757
619	2	Kein Interesse		3	0	0	3	4	2	2	2		1	4	8	8	57,6	1,63	100	0	0	0	0	0	0	1	4	8	3	7	1,3,5,4,7,2,10,11,12,9,6,8	1,6,2,4,3,11,5,12,10,7,8,9	2,1,3	2,1,3	1	2	2	1	1	2	2	3	1	3	1	-1.0842e-05	0.00277556	-0.00416334	-0.00277556
620	2	es gibt keinen grund. meine krankheiten kenne ich + kann leider aus gesundheitlichen gruenden keinen sport o.ae. machen		3	0	0	1	5	2	2	2		1	1	2	3	65	1,72	81	4	5	4	0	5	1	1	5	5	3	34	5,11,8,2,3,4,10,12,6,7,9,1	12,4,5,6,1,9,10,3,11,7,2,8	2,1,3	2,1,3	3	1	1	1	3	3	2	3	3	3	2	-0,0027274264503206	-0,312137802793865	0,33595965052134	0,15193624044026
621	1		Weil es Spass macht	1	300	0	2	4	6	2	2		1	5	8	7	93	1,74	50	35	0	0	0	15	0	2	6	5	6	30	8,12,10,11,7,2,6,9,5,4,3,1	12,6,11,10,9,7,5,1,8,3,4,2	1,3,2	1,3,2	3	2	1	1	1	2	1	1	3	3	2	-0,00228133147312448	-0,221931811219197	-0,0328915257312094	0,262427775194154
622	1		Motivation, Selbstkontreolle	2	500	0	5	6	1	2	2		1	5	8	8	86,7	1,81	70	10	0	0	0	20	0	2	4	8	6	22	9,5,2,4,3,7,6,12,10,11,1,8	11,3,5,4,2,7,6,12,1,9,10,8	1,2,3	1,2,3	1	2	1	1	1	2	1	1	1	1	1	0,00529242857561082	0,109807441134047	-0,342320496697735	0,0482049603116516
623	1		als Fitness Tracker	1	100	0	1	3	1	2	2		1	3	6	6	85	1,76	50	5	10	10	0	25	0	2	5	4	5	8	3,7,2,11,6,10,9,12,4,8,5,1	12,3,1,9,11,5,2,10,7,6,4,8	2,1,3	2,1,3	1	1	2	2	1	1	2	1	1	3	1	7.94524e+09	0,374974886993805	-0,125129377808557	-0,000110350581965853
624	2	Mir zu kompliziert		1	20	0	3	3	4	2	2		1	3	2	2	106	1,64	80	0	0	0	0	20	0	1	5	7	4	12	2,4,10,9,8,5,12,6,3,11,7,1	12,1,9,2,6,8,11,5,4,3,10,7	2,1,3	2,1,3	3	2	2	1	1	2	2	3	1	3	1	-0,00198199910381063	-0,103809368746412	0,0150706633001173	-0,0713212975410038
625	2	bin mit der Technik noch nicht vertraut		3	0	0	1	4	2	2	2		1	1	1	4	82	1,6	20	80	0	0	0	0	0	2	6	4	2	34	11,1,10,12,7,4,3,8,6,2,9,5	2,10,7,6,12,9,5,8,11,3,1,4	2,3,1	3,1,2	1	1	1	1	2	2	1	2	1	2	3	0,0056676938769405	-0,161613619865435	-0,340147636747134	0,0662022770227678
626	2	Durch Behinderungen kann ich damit nicht umgehen		3	0	0	1	7	1	2	2		2	1	1	2	130	1,86	100	0	0	0	0	0	0	2	5	2	5	34	10,7,2,8,6,3,1,9,5,12,11,4	7,3,6,12,9,5,2,4,8,1,11,10	3,2,1	3,2,1	3	2	3	2	2	1	2	1	3	3	1	-0,0116764260441398	0,0302840924573501	0,0572348841099588	-0,0485975564201762
627	1		Ich benutze den Schrittzaehler, um zu sehen, ob ich mich genug bewegt habe.	3	50	0	5	3	2	2	2		1	1	4	8	76,2	1,70	50	50	0	0	0	0	0	1	6	6	6	34	8,3,9,2,5,10,1,7,6,4,11,12	7,4,2,10,5,9,8,1,3,6,11,12	1,3,2	1,3,2	3	2	1	1	2	2	1	2	1	2	3	-0.000195156	-0,333333333333333	-0,333333333333333	0.00208167
628	2	kein Interesse		3	0	0	3	3	4	2	2		1	1	1	3	92	1,62	45	25	5	5	0	10	10	2	4	4	5	27	1,7,6,3,2,4,9,12,5,8,11,10	1,5,4,6,9,3,2,10,7,12,11,8	2,1,3	2,1,3	1	1	1	1	1	2	1	3	1	1	2	0,0102188305032658	-0,0125199484256508	-0,155498147923292	0,133955328004723
629	2	Weiss nicht		2	50	0	1	4	2	2	2		1	2	4	4	95	1,80	50	0	0	0	0	50	0	2	3	5	3	32	6,3,11,12,10,1,9,5,2,7,8,4	6,9,2,12,8,1,10,11,7,5,3,4	1,2,3	1,2,3	1	1	2	2	1	2	2	1	2	3	1	-0,00122988473200146	0,337659562742135	-0,0760088609484282	-0,0908844193537017
630	2	1) Ich halte generell nicht viel von der "Selbsoptimierung" in allen Lebenslagen. 2)Alles was digital aufgezeichnet wird, kann auch von Fremden eingesehen werden. Die vollkommende Ueberwachung waere technisch schon laengst moeglich und wir Menschen sind so dumm und oeffnen freiwillig alle Tueren dafuer.		3	0	0	2	4	1	2	2		2	2	5	7	67	1,65	20	80	0	0	0	0	0	1	3	1	3	34	1,8,9,11,10,7,3,12,5,4,6,2	1,12,7,10,9,11,6,2,3,5,4,8	2,3,1	3,1,2	3	2	1	1	2	2	1	2	1	2	3	-0.000195156	-0,333333333333333	-0,333333333333333	0.00208167
631	1		so kann ich meine Fitness besser beobachten	1	100	0	5	4	4	2	2		1	3	7	7	50	1,58	30	20	5	15	0	25	5	1	3	6	6	6	10,3,12,4,1,8,11,2,6,9,7,5	5,8,2,4,12,9,11,6,10,1,7,3	1,3,2	1,3,2	2	3	1	1	1	3	1	1	1	1	2	0,00897372398999122	-0,062652424449279	-0,0196112981238522	0,135684642606494
632	2	Kein Interesse		3	0	0	5	5	5	2	2		2	1	2	4	115	1,85	0	100	0	0	0	0	0	2	4	5	6	34	6,4,1,2,8,10,3,5,12,7,11,9	3,4,7,2,8,1,10,5,12,6,11,9	3,1,2	2,3,1	3	2	3	1	2	2	1	2	1	2	3	-0,00234503418781679	-0,306936900877328	-0,244058865979695	-0,107854119183588
633	2	zuaufwendig		3	50	10	1	4	2	2	2		2	2	6	9	107	1,84	80	0	0	0	0	20	0	2	6	8	3	7	11,3,5,9,4,6,1,12,10,7,2,8	7,11,2,5,3,6,10,12,4,9,1,8	3,1,2	2,3,1	3	1	2	2	1	2	1	1	1	1	2	0,00449966412895656	0,158984433095699	-0,21403007630941	-0,12661990388281
634	2	Moechte nicht alle Daten sammeln, geht niemanden was an		4	20	5	5	4	4	2	2		2	2	2	7	63	1,73	50	50	0	0	0	0	0	1	3	3	6	31	3,8,6,12,7,1,5,4,10,9,2,11	6,11,1,8,7,3,5,2,10,9,12,4	1,3,2	1,3,2	3	1	2	2	3	3	2	1	1	1	2	-0,000804290766577866	0,0738514854074871	0,0666013021941922	-0,221105151713086
635	2	keine lust	bracu ich nicht	2	100	0	5	2	2	2	2		2	3	9	9	52	1,60	20	50	5	5	5	5	10	1	2	8	5	34	12,4,2,6,11,7,5,9,1,10,8,3	9,3,12,2,7,4,6,11,8,10,5,1	1,3,2	1,3,2	3	2	3	2	2	1	2	2	2	3	1	-0,0126737606726444	0,0550240830229919	-0,0396399187521094	-0,0564716286954014
636	2	brauche keinen		1	0	0	1	4	2	2	2		1	3	8	8	72,0	1,72	40	10	0	0	0	50	0	2	4	4	5	34	4,8,3,7,11,1,5,6,9,10,2,12	6,11,3,1,7,8,4,2,9,10,5,12	2,1,3	2,1,3	1	1	2	2	1	2	2	3	3	1	1	0,00365005996725917	0,254244974585838	-0,0113423134110639	-0,0884028610656378
637	2	Wegen Krankheiten keine Aktivitaeten !		3	0	0	2	2	6	2	2		2	1	1	1	140	1,76	100	0	0	0	0	0	0	2	6	3	2	34	12,1,7,5,2,3,6,4,8,11,10,9	2,5,6,8,4,7,3,9,12,11,10,1	1,2,3	1,2,3	1	1	1	2	1	2	3	1	2	1	2	0,00414621964702425	0,345419514984829	-0,233111238372562	0,123870991230985
638	1		Finde es interessant	3	100	,0	2	4	1	2	2		1	3	7	9	70	1,7	50	40	0	0	0	10	0	1	3	4	6	18	6,9,3,5,2,12,10,1,7,8,4,11	8,5,3,11,4,1,9,10,2,7,12,6	1,3,2	1,3,2	3	1	1	1	1	2	1	1	1	3	1	0,00395343974662253	-0,0164919894609495	-0,222676735972298	0,0593239262778391
639	1		um zu sehen wieviele Schritte ich laufe aus reiner Neugier und weil es in meiner Krankenkasse ein Bonusprogramm gibt.	1	50	0	3	6	2	2	1	mit der Krankenkasse	1	2	3	6	70	1,70	10	50	5	10	0	20	5	1	2	4	6	8	8,7,10,3,4,5,11,6,1,2,12,9	9,10,4,5,6,8,2,1,12,3,7,11	2,3,1	3,1,2	1	1	1	1	1	2	1	3	1	1	2	0,0102188305032658	-0,0125199484256508	-0,155498147923292	0,133955328004723
640	2	Halte ich fuer komplett unnoetig.		3	0	0	3	6	2	2	2		2	1	2	4	98	1,72	20	40	0	0	0	40	0	1	4	4	4	8	10,11,2,12,7,4,8,5,1,3,6,9	9,3,10,6,8,11,5,7,12,1,2,4	2,3,1	3,1,2	1	2	1	1	1	2	1	1	3	3	2	-0,000299332369313851	-0,118122442472785	-0,0479621890313268	0,333749072735158
641	2	Einfach so		1	10	0	3	3	6	2	2		2	4	5	10	95	1,81	100	0	0	0	0	0	0	2	1	3	4	34	10,1,3,2,7,12,5,11,6,8,4,9	2,4,3,11,7,9,5,10,12,1,8,6	2,3,1	3,1,2	3	2	2	2	2	1	2	2	2	3	1	-0,0124330277618734	0,114748657569006	-0,099832585069067	-0,056805979960361
642	2	nicht jeder kann es sich leisten, soll heissen ich kann es mir leider nicht leisten.		3	20	0	5	6	1	2	2		1	1	2	5	59	1,67	60	15	0	15	0	10	0	1	4	1	5	34	3,12,10,4,5,7,8,1,11,2,9,6	8,10,1,4,5,12,6,7,11,3,9,2	1,3,2	1,3,2	1	1	1	1	1	2	1	3	1	1	2	0,0102188305032658	-0,0125199484256508	-0,155498147923292	0,133955328004723
643	2	voellig ueberfluessig		3	0	0	5	7	1	2	2		2	3	7	7	53	1,69	0	0	0	0	0	100	0	1	4	8	6	8	5,12,11,2,9,8,3,1,10,7,6,4	8,4,7,12,1,11,10,6,5,9,3,2	2,1,3	2,1,3	3	2	2	3	2	2	2	3	2	2	3	-0,00371587437415123	-0,197961098523612	0,0477790023992769	-0,337431655961827
644	1		Um meine Schritte zu zaehlen	1	300	5	2	4	4	2	2		1	3	5	8	90	1,72	35	10	5	5	5	35	5	2	2	4	3	3	9,6,3,5,1,8,7,4,10,2,12,11	5,10,3,8,4,2,7,6,1,9,12,11	1,3,2	1,3,2	1	1	1	3	1	2	1	3	1	1	3	0,0130886202027193	-0,0103354735013824	-0,135484991707609	-0,0644749354667397
645	2	brauche ich nicht		3	0	0	3	7	2	2	2		1	2	5	5	80	1,69	50	0	0	0	0	50	0	1	6	3	3	34	4,5,12,9,7,3,10,1,6,2,11,8	8,10,6,1,2,9,5,12,4,7,11,3	2,1,3	2,1,3	1	1	1	1	1	3	1	1	1	1	2	0,0073676060977352	0,0868800863586123	-0,175280061178283	0,147174621160553
646	2	zu teuer		3	20	20	2	4	2	2	2		1	3	6	7	91	1,82	30	0	0	20	0	50	0	2	4	4	4	27	7,10,8,4,6,12,11,3,2,5,1,9	11,9,8,4,10,5,1,3,12,2,7,6	3,2,1	3,2,1	3	2	2	1	1	2	2	3	1	1	1	0,0010606853944969	-0,0134089621763398	-0,0812460742388856	-0,158880581566431
647	2	Zu unuebersichtlich und zu kompliziert - und vor allem: Datenschutzbedenken!!!		1	2	3	3	7	1	2	2		1	2	4	3	131	1,96	60	10	0	0	0	20	10	2	4	5	6	14	8,7,2,4,5,9,3,1,10,12,11,6	8,3,7,4,5,12,2,1,6,9,11,10	1,2,3	1,2,3	1	1	1	1	1	2	1	1	1	1	2	0,00904666535805741	0,0604634401822923	-0,235461585785923	0,144842594410105
648	2	Kein Interesse		3	0	0	3	4	2	2	2		1	1	6	6	112	1,78	60	0	10	0	0	20	10	2	6	4	3	11	11,9,7,10,12,1,6,8,5,4,3,2	6,12,11,10,9,7,3,8,2,4,1,5	2,1,3	2,1,3	2	1	1	3	1	2	1	3	1	1	3	0,0146184532142595	-0,0801096532169471	-0,0594262280330019	-0,159192296130916
649	2	Kein Intersse		3	10	0	2	4	2	2	2		2	2	4	3	100	1,66	60	25	5	10	0	0	0	1	4	4	6	27	8,2,3,1,6,9,10,4,7,12,11,5	4,2,3,8,12,5,9,1,6,7,11,10	2,3,1	3,1,2	1	2	1	1	3	2	1	3	3	1	2	0,00160822958445577	-0,179710365417137	0,0191758449288432	0,155173755206774
650	1		Erfassung von Gesundheits- und Sportdaten	1	500	2	5	4	4	2	2		1	2	4	8	100	1,87	30	50	0	0	0	0	20	2	3	7	5	18	1,6,10,7,11,3,12,5,4,9,8,2	1,12,6,9,8,2,4,11,10,3,5,7	1,3,2	1,3,2	3	1	1	1	1	2	2	1	1	1	2	0.00574706	-0.0758906	-0.0834324	0.0568328
651	2	hatte noch keinen gefunden der zu mir passt	--	2	500	30	5	6	6	2	2	habe das gar nicht	1	2	5	9	75	1,69	20	20	10	10	10	20	10	1	4	7	5	3	4,2,9,3,6,12,7,5,8,1,10,11	10,2,4,1,8,5,7,9,3,11,12,6	1,2,3	1,2,3	1	1	1	1	1	2	1	3	1	1	3	0,0116042765606485	-0,00846665256738845	-0,236319440744984	0,039438504776877
652	2	Brauch ich nicht		3	40	5	5	7	1	2	2		1	3	9	9	89	1,91	0	0	0	0	100	0	0	2	3	4	3	34	4,2,3,5,7,11,8,12,9,6,10,1	12,2,3,1,4,10,5,7,9,11,6,8	3,2,1	3,2,1	1	2	2	1	3	2	1	3	2	3	2	-0,00420385124664229	-0,0831581588667636	0,0635545362907902	0,0336164600647809
653	1		als schrittzaehler	1	100	0	1	6	1	2	2		1	5	8	8	59	1,58	20	20	20	20	0	10	10	1	6	5	6	6	10,3,7,12,8,2,4,11,6,9,1,5	11,6,2,7,12,9,3,5,10,1,8,4	2,1,3	2,1,3	1	2	1	2	1	3	3	3	3	3	2	-0,00242395868378225	0,039710415143222	0,0761139489641323	0,308922164838586
654	2	Ich moechte einfach nicht staendig digitalisiert sein, bin das schon den ganzen Tag.	Es gibt fuer mich nichts Positives.	3	0	0	1	4	1	2	2		2	3	6	7	58	1,63	30	60	10	0	0	0	0	1	6	3	6	8	5,11,10,9,2,6,12,8,3,1,4,7	10,5,9,11,1,6,12,8,4,3,2,7	2,1,3	2,1,3	3	2	1	1	3	2	1	3	1	3	2	-0,000798835561728525	-0,353645009370101	0,0311242266660545	0,0751835679098081
655	2	Ich kenne mich damit nicht aus.		3	25,00	0	3	4	1	2	2		1	2	8	9	57	1,58	80	20	0	0	0	0	0	1	5	3	3	6	10,11,3,8,1,7,5,4,9,6,12,2	5,12,3,8,7,10,6,4,9,1,2,11	1,2,3	1,2,3	3	1	1	1	1	2	1	1	1	1	1	0,00699612424493006	0,0739084171091222	-0,318993473511301	-0,0282353577475881
656	2	kein Interesse		3	1	1	1	2	2	2	2		2	3	6	7	78	1,74	100	0	0	0	0	0	0	2	4	5	6	34	8,11,3,6,7,10,5,12,9,1,2,4	10,11,3,12,7,4,5,1,9,6,2,8	2,1,3	2,1,3	3	2	3	2	2	1	3	2	2	3	1	-0,0125131840782888	0,175758981370875	-0,169946308626055	0,0358979408494751
657	2	Brauche ich nicht		1	0	0	5	3	2	2	2		1	1	1	1	125	1,81	50	20	0	0	0	0	30	2	3	2	3	27	8,3,10,5,4,9,11,2,12,6,1,7	11,8,2,5,4,10,12,1,6,3,7,9	1,3,2	1,3,2	2	1	1	3	1	2	1	3	1	1	3	0,0146184532142595	-0,0801096532169471	-0,0594262280330019	-0,159192296130916
658	2	weiss nicht		1	150	0	5	3	1	2	2		1	2	3	3	109	1,90	30	10	10	10	10	20	10	2	5	5	6	34	12,2,7,3,6,10,11,5,1,9,4,8	9,2,4,11,8,5,3,12,10,6,7,1	1,2,3	1,2,3	2	1	1	3	1	2	1	3	1	1	3	0,0146184532142595	-0,0801096532169471	-0,0594262280330019	-0,159192296130916
659	2	Kein Interesse		3	0	0	2	6	1	2	2		1	4	7	7	70	1,72	80	20	0	0	0	0	0	2	6	6	6	12	3,7,5,8,9,11,2,6,4,10,1,12	11,7,1,9,3,8,2,4,5,10,6,12	3,1,2	2,3,1	3	1	1	1	1	2	1	1	1	1	1	0,00699612424493006	0,0739084171091222	-0,318993473511301	-0,0282353577475881
660	1		Zur Probe	3	25	0	2	3	5	2	2		1	2	3	3	89	1,79	30	40	0	0	0	30	0	2	6	5	6	6	12,3,10,2,1,9,6,7,5,4,11,8	5,4,2,10,9,7,8,12,6,3,11,1	2,1,3	2,1,3	1	2	1	1	1	2	1	1	1	1	1	0,00529242857561082	0,109807441134047	-0,342320496697735	0,0482049603116516
661	1		Ueberwahcung meiner Leistung	2	120	10	2	3	3	2	2		1	4	9	10	75	1,76	40	30	0	0	0	30	0	2	2	6	6	27	1,7,2,10,5,11,12,6,4,9,3,8	1,3,11,9,5,8,2,12,10,4,6,7	1,2,3	1,2,3	1	1	1	1	1	2	1	1	1	1	2	0,00904666535805741	0,0604634401822923	-0,235461585785923	0,144842594410105
662	1		Um meine sportlichen Aktivitaeten zu erfassen, Kalorien zu zaehlen, Herzfrequenz aufzeichnen, Gewicht aufzeichnen	1	200	0	1	3	2	2	1	Mit Freunden	2	5	10	10	64	1,61	10	0	0	0	0	90	0	1	6	3	3	34	4,9,3,2,11,5,6,1,7,8,10,12	8,4,3,1,6,7,9,10,2,11,5,12	2,3,1	3,1,2	1	1	2	2	1	1	3	1	1	3	1	0,00024002901337101	0,495709785341689	-0,255435767682503	0,0922592189629106
663	2	Davon halte ich nichts		3	0	0	3	3	2	2	2		1	1	2	4	72	1,70	80	10	0	0	0	10	0	2	6	6	6	27	3,6,1,4,9,5,11,10,8,2,7,12	3,10,1,4,6,2,11,9,5,8,7,12	2,3,1	3,1,2	3	2	1	1	2	2	1	1	1	1	1	8.05963e+08	-0,0869733027713881	-0,311331560311769	-0,101963791091144
664	1		Um die Kontrolle ueber meinem Koerper zu haben	1	100	5	5	5	1	2	2		1	4	7	8	58	1,57	25	15	10	10	5	25	10	1	2	4	3	14	4,9,3,10,8,6,1,12,7,11,5,2	7,12,3,1,11,6,9,5,2,4,10,8	3,2,1	3,2,1	1	1	2	1	1	2	2	1	3	3	2	-3.55468e+09	0,00336425629266947	0,126334492151091	0,203753074285226
665	2	Weiss noch nicht welch		3	45	0	2	4	1	2	2		1	3	6	7	52,4	1,68	50	5	5	10	0	25	5	1	6	8	3	34	6,12,7,3,1,4,11,2,5,8,10,9	5,8,4,6,9,1,3,10,12,11,7,2	3,2,1	3,2,1	3	1	1	1	1	2	2	3	1	1	2	0,00691922345398935	-0,148873970130114	-0,00346896436375435	0,0459455229805703
666	2	kein Bedarf		3	0	0	1	5	1	2	2		1	4	8	9	66	1,70	30	25	0	0	0	40	5	2	4	7	3	8	1,12,6,11,4,2,8,7,9,3,10,5	1,6,10,5,12,3,8,7,9,11,4,2	2,3,1	3,1,2	1	1	2	1	1	1	3	1	3	1	1	0,00112579590398903	0,449625705890443	-0,22959253125931	0,192880839022237
667	2	sagt mir nicht zu	-----------	3	0	0	3	1	3	2	2		2	1	5	5	96	1,87	20	5	1	20	5	44	5	2	3	2	2	34	3,9,7,11,8,2,5,10,12,1,6,4	10,6,1,12,7,11,3,5,2,8,4,9	1,2,3	1,2,3	2	2	2	2	2	2	1	1	1	2	2	-0,000106376494562154	-0,0249294629481473	-0,169308138312426	-0,222074477090886
668	1		gesund und wohlbefinden	2	130	0	4	4	2	2	2		1	2	3	6	76	1,74	60	0	0	0	0	40	0	2	3	3	2	34	11,4,1,7,8,2,3,6,5,12,9,10	3,6,7,2,9,8,4,5,11,12,1,10	2,1,3	2,1,3	1	1	1	2	1	2	1	1	1	1	1	0,00851742250049633	0,293927140513332	-0,356785091671705	-0,0488667905099486
669	2	brauche ich nicht		3	0	0	1	3	5	2	2		2	3	9	9	61	1,71	35	30	0	0	0	35	0	1	5	3	3	8	4,12,8,5,2,6,7,9,10,1,11,3	10,5,12,1,4,6,7,3,8,9,11,2	3,1,2	2,3,1	1	1	1	1	1	2	3	1	2	1	3	0,00599236655265129	0,233263456185293	-0,291211576333967	0,121306898306503
670	2	Ich moechte mich nicht selbst unter Druck setzen, das wuerde ich damit tun. Bei sportlicher oder Freizeit-Bewegung. Ich moechte mich nicht auf Funktionen konzentrieren, sondern auf meinen Koerper mein Wohlbefinden bzw. meine Wahrnehmung all dessen,auch der Umgebung.		4	0	0	1	4	1	2	2		1	4	3	3	50	1,62	50	10	0	10	0	20	10	1	5	1	4	14	2,10,12,11,1,8,3,5,4,6,7,9	5,1,7,9,8,10,11,6,12,2,4,3	1,2,3	1,2,3	3	2	1	1	1	2	2	1	1	1	1	0,00199282152633432	-0,0265465805704161	-0,190291313138197	-0,0398048447125014
671	1		Interessant zu wissen, wie viele Schritte man so geht	1	0	0	4	5	4	2	2		1	2	1	3	101,8	1,54	55	25	0	0	0	20	0	1	4	3	3	27	1,4,9,11,2,10,8,12,7,6,5,3	1,5,12,2,11,10,9,7,3,6,4,8	2,1,3	2,1,3	1	1	1	1	1	2	1	3	1	1	2	0,0102188305032658	-0,0125199484256508	-0,155498147923292	0,133955328004723
672	2	benoetige ich nicht		1	100	5	3	3	4	2	2		1	4	7	9	61	1,72	40	0	10	10	20	10	10	1	2	3	3	27	12,6,7,1,2,9,10,3,8,11,4,5	4,5,8,11,12,2,3,9,6,7,10,1	2,3,1	3,1,2	2	2	3	1	1	2	2	1	1	1	1	0,00315961945386841	0,0338850409164361	-0,0400287454100691	-0,171055027019262
673	2	Unsicher wer meine daten fuer sich nutzt		3	50	0	3	7	2	2	2		1	1	2	4	75	1,7	15	10	0	0	0	75	0	2	2	3	3	24	4,1,6,11,12,3,7,10,8,9,5,2	2,12,6,1,11,3,7,9,10,8,4,5	2,3,1	3,1,2	1	1	1	1	1	2	1	1	1	1	1	0,00897812334874069	0,177717785855534	-0,334064136811418	0,0430859397934157
674	2	weil sie mir zu teuer sind		2	40	0	3	3	4	2	2		1	2	5	6	55	1,68	50	5	5	20	0	15	5	1	3	3	5	16	4,6,11,12,3,2,5,8,1,7,9,10	9,6,5,1,7,2,10,8,11,12,3,4	3,2,1	3,2,1	1	1	1	1	1	1	3	1	3	1	3	0,00468408524773429	0,250303649073444	-0,240893074092187	0,308309140859628
675	2	Weil ich das nicht brauche		4	30	5	5	6	1	2	2		1	2	9	9	85	1,89	40	30	0	0	0	30	0	2	2	4	3	16	2,8,1,12,5,6,11,10,4,9,7,3	3,1,12,9,5,6,11,2,10,8,7,4	2,3,1	3,1,2	1	1	2	1	1	2	2	3	1	1	2	0,00679692128075412	0,0410564056183171	0,0105421733728091	0,00907835007302667
676	1		Kontrolle	1	200	0	1	3	2	2	2		1	4	8	7	88	1,87	90	0	0	0	0	10	0	2	5	4	5	34	11,7,10,1,9,12,3,5,6,2,8,4	4,10,7,12,8,9,2,11,5,3,1,6	2,3,1	3,1,2	1	2	2	1	1	2	2	3	1	1	2	0,00311122650762425	-0,0268539391031696	0,00228581348649284	0,0141973705912626
677	2	Ich betreibe keinenSPort und lebe auch sonst recht ungesund. Die Geraete machen fuer mich keinen Sinn		3	20	0	2	3	4	2	2		1	1	2	3	102	1,84	75	15	5	5	0	0	0	2	4	4	5	27	12,6,3,8,11,4,7,9,2,10,1,5	11,9,3,6,12,2,7,4,8,10,5,1	1,2,3	1,2,3	3	2	1	1	3	2	1	3	1	3	2	-0,000798835561728525	-0,353645009370101	0,0311242266660545	0,0751835679098081
678	2	kein bedarf		3	20	3	3	3	4	2	2		1	2	7	8	70	1,68	40	20	10	10	0	10	10	1	6	3	3	16	6,7,1,8,5,10,2,11,12,3,4,9	3,7,10,11,5,1,2,4,12,6,8,9	2,1,3	2,1,3	2	1	1	3	1	2	1	3	1	1	3	0,0146184532142595	-0,0801096532169471	-0,0594262280330019	-0,159192296130916
679	2	Kein interesse		3	0	0	2	2	2	2	2		2	2	1	6	76	1,65	20	80	0	0	0	0	0	1	4	3	3	27	11,10,3,1,8,6,4,2,7,5,12,9	4,8,3,7,10,6,9,5,12,2,1,11	1,3,2	1,3,2	3	2	1	1	2	2	2	3	1	3	2	-0,00303898903695798	-0,400156096580696	0,100509686374781	0,0597763736624416
680	2	kein Interesse		3	0	0	1	4	4	2	2		1	3	3	4	113	1,63	50	50	0	0	0	0	0	1	6	4	6	18	9,2,7,5,3,6,1,12,8,4,10,11	7,2,5,10,4,6,3,9,1,11,12,8	2,1,3	2,1,3	1	2	2	1	1	2	2	3	1	3	1	-1.0842e-05	0.00277556	-0.00416334	-0.00277556
681	2	Ich habe daran kein sonderliches Interesse		3	0	0	3	3	2	2	2		1	1	6	6	73,5	1,75	40	40	0	0	0	15	5	2	2	2	6	34	7,9,11,12,5,6,8,4,2,3,10,1	12,9,10,8,5,6,1,7,2,11,3,4	2,1,3	2,1,3	1	1	1	1	1	2	1	1	1	1	2	0,00904666535805741	0,0604634401822923	-0,235461585785923	0,144842594410105
682	1		Um eine Uebersicht zu haben wie viel ich mich am Tag bewege	3	150	0	1	3	1	2	2		2	4	9	10	50	1,60	50	10	10	10	10	10	0	1	2	4	5	16	1,6,11,12,7,9,8,10,4,3,2,5	1,11,10,9,12,2,5,7,6,8,3,4	2,3,1	3,1,2	3	1	2	1	1	2	2	1	1	1	2	0,00364275703173505	0,0102304254798488	-0,0543506011897039	-0,051355681062595
683	1		Schritte zaehlen	1	50	5	1	3	4	2	2		1	5	8	9	52	1,60	40	40	0	0	0	20	0	1	2	6	6	27	7,4,8,1,5,9,6,11,10,2,3,12	4,10,11,2,5,7,1,3,6,9,8,12	2,1,3	2,1,3	1	1	1	1	1	2	1	1	1	1	1	0,00897812334874069	0,177717785855534	-0,334064136811418	0,0430859397934157
684	2	kein interesse		3	0	0	1	6	6	2	2		1	3	7	8	88	1,73	50	50	0	0	0	0	0	2	6	4	2	8	6,4,12,2,8,3,1,11,5,10,9,7	7,4,6,2,9,1,12,5,11,10,8,3	3,2,1	3,2,1	3	2	1	1	2	2	1	2	1	2	3	-0.000195156	-0,333333333333333	-0,333333333333333	0.00208167
685	2	Bin schwebehindert		3	0	0	3	3	4	2	2		2	1	1	1	90	1,60	30	0	0	40	0	30	0	1	5	2	2	34	2,3,5,4,11,10,12,1,7,6,9,8	8,1,2,4,3,10,9,12,11,6,5,7	2,1,3	2,1,3	3	3	3	3	3	3	3	3	3	3	3	-0,00196580946361259	-0,242580328158034	0,39455088359654	0,0212488094402026
686	1		Praktisch	2	500	5	3	4	2	2	2		1	4	7	7	92	1,83	50	10	10	10	10	5	5	2	4	5	6	14	2,12,8,4,3,9,7,10,6,11,5,1	12,1,5,4,11,9,7,3,6,8,10,2	1,2,3	1,2,3	1	3	1	1	1	2	1	3	1	1	2	0,0102951153839816	-0,0922782795179775	-0,0758881485434683	0,21718271011484
687	1		Ich will alles kontrollieren, meine Gesundheit auch	1	450	5	5	3	3	2	1	Health Academy Universitaet Chicago	1	5	5	9	134	1,86	60	30	0	0	0	5	5	2	4	4	4	14	12,4,1,3,5,7,10,8,11,6,2,9	3,11,4,2,5,10,6,8,12,7,9,1	1,3,2	1,3,2	1	1	1	1	1	2	1	1	1	1	2	0,00904666535805741	0,0604634401822923	-0,235461585785923	0,144842594410105
688	2	Brauche ich nicht		2	50	1	3	5	1	2	2		1	2	5	8	58	1,62	40	30	0	0	30	0	0	1	3	5	6	27	1,5,12,2,6,4,11,7,8,10,9,3	1,4,12,6,2,5,8,9,11,10,7,3	1,2,3	1,2,3	1	2	1	1	1	2	1	1	1	1	3	0,00674641664231022	-0,003393608680932	-0,324539238493931	0,0554447917004951
689	2	Habe bis jetzt keines gekauft ist aber geplant		1	100	5	5	4	3	2	2		1	3	6	10	76	1,80	50	50	0	0	0	0	0	2	1	5	3	34	10,2,1,6,4,7,12,8,3,5,11,9	3,2,9,5,10,4,6,8,12,1,11,7	3,1,2	2,3,1	2	2	2	1	1	2	2	3	1	3	1	0,00152983301154024	-0,0697741797155646	0,0760587636746067	-0,0947173606641763
690	2	was soll ich damit		3	0	0	1	6	2	2	2		1	2	8	8	100	1,80	100	0	0	0	0	0	0	2	6	5	2	34	3,4,12,11,1,8,6,2,7,5,9,10	5,8,1,2,10,7,9,6,11,12,4,3	3,2,1	3,2,1	1	3	3	1	1	2	2	3	1	3	1	0,00352124674307473	-0,0715725609168541	0,148059025583098	0,0784427128568407
691	2	die Hersteller muessen nicht alles wissen		3	0	0	2	4	2	2	2		2	2	5	8	65	1,65	100	0	0	0	0	0	0	1	2	8	5	5	5,9,3,7,2,12,4,6,1,10,8,11	9,5,3,7,1,8,4,11,2,10,12,6	2,3,1	3,1,2	3	2	1	1	2	2	1	2	1	2	3	-0.000195156	-0,333333333333333	-0,333333333333333	0.00208167
692	1		weil es praktisch ist	2	40	5	4	6	1	2	2		1	3	6	6	57	1,65	60	40	0	0	0	0	0	1	2	3	3	34	5,7,2,11,10,1,4,8,6,3,12,9	6,3,10,7,1,9,2,8,12,5,4,11	3,2,1	3,2,1	3	2	3	1	1	2	2	1	3	3	1	-0,00601251561572386	-0,110825686048002	0,0947389108563535	0,0361284939107276
693	1		Zur Ueberwachung der Herzfrequenz und Animation zu mehr Bewegung	1	200	0	5	4	1	2	2		1	4	5	5	69	1,60	60	10	10	0	0	20	0	1	2	4	5	8	1,10,3,5,8,4,12,9,2,11,7,6	1,9,3,6,4,12,11,5,8,2,10,7	2,3,1	3,1,2	1	1	1	1	1	2	3	2	2	3	2	0,00123199642420121	0,0627181382041754	-0,129928501621604	0,396437042003424
694	1		Zur eigenen Kontrolle	1	150	5	2	3	2	2	2		1	3	9	6	56	1,65	50	25	10	5	0	5	5	1	3	6	3	14	8,10,12,3,5,7,2,1,4,11,9,6	8,7,4,9,5,12,6,1,11,2,10,3	1,3,2	1,3,2	2	1	1	1	1	3	3	2	3	3	2	0,00174786523116391	-0,0814710014534949	0,0873316338743798	0,404979816808569
695	1		Um meinen Schlaf, Herzfrequenz und mein Bewegungsmuster zu ueberwachen.	1	100	2	1	7	1	2	2		1	2	1	4	83	1,76	75	25	0	0	0	0	0	1	5	5	3	18	5,6,11,10,1,12,9,4,2,7,8,3	5,9,12,8,1,2,10,11,7,4,3,6	1,2,3	1,2,3	1	2	2	1	1	2	2	3	1	3	1	-1.0842e-05	0.00277556	-0.00416334	-0.00277556
696	2	Brauch ich nicht		3	0	0	1	7	1	2	2		1	1	4	4	120	1,85	100	0	0	0	0	0	0	2	5	4	3	32	3,2,10,6,9,8,5,11,1,7,4,12	9,2,1,11,7,4,10,6,5,3,8,12	2,1,3	2,1,3	1	1	1	2	1	2	2	1	1	1	1	0,00719981455503046	0,261382487555281	-0,219826571412284	-0,0655552979930979
697	2	keine Interesse		3	20	0	1	5	5	2	2		2	1	9	9	77	1,81	20	30	10	10	0	15	15	2	3	4	3	34	6,1,8,9,11,3,7,12,10,4,2,5	2,11,6,10,12,1,7,3,4,9,5,8	3,1,2	2,3,1	3	2	3	2	2	1	3	2	2	3	1	-0,0125131840782888	0,175758981370875	-0,169946308626055	0,0358979408494751
698	2	Wird nicht benoetigt		3	0	0	1	6	2	2	2		2	1	9	8	74	1,72	80	10	2	3	0	3	2	2	6	4	3	34	3,1,5,6,11,12,8,9,2,4,7,10	2,9,1,10,3,4,11,7,8,12,5,6	2,3,1	3,1,2	1	1	2	2	1	2	1	1	1	3	1	0,00337043672514294	0,28964774094528	-0,231386553096021	-0,0694959769330689
699	1		Ich nutze eine Tracking App, da es keine einfachere Moeglichkeit gibt, beim Joggen meine Statistiken aufzuzeichnen.	3	30	0	3	4	1	2	2		2	2	3	6	75	1,8	0	90	0	0	0	10	0	2	1	5	5	6	7,3,6,12,2,8,10,11,9,4,5,1	12,5,2,10,11,3,1,6,9,7,8,4	3,2,1	3,2,1	2	1	2	3	1	2	1	3	1	1	3	0,0125141519372136	0,00601135378507233	-0,030344426996321	-0,267380766579463
700	2	die wearables halte ich fuer zu ungenau. Ich sehe das an der fitbit meiner Frau. Treppensteigen, gezaehlte Schritte, stimmen nicht mit der Realitaet ueberein. Ich misstraue ebenfalls der Schlafueberwachung.		3	200	5	2	5	2	2	2		1	2	3	5	82,2	1,80	45	10	0	0	0	30	15	2	5	5	6	27	3,9,1,7,10,12,6,8,11,5,2,4	3,11,1,12,10,7,4,8,2,5,9,6	2,3,1	3,1,2	1	1	1	1	1	2	2	1	3	1	3	0,00649688501404036	0,0116969517189841	-0,0798853392462848	0,1298654374805
701	2	Besitze kein Smartphone.		3	15	0	2	3	2	2	2		1	3	9	9	54,4	1,68	90	5	0	0	0	1	4	1	2	8	5	34	6,1,12,8,10,11,7,3,5,9,4,2	2,12,8,11,9,1,7,4,10,5,6,3	3,2,1	3,2,1	3	2	2	1	1	2	1	1	1	1	1	0,00120612819475433	0,0921190793896549	-0,298168032360936	-0,1313048076779
702	1		Es motiviert	1	100	0	1	4	4	2	2		1	5	10	7	70	1,70	100	0	0	0	0	0	0	1	2	6	5	13	11,5,8,6,1,2,7,3,4,12,9,10	5,6,8,9,2,4,7,3,11,12,1,10	3,2,1	3,2,1	3	1	1	1	3	2	2	3	3	3	2	-0,00104836718999839	-0,338554448970185	0,2757781259137	0,149604213689813
703	2	mache kein Fitness	bin kein Sportsfreund, nur passiv	3	0	0	5	3	4	2	2		1	1	1	4	75	1,62	60	15	5	5	0	10	5	1	5	5	3	34	6,9,10,8,1,11,7,12,3,5,2,4	5,11,9,12,10,1,7,4,2,3,6,8	2,1,3	2,1,3	3	3	1	1	1	2	1	1	1	2	1	0,00587006437941606	-0,0629172791773871	-0,263311549708514	0,0566619476211814
704	1		weils Bonus bei der Krankenkasse gibt	1	200	0	1	4	2	2	1	Krankenkasse, Google Health	1	3	8	8	78	1,76	20	10	5	10	0	50	5	2	4	3	3	14	7,6,3,4,12,1,2,11,8,5,10,9	6,7,3,4,10,2,1,9,12,11,8,5	1,2,3	1,2,3	1	1	1	1	1	2	1	1	1	1	2	0,00904666535805741	0,0604634401822923	-0,235461585785923	0,144842594410105
705	2	zu teuer		1	25	1	1	7	1	2	2		2	1	5	7	105	1,75	60	15	0	0	0	15	10	2	5	6	3	27	9,7,6,12,1,5,4,2,10,3,8,11	5,8,10,7,6,3,2,11,1,9,12,4	1,3,2	1,3,2	1	2	1	1	1	2	1	1	3	3	2	-0,000299332369313851	-0,118122442472785	-0,0479621890313268	0,333749072735158
706	2	kein Interesse		3	0	0	1	3	4	2	2		2	2	5	5	65	1,68	20	25	10	10	0	25	10	2	3	6	3	10	11,7,5,8,6,2,9,1,12,3,4,10	8,6,10,11,3,5,2,4,7,12,1,9	1,3,2	1,3,2	1	1	2	2	1	2	2	1	1	1	1	0,0050955132779846	0,3475034945573	-0,190744770375603	-0,173743768441645
707	2	halte ich fuer ueberfluessig		3	0	0	2	6	1	2	2		1	5	10	10	50	1,60	30	20	0	0	0	50	0	1	4	5	3	34	8,9,12,11,1,4,7,3,6,10,5,2	5,12,8,6,11,9,7,1,2,10,4,3	1,2,3	1,2,3	1	1	1	1	1	2	2	1	3	3	2	0,00206875445835015	-0,08275675070935	0,0972526911144098	0,311941544733773
708	1			1	50	25	5	7	1	2	1	zufrieden	1	4	10	10	80	1,75	15	15	15	15	15	15	10	2	2	6	5	5	4,6,11,3,2,1,8,5,12,9,10,7	6,5,4,1,8,2,12,7,10,11,3,9	2,1,3	2,1,3	1	1	1	1	1	1	2	3	1	1	3	0,00831329225452098	0,0768604934811368	-0,13006226545752	0,10882413112798
709	2	schwachsinn , hm sie schonmal winwn Loewen mit sonem rotz gesehen		3	0	0	3	6	3	2	2		1	5	9	9	80	1,85	10	30	0	25	0	25	10	2	2	4	3	3	7,1,3,6,11,10,2,5,4,9,8,12	2,7,3,9,8,4,1,11,10,6,5,12	1,3,2	1,3,2	1	1	1	1	1	3	1	3	1	1	2	0,00853977124294363	0,0138966977506692	-0,0953166233156522	0,136287354755171
710	2	Brauche ich nicht		1	0	0	4	3	6	2	2		1	1	4	7	81	1,82	70	15	0	0	0	15	0	2	1	3	5	31	6,8,1,7,9,4,5,10,11,12,3,2	3,12,11,6,7,1,4,2,5,8,9,10	2,3,1	3,1,2	1	1	1	2	1	2	2	3	1	3	1	0,00532929520193137	0,0979986923772658	-0,0435463960106509	0,0111167196269472
711	2	Ich moechte dafuer kein Geld ausgeben		3	0	0	3	3	2	2	2		2	3	3	4	77	1,68	70	20	0	0	0	0	10	1	5	4	3	14	6,3,9,7,4,2,10,5,8,11,1,12	11,6,2,5,8,1,4,9,3,7,10,12	2,3,1	3,1,2	3	2	1	1	3	2	2	3	1	3	2	-0,00211644350719439	-0,386189662328152	0,168082746925475	0,0584950604266589
712	2	Da ich einen Hund habe, weiss ich ohne Aufzeichnung, dass ich genuegend Schritte laufe.		3	20	0	1	3	4	2	2		1	5	6	7	51,4	1,59	50	20	0	0	0	30	0	1	4	4	4	8	12,1,3,10,7,4,9,5,2,6,11,8	2,9,3,6,8,10,5,12,7,4,11,1	2,3,1	3,1,2	1	1	1	1	1	2	1	1	1	1	1	0,00897812334874069	0,177717785855534	-0,334064136811418	0,0430859397934157
713	2	kein Interesse		1	0	0	3	6	2	2	2	Ich erfasse die Daten nicht.	1	1	6	8	79	1,68	50	15	10	0	0	25	0	2	5	2	5	18	12,6,9,7,4,1,5,2,3,10,11,8	6,8,9,5,7,2,4,12,3,10,11,1	1,3,2	1,3,2	2	1	1	3	1	2	1	3	1	1	3	0,0146184532142595	-0,0801096532169471	-0,0594262280330019	-0,159192296130916
714	2	sinnlos		1	0	0	3	3	2	2	2		1	1	1	8	95	1,86	100	0	0	0	0	0	0	2	5	4	2	3	6,2,12,10,5,1,11,8,7,3,4,9	6,2,10,11,5,1,9,8,12,4,7,3	3,1,2	2,3,1	3	2	1	1	2	2	1	2	1	2	3	-0.000195156	-0,333333333333333	-0,333333333333333	0.00208167
715	1		um die Schritte zu zaehlen	3	100	0	2	4	4	2	2		1	2	6	9	69	1,74	60	10	0	5	0	20	5	1	4	7	5	8	5,2,10,3,11,8,7,12,1,4,6,9	9,2,4,10,1,11,7,6,12,3,5,8	3,1,2	2,3,1	1	1	1	1	1	2	3	1	1	1	3	0,00927508006432983	0,152706981430387	-0,309630748222139	0,126006833243986
716	1		gesundheit beobachen	2	150	15	4	5	2	2	1		2	4	7	8	65	1,80	20	10	20	20	20	10	0	2	3	6	3	10	8,9,11,4,2,6,10,5,12,7,1,3	11,5,12,4,8,6,10,1,2,7,3,9	2,1,3	2,1,3	2	3	1	1	1	2	2	1	1	1	3	0,0107206213622302	-0,117560427725388	-0,0236555952937633	0,0221472851450506
717	2	weil ich das nicht mag		3	0	0	2	3	4	2	2		1	2	5	5	65	1,73	100	0	0	0	0	0	0	1	6	3	2	34	2,7,9,6,12,10,5,11,3,1,8,4	10,1,9,12,7,4,2,11,3,6,8,5	1,3,2	1,3,2	3	1	1	1	3	2	2	1	2	1	3	0,00154250316473871	-0,070285751815482	-0,0623431895233618	-0,122512735876952
718	1		Bewegung erfassen	1	70	0	3	4	2	2	1	Krankenkasse	1	4	9	9	65	1,75	50	20	0	0	0	30	0	2	4	4	2	34	11,7,6,4,8,10,9,5,1,12,2,3	9,11,12,4,8,3,2,5,7,6,1,10	2,1,3	2,1,3	3	2	1	1	1	2	2	1	3	3	2	-0,00359893941859035	-0,254476464177248	0,104066994528211	0,245739267711005
719	2	Ich habe mir noch keine Gedanken um einen Fitnesstracker gemacht		1	0	0	4	5	1	2	2		2	1	3	9	60,0	1,65	50	0	0	0	0	50	0	1	4	3	3	34	1,4,11,10,9,12,3,6,8,5,7,2	1,12,7,2,10,8,11,9,5,4,3,6	1,2,3	1,2,3	1	1	2	2	1	1	3	1	2	1	1	-8.67362e-05	0,666666666666667	-0,333333333333333	0.00138778
720	1		um zu testen	2	30	5	3	6	2	2	2		1	4	3	5	72	1,72	65	25	5	5	0	0	0	2	2	4	3	3	1,10,4,5,7,6,8,11,3,2,9,12	1,10,9,3,4,6,5,7,11,2,8,12	1,2,3	1,2,3	2	3	1	1	3	2	1	2	1	2	3	0,00819635729896011	-0,297179696420783	-0,11690581314201	0,0534309852329258
721	1		Motivation	2	150	2	5	6	1	2	2		2	5	10	10	70	1,82	100	0	0	0	0	0	0	2	3	7	6	13	2,8,11,3,12,1,9,7,6,4,10,5	6,1,4,10,12,9,8,2,7,11,3,5	2,3,1	3,1,2	3	2	2	1	1	2	2	3	1	3	1	-0,00198199910381063	-0,103809368746412	0,0150706633001173	-0,0713212975410038
722	1		Da ich wissen moechte was mit meinem Koerper passiert und wie er auf manche Dinge reagiert	1	30	0	5	7	1	2	2		2	5	10	10	42	1,73	100	0	0	0	0	0	0	1	2	5	5	32	1,5,11,8,12,6,4,9,2,3,10,7	1,9,10,7,2,6,12,4,8,11,3,5	1,3,2	1,3,2	1	2	3	2	2	1	3	2	2	3	1	-0,0105311849744781	0,279568350117287	-0,185016971926172	0,107219238390479
723	1		Motiviert mich mich mehr zu bewegen	1	159	1	3	3	2	2	2		1	3	3	4	113	1,88	40	0	0	0	0	25	35	2	3	7	5	9	5,4,2,1,9,10,12,8,7,6,11,3	4,3,12,2,1,10,9,8,5,6,11,7	3,1,2	2,3,1	1	1	1	1	1	2	1	1	1	1	2	0,00904666535805741	0,0604634401822923	-0,235461585785923	0,144842594410105
724	2	kein bedarf		2	10	0	5	5	1	2	2		2	4	4	2	55	1,60	80	0	0	20	0	0	0	2	4	3	3	6	2,9,7,5,6,3,11,8,4,10,1,12	11,1,6,9,4,5,3,8,2,10,7,12	1,2,3	1,2,3	3	2	3	2	2	1	3	2	2	3	1	-0,0125131840782888	0,175758981370875	-0,169946308626055	0,0358979408494751
725	2	ueberfluessig		3	0	0	1	6	2	2	2		2	2	3	4	85	1,68	80	0	0	0	0	20	0	1	3	5	4	27	9,7,6,10,12,2,3,1,4,8,5,11	8,6,7,9,11,3,2,10,1,4,12,5	1,3,2	1,3,2	3	2	1	1	1	3	2	3	1	3	1	-0,00155675708708699	-0,163513729572111	0,0461703868710763	0,0391991996579912
726	2	nicht genug speicherplatz und keine zeit		2	100	10	5	4	2	2	2		1	3	4	3	90	1,56	50	10	5	12	0	20	3	1	1	8	3	18	8,5,4,1,6,7,2,11,3,9,10,12	4,7,9,3,2,5,6,1,10,11,8,12	1,3,2	1,3,2	2	3	2	2	3	3	2	2	3	2	2	-0,00136837654543474	-0,125305768764478	0,266855389825046	0,0296783007575483
727	2	brauch ich nicht		3	0	0	3	3	2	2	2		1	3	6	4	115	1,8	90	0	0	0	0	10	0	2	4	4	3	34	2,1,5,7,9,6,8,12,10,3,4,11	2,1,10,11,3,6,4,7,5,9,12,8	2,3,1	3,1,2	1	1	1	1	1	2	2	3	3	1	2	0,00628360410186611	-0,0653397327472215	0,0808993914380373	0,213494994302964
728	1		Macht Spass	3	100	1	5	4	1	2	2		2	5	10	10	65	1,78	100	0	0	0	0	0	0	2	3	7	6	2	3,1,7,5,4,6,9,11,8,2,12,10	2,10,1,5,4,6,3,9,7,12,8,11	2,3,1	3,1,2	1	2	2	1	1	2	2	3	1	3	1	-1.0842e-05	0.00277556	-0.00416334	-0.00277556
729	1		Weil mich die Auswertung interessiert	3	70	0	3	4	2	2	2		1	4	6	5	66	1,65	90	7	0	3	0	0	0	1	5	4	3	27	11,4,2,12,9,8,1,6,5,7,10,3	7,3,12,2,9,8,10,6,5,11,1,4	2,1,3	2,1,3	3	2	1	1	3	2	1	3	1	3	2	-0,000798835561728525	-0,353645009370101	0,0311242266660545	0,0751835679098081
730	1		Um zu schauen wieviel Kalorien ich am Tag verbrenne	2	150	0	3	3	2	2	2		1	2	3	6	70	1,65	70	0	0	0	0	0	30	1	2	6	5	14	1,9,7,3,6,5,11,4,12,10,2,8	1,11,4,8,6,5,3,12,2,10,7,9	1,2,3	1,2,3	1	1	1	1	1	2	2	1	1	1	2	0,00772905741259154	0,0279187872242409	-0,0985030655265022	0,128154086926956
731	2	kein Interesse		3	0	0	2	6	6	2	2		1	2	7	4	70	1,70	90	10	0	0	0	0	0	1	6	8	3	34	1,2,12,11,5,4,8,10,6,3,7,9	1,2,10,6,5,9,11,7,12,8,4,3	1,3,2	1,3,2	1	2	1	1	3	2	1	3	1	3	2	0,00118316354208211	-0,249835640623689	0,0160535633659371	0,146504865450812
732	2	keine intressse		3	20	0	1	6	1	2	2		1	3	3	1	105	1,85	100	0	0	0	0	0	0	2	4	3	2	34	7,8,12,11,6,10,1,3,5,4,9,2	7,12,8,10,9,5,1,2,11,6,4,3	3,1,2	2,3,1	3	1	2	2	1	3	2	1	3	3	1	-0,00422584804038964	0,159435234053618	0,0802631741730658	-0,0589455814253848
733	2	ich hab nicht das Geld, mir sowas zu kaufen		3	15	0	2	7	2	2	2		2	2	2	2	53	1,60	80	0	0	0	0	20	0	1	5	2	3	16	3,11,6,4,1,8,7,12,5,10,2,9	5,11,1,4,9,3,7,6,12,10,2,8	2,3,1	3,1,2	1	1	2	2	1	1	3	1	2	1	1	-8.67362e-05	0,666666666666667	-0,333333333333333	0.00138778
734	1		Gewichtsreduktion	1	0	0	5	6	5	2	2		1	2	2	1	98	1,73	50	40	0	10	0	0	0	3	4	3	4	14	1,6,2,11,7,12,4,3,10,8,9,5	1,3,8,7,12,2,5,10,11,9,4,6	3,1,2	2,3,1	2	3	1	3	3	2	1	3	1	2	3	0,0111851056589992	-0,295940290409937	0,0797470294063271	-0,154423757859721
735	2	kein bedarf		3	15	4	5	5	4	2	2		1	2	4	8	116	1,81	50	20	5	5	5	10	5	2	3	3	3	8	8,5,4,1,9,7,10,3,6,11,12,2	4,12,8,3,2,9,6,1,5,7,10,11	1,3,2	1,3,2	3	2	2	2	2	1	3	2	2	3	1	-0,0122724511675178	0,23548355591689	-0,230138974943012	0,0355635895845155
736	2	kein interesse		3	25	0	2	3	2	2	2		2	2	3	7	68	1,76	50	0	0	0	0	50	0	1	3	3	5	13	4,6,5,11,10,9,3,7,1,2,12,8	9,10,7,1,3,2,8,12,6,5,4,11	2,1,3	2,1,3	1	2	3	2	1	2	2	3	1	2	3	0,00259289405976185	-0,0233832283273057	-0,0649918434555646	-0,170267908416336
737	2	Ich habe noch keine gefunden die meinen Anspruechen gerecht werden		2	100	15	3	5	5	2	1	Familie	1	2	2	4	88	1,65	50	15	5	5	0	5	20	1	5	3	2	34	5,11,8,6,10,2,7,4,3,12,1,9	11,6,9,8,1,4,7,3,12,5,2,10	2,3,1	3,1,2	3	2	1	2	1	2	2	1	1	1	2	0,00160066268740668	-0,027591571585859	-0,114409716972987	-0,0300009203991759
738	2	mache kein ausdauersport		3	20	0	3	6	5	2	2		1	2	1	1	80	1,60	30	60	5	0	0	5	0	1	4	5	3	8	2,11,6,8,7,5,4,3,9,1,10,12	10,1,8,7,6,3,5,4,9,11,2,12	2,1,3	2,1,3	3	1	1	1	1	2	2	3	1	1	2	0,00691922345398935	-0,148873970130114	-0,00346896436375435	0,0459455229805703
739	2	uninteressant		3	0	0	1	7	3	2	2		2	1	9	10	78	1,82	100	0	0	0	0	0	0	2	6	3	6	34	10,5,3,7,12,11,6,1,8,2,4,9	8,10,3,11,2,7,4,9,12,1,6,5	1,3,2	1,3,2	1	2	1	1	1	2	1	1	1	1	2	0,00536097058492754	-0,00744690453919439	-0,243717945672239	0,149961614928341
740	2	brauche ich nicht		3	0	0	2	5	4	2	2		1	1	2	3	75	1,63	80	20	0	0	0	0	0	2	5	3	5	8	9,2,5,3,6,4,10,11,1,12,8,7	9,2,4,6,3,5,12,11,1,7,8,10	1,2,3	1,2,3	3	2	1	1	3	2	1	3	1	3	2	-0,000798835561728525	-0,353645009370101	0,0311242266660545	0,0751835679098081
741	1		gutes Nice-to-have fuer den Sport	3	150	2	3	4	2	2	2		1	4	8	9	77	1,75	40	10	5	10	0	20	15	2	2	3	3	32	8,1,12,11,4,5,2,3,6,9,7,10	2,7,8,5,6,9,11,1,10,12,4,3	1,2,3	1,2,3	1	1	2	2	1	2	2	1	1	1	1	0,0050955132779846	0,3475034945573	-0,190744770375603	-0,173743768441645
742	1	keine Ahnung	keine Ahnung	1	100	3	3	3	3	2	1	keine Ahnung	1	2	6	7	80	1,83	0	0	100	0	0	0	0	2	2	5	6	10	12,3,2,1,4,7,11,9,8,5,10,6	4,3,2,5,10,12,6,9,8,11,7,1	3,1,2	2,3,1	1	2	2	3	1	2	3	2	2	3	2	-0,00307365598390379	0,079059979550714	-0,00826861143386411	0,189454151829496
743	1		um als Hausfrau und Mutter ein Mindestpensum an Bewegung (Schrittzahlen) jeden Tag zu erreichen	3	70	0	5	6	2	2	2		1	2	5	9	89	1,68	50	30	10	0	0	10	0	1	3	4	5	8	5,1,6,4,9,12,3,2,11,8,7,10	2,8,7,4,1,3,11,10,5,12,9,6	2,3,1	3,1,2	3	1	1	1	1	2	2	1	3	3	2	8.67554e+09	-0,186566119455762	0,112323354414527	0,240620247192769
744	2	Zur Zeit nutze ich den Fitnesstracker nicht, da ich im Studio trainiere, um wieder in den regelmaessigen Sport zu finden		3	50	0	5	5	4	2	2		1	4	5	6	97	1,57	30	30	20	10	0	10	0	1	5	2	3	8	5,7,2,3,8,11,12,4,10,1,6,9	10,3,4,8,1,11,2,5,12,9,6,7	2,1,3	2,1,3	1	2	1	1	1	3	3	2	1	3	2	-0,00085004409757234	-0,0593320350958978	-0,0964225087884523	0,408588024209591
745	1		.	2	70	0	4	3	2	2	2		1	2	4	8	56	1,67	40	20	5	10	5	10	10	1	1	8	5	6	5,8,3,6,12,11,1,2,9,10,4,7	7,8,3,11,1,4,12,2,9,10,6,5	3,2,1	3,2,1	1	1	2	1	1	2	1	3	1	3	1	0,00500330271859574	0,100454997679538	-0,128702160373104	0,0115694869649133
746	1		Es ist immer gut einen Ueberblick ueber seine Gewohnheiten zu bekommen und gleichzeitig motiviert es mich.	2	60	20	3	4	4	2	2		1	3	7	9	79	1,74	65	30	0	1	0	4	0	1	1	1	5	14	3,9,2,1,8,7,5,6,12,10,11,4	4,3,1,12,7,8,6,5,2,10,11,9	1,3,2	1,3,2	1	2	1	1	1	2	1	1	1	3	1	0,00224974407730329	0,0194070345639753	-0,246003759158732	0,135764244337079
747	2	kein interesse zurzeit		3	0	0	3	3	2	2	2		2	3	1	2	50	1,79	100	0	0	0	0	0	0	2	1	3	2	30	8,4,10,3,12,9,1,6,11,2,7,5	7,10,4,2,12,8,11,1,6,3,9,5	2,1,3	2,1,3	3	2	3	2	2	1	2	2	2	3	1	-0,0126737606726444	0,0550240830229919	-0,0396399187521094	-0,0564716286954014
748	2	Keine Erfahrungen		4	200	5	3	3	4	2	2		2	3	5	8	60	1,60	100	0	0	0	0	0	0	1	5	7	6	34	2,11,8,3,6,4,1,12,5,9,7,10	7,1,4,6,9,5,11,3,10,12,2,8	1,2,3	1,2,3	3	1	2	3	2	2	2	1	2	1	3	-7.04731e-05	0.006245	-0.00381639	-0,333333333333333
749	2	Kein Interesse daran		1	0	0	1	6	1	2	2		1	4	8	6	70	1,70	50	50	0	0	0	0	0	1	4	5	3	34	6,8,5,9,4,2,11,7,3,1,10,12	10,6,9,5,3,1,8,2,4,11,7,12	3,2,1	3,2,1	3	2	2	2	1	2	2	3	1	3	1	-0,00244269995205499	0,012399985911387	-0,00765029156016887	-0,163274027844368
750	2	Habe bislang keinen Bedarf dafuer		3	50	1	2	4	2	2	2		1	3	7	8	80	1,84	65	5	0	0	0	25	5	2	6	7	6	12	3,8,1,11,12,6,9,7,4,10,5,2	3,12,1,9,11,6,8,2,7,10,4,5	2,3,1	3,1,2	1	1	1	1	1	2	1	1	1	1	1	0,00897812334874069	0,177717785855534	-0,334064136811418	0,0430859397934157
751	1		Zur,kontrollieren bei sportlichen Aktivitaeten	2	30	0	3	5	1	2	2		1	4	8	8	86	1,80	75	0	0	0	0	15	10	2	5	4	3	16	11,4,1,12,9,7,5,3,6,2,10,8	3,10,8,2,7,9,6,12,5,11,1,4	3,2,1	3,2,1	1	1	1	1	1	2	2	1	3	3	2	0,00206875445835015	-0,08275675070935	0,0972526911144098	0,311941544733773
752	2	Ich kann selbst einschaetzen ob ich mich genug bewegt habe		1	0	0	1	4	2	2	2		1	3	3	3	80	1,78	100	0	0	0	0	0	0	1	5	4	6	2	7,12,4,3,11,6,10,2,1,9,5,8	9,8,4,3,11,6,1,12,10,7,5,2	3,1,2	2,3,1	1	2	2	1	1	2	1	1	1	1	1	0,00318812729856496	0,195928448136066	-0,313238695661054	-0,0599835101368958
753	1			3	40	0	3	3	2	2	2		1	2	7	8	55	1,64	40	20	0	10	0	30	0	1	2	3	6	6	4,12,2,5,10,1,8,9,3,11,6,7	6,3,9,1,4,11,12,7,8,5,10,2	3,2,1	3,2,1	1	1	1	1	1	2	1	1	1	1	2	0,00904666535805741	0,0604634401822923	-0,235461585785923	0,144842594410105
754	2	Kein Interesse		3	10	1	1	7	1	2	2		2	1	2	2	121	1,85	90	0	0	0	0	10	0	2	6	4	2	34	6,8,7,9,10,11,5,2,12,4,1,3	11,8,12,10,7,1,3,2,4,5,6,9	2,3,1	3,1,2	1	1	1	2	1	1	3	1	2	1	1	0,00210430127704586	0,580545659664647	-0,362415134370014	0,108188470448547
755	2	ich habe einen gekauft,war aber nicht kompatibel mit meinem smartphon,habe ihn meiner enkelin gegeben.jetzt habe ich ein neues smartphon und kaufe mir im dezember ein fitnesstracker		3	100	5	4	4	4	2	2		1	1	6	6	80	1,64	35	15	15	15	0	20	0	1	6	4	3	14	1,8,12,7,11,9,2,4,6,3,10,5	1,7,10,8,12,9,4,2,6,11,5,3	3,1,2	2,3,1	1	1	1	3	1	2	1	1	1	1	2	0,0105310090001281	0,0585946192482984	-0,134627136748548	0,0409291541664887
756	2	ich will nicht permanent ueberwacht sein. weder, dass irgendwelche Apps meine Daten haben (wer weiss, wo die hingehen! das geht doch niemanden was an!), noch will ich mich selbst so sehr messen. kein Bock auf Leistungsgesellschaft. Instagram ist auch boese. bin zufrieden mit mir, darum gehts doch.		3	20	0	3	7	4	2	2		1	3	7	8	75	1,90	100	0	0	0	0	0	0	1	1	5	6	13	4,2,7,10,12,8,3,5,9,6,1,11	11,2,7,1,8,10,3,6,9,4,12,5	3,2,1	3,2,1	3	1	1	1	1	2	2	1	1	1	1	0,00567851629946419	0,0413637641510707	-0,182034953251881	-0,0449238652307373
757	2	wenn ich mich krank fuehle gehe ich zum Arzt und brauche keine Messgeraete		3	0	0	1	6	1	2	2		2	1	7	8	99	1,84	100	0	0	0	0	0	0	2	6	8	5	34	7,1,10,2,6,12,4,3,5,11,9,8	2,4,8,7,9,5,1,12,11,3,10,6	2,1,3	2,1,3	3	2	1	1	3	2	2	3	1	1	2	0,000926240991113134	-0,295789255758081	0,0717660093864718	-0,0290642235987682
758	2	ich besitze einen Hometrainer und betreibe regelmaessig Gymnastik, deshalb ist die Anschaffung nicht relevant.		4	20	5	2	6	1	2	2		1	5	9	9	58	1,68	50	20	0	0	0	30	0	1	6	2	3	34	5,3,12,9,11,8,2,1,6,10,4,7	8,7,2,11,1,9,12,6,4,10,5,3	3,1,2	2,3,1	1	1	2	1	1	2	2	1	3	3	2	-3.55468e+09	0,00336425629266947	0,126334492151091	0,203753074285226
759	2	Ich sehe darin keinen Vorteil		3	20	0	1	4	1	2	2		1	5	5	5	58	1,7	100	0	0	0	0	0	0	1	5	3	6	34	2,3,5,4,12,7,11,10,6,8,1,9	11,1,2,4,3,9,6,10,12,8,7,5	1,3,2	1,3,2	1	2	1	1	1	2	2	3	1	1	1	0,00514698577535339	0,0042793995680523	-0,125398538575684	0,0206291864231203
760	2	noch nicht		3	50	15	1	3	2	2	2		2	2	1	1	55	1,55	50	0	0	0	0	50	0	1	6	3	2	8	8,5,1,9,6,12,2,11,10,7,3,4	3,7,11,12,2,5,10,1,4,9,8,6	1,2,3	1,2,3	1	1	2	2	1	2	2	3	1	1	1	0,00626767842319304	0,274520105949357	-0,110781332512973	-0,184631034847027
761	1		Meine Ueberwachung	1	80	0	3	3	2	2	2		1	2	4	8	109	1,76	80	10	10	0	0	0	0	2	6	3	3	34	3,10,2,11,6,8,5,4,7,9,1,12	11,3,1,8,7,5,9,6,10,2,4,12	1,3,2	1,3,2	2	1	1	1	1	2	1	3	1	1	3	0,0131341095721888	-0,0782408322829531	-0,160260677070377	-0,0552788558872992
762	1		Damit ich mich mehr bewege und achtsamer mit mir umgehe	1	100	5	2	4	4	2	2		1	2	2	3	61	1,69	50	10	5	15	0	15	5	1	4	2	3	2	11,10,1,5,4,8,6,9,3,2,7,12	3,10,9,5,4,7,11,6,8,2,1,12	1,2,3	1,2,3	2	1	1	2	1	3	2	1	1	1	2	0,0071191303155652	0,100770608342795	0,0150162678954582	-0,0561839772901368
763	1		Hilfreich um den Tagesablauf zu ueberpruefen	1	100	5	1	4	2	2	2		1	1	3	6	62	1,63	60	20	10	5	0	5	0	1	6	3	5	30	5,8,7,1,9,6,3,2,11,10,12,4	4,8,7,12,1,6,3,2,5,10,9,11	3,2,1	3,2,1	3	1	1	1	1	2	1	3	3	3	3	0,0039619745025965	-0,222951559247391	-0,0254930208039543	0,15190466504269
764	2	brauche ich nicht		2	100	5	2	2	2	2	2		2	3	8	8	60	1,65	15	15	15	15	15	10	15	1	3	4	3	3	4,7,11,9,5,3,6,10,1,8,12,2	9,12,6,1,5,7,2,10,4,8,3,11	1,3,2	1,3,2	3	2	3	2	2	2	2	2	2	2	2	-0,00879150255058823	-0,146769020280937	-0,0305808358706968	-0,126678468679739
765	2	Mein Koerper sagt mir, wenn es mir nicht gut geht		3	0	0	2	3	4	2	2		1	3	5	9	80	1,65	100	0	0	0	0	0	0	1	6	3	6	34	6,11,9,3,5,2,8,12,4,1,10,7	10,6,4,9,5,1,12,7,3,11,2,8	2,3,1	3,1,2	1	1	1	1	1	2	1	3	1	1	2	0,0102188305032658	-0,0125199484256508	-0,155498147923292	0,133955328004723
766	2	da ich keine sog. wearables besitze, kann ich sie auch nich benutzen		3	0	0	3	3	4	2	2		2	3	4	4	52	1,62	100	0	0	0	0	0	0	2	6	4	4	32	1,6,3,4,10,12,7,11,2,8,9,5	1,9,3,4,12,2,7,10,11,5,8,6	3,1,2	2,3,1	1	1	1	1	1	2	2	2	1	3	1	0,00428559133220742	-0,0213188892253732	-0,116643834661326	0,207010752779342
767	2	Nein, Fitnesstracker ist nichts fuer mich, genauso wenig wie Fitnessuhren oder Fitnessarmbaender.		3	0	0	5	7	2	2	2		1	1	3	3	70	1,78	40	10	10	10	0	20	10	2	6	5	3	24	7,11,10,4,6,3,1,8,9,2,12,5	7,10,6,4,12,5,1,8,9,3,2,11	1,2,3	1,2,3	1	1	1	1	1	2	2	3	1	1	2	0,00890122255779998	-0,0450646013837023	-0,0185396276638717	0,117266820521574
768	2	Betreibe keine Fitness		3	0	0	2	7	2	2	2	keinem	1	3	6	6	80	1,76	20	80	0	0	0	0	0	2	6	6	6	11	3,4,5,7,10,8,6,1,11,12,9,2	8,12,1,2,3,7,4,6,11,5,9,10	3,1,2	2,3,1	3	2	1	1	2	2	1	2	1	2	3	-0.000195156	-0,333333333333333	-0,333333333333333	0.00208167
769	2	brauche ich nicht		3	0	0	4	3	1	2	2		2	2	5	6	64,6	1,73	20	25	0	0	0	50	5	2	6	5	3	8	3,9,5,8,11,4,6,2,12,10,1,7	11,8,1,6,3,7,12,4,2,10,5,9	1,3,2	1,3,2	1	2	2	1	1	2	2	3	1	3	1	-1.0842e-05	0.00277556	-0.00416334	-0.00277556
770	2	Datensicherheit		3	0	0	3	4	1	2	2		1	1	4	8	88	1,76	90	0	0	0	0	10	0	1	4	3	5	14	12,1,11,7,2,6,9,5,10,4,3,8	2,5,11,10,8,6,4,12,7,9,3,1	2,3,1	3,1,2	1	1	2	1	1	2	1	1	1	1	1	0,00687382207169483	0,263838792857553	-0,304982335774738	-0,0651025306551317
771	2	Kein Bedarf		3	0	0	1	3	2	2	2		2	4	5	3	55	1,71	50	0	0	0	0	50	0	1	5	5	3	34	10,8,1,7,2,3,6,5,4,9,12,11	3,5,6,9,8,7,4,2,10,1,12,11	2,3,1	3,1,2	1	1	2	2	1	1	3	1	2	1	1	-8.67362e-05	0,666666666666667	-0,333333333333333	0.00138778
772	1		Ich fand eine Smartwatche erstenmal interessant. Wichtig fuer mich, so dachte und denke ich, Informationen ueber meine taeglichen Aktivitaeten zu bekommen. Es ist dann im folgenden auch als Ansporn fuer mehr und bestimmte Aktivitaeten.	1	399	3	3	3	2	2	2		1	2	5	6	98	1,69	50	10	10	10	2	15	3	2	5	3	3	23	4,11,10,6,3,9,2,12,7,5,1,8	11,7,5,1,10,4,9,12,6,3,2,8	1,3,2	1,3,2	2	1	1	3	1	2	1	3	1	1	3	0,0146184532142595	-0,0801096532169471	-0,0594262280330019	-0,159192296130916
773	1		Empfehlung durch die Klinik und zur eigenen Kontrolle	1	100	5	5	6	1	2	2		2	4	6	5	102	1,76	55	0	0	0	0	45	0	2	5	6	6	22	10,12,5,7,3,1,11,9,4,8,2,6	6,11,5,9,3,12,4,10,8,1,7,2	2,3,1	3,1,2	1	1	2	2	1	2	1	1	1	1	2	0,00648166323276719	0,26279380184211	-0,229100739609528	-0,0552986063418063
774	2	Man setzt sich dadurch nur unter Stress.		3	0	0	1	3	5	2	2		2	4	8	8	88	1,70	40	60	0	0	0	0	0	2	6	4	5	34	8,11,6,7,12,5,1,10,9,2,3,4	7,10,11,12,6,3,4,1,9,8,2,5	2,3,1	3,1,2	1	1	1	2	3	3	1	1	3	1	2	0,00198199910381063	0,103809368746412	-0,0150706633001174	0,0713212975410038
775	2	kein Interesse		3	0	0	3	7	6	2	2		2	4	8	9	75	1,65	0	100	0	0	0	0	0	1	6	3	6	20	11,2,6,8,4,5,1,3,7,9,12,10	7,2,8,5,6,3,9,4,10,12,1,11	2,1,3	2,1,3	3	2	1	1	3	2	1	3	1	3	2	-0,000798835561728525	-0,353645009370101	0,0311242266660545	0,0751835679098081
776	2	Habe mich damit nicht auseinandergesetzt und denke das sie zu teuer sind	Noch kein Interesse	3	15	0	1	7	1	2	2		1	1	1	2	100	1,70	30	10	20	20	0	0	20	1	5	1	2	27	2,7,12,9,4,6,8,5,10,3,11,1	12,1,10,5,8,6,2,7,4,9,11,3	3,1,2	2,3,1	2	3	1	3	3	2	1	3	1	2	3	0,0111851056589992	-0,295940290409937	0,0797470294063271	-0,154423757859721
777	1		Ich nutze die Apple Watch, weil sie mich motiviert, mich mehr zu bewegen und weil sie mir Spass macht	2	500	4,99	3	4	2	2	2		1	4	8	9	63	1,68	30	50	0	0	0	20	0	1	4	3	3	34	3,5,7,12,11,2,9,4,10,1,6,8	10,6,1,8,2,11,3,12,7,9,5,4	2,3,1	3,1,2	1	1	2	1	1	2	1	1	1	1	2	0,00694236408101155	0,146584447184312	-0,206379784749242	0,036654123961558
778	1		um die uebersicht zu halten und kein manuelles tagebuch fuehren zu muessen	1	120	5	2	6	2	2	2		1	3	8	9	80	1,85	30	10	5	10	0	30	15	2	3	5	3	23	7,11,8,3,2,1,4,10,5,9,12,6	6,5,4,7,9,12,1,3,10,8,2,11	3,1,2	2,3,1	1	1	1	2	1	2	2	3	1	1	2	0,00844052170955562	0,0711447532740961	-0,041260582524158	0,0253140902182098
779	2	Ich habe regelmaessige Arzttermine und kann daher auf die elektronische Fitness- und Gesundheitskontrolle verzichten.		3	0	0	2	6	2	2	2		1	1	7	5	90	1,76	70	0	10	10	0	10	0	2	6	8	6	6	11,12,3,5,6,4,1,2,9,10,8,7	7,8,3,6,4,5,12,11,9,10,1,2	1,3,2	1,3,2	1	1	2	1	1	2	2	3	1	1	1	0,0067283792714374	0,158310751291558	-0,0880603776526867	-0,0926783045436631
780	2	Weiss nicht Braucht man das?		3	0	0	1	3	6	2	2		1	1	9	8	96,3	1,73	60	20	0	0	0	20	0	2	6	5	2	16	1,6,10,4,2,12,9,7,11,3,5,8	1,5,10,4,11,2,8,12,7,3,9,6	2,3,1	3,1,2	1	1	1	1	2	2	1	1	1	1	3	0,00720227819593016	-0,0284546391184688	-0,300364605521766	-0,0285216826795326
781	2	brauche ich nicht		4	0	0	1	4	4	2	2		1	4	7	7	67	1,62	60	0	0	0	0	30	10	1	6	4	3	34	10,9,5,1,8,6,11,4,12,3,7,2	4,12,10,8,3,6,11,5,2,1,7,9	3,2,1	3,2,1	1	1	2	2	1	3	1	1	1	1	1	0,00473406196312826	0,406464793691672	-0,267521766027384	-0,154723234208049
782	1		Schritte zu zaehlen	2	0	0	1	4	1	2	2		1	3	6	7	75,2	1,56	60	15	5	5	5	5	5	1	6	4	3	34	11,12,2,10,7,6,3,5,8,1,4,9	10,3,7,11,8,6,5,9,12,4,1,2	2,1,3	2,1,3	2	3	1	3	1	2	1	3	1	1	2	0,0133092920375926	-0,163921280167536	0,101005064168513	0,0185519092070473
783	2	kein interesse		3	0	0	2	7	2	2	2		1	1	2	7	85	1,64	80	10	0	0	0	10	0	1	6	6	6	34	1,2,10,11,8,3,5,4,12,6,9,7	1,2,6,8,7,10,12,5,11,3,4,9	2,3,1	3,1,2	1	1	2	1	1	1	1	2	2	2	3	0,00153713594706436	0,215907036057091	-0,339266281880087	0,118235459332781
784	2	ich besitze keinen		3	0	0	2	6	1	2	2		2	3	5	5	80	1,60	70	0	0	0	0	30	0	1	5	5	3	34	11,1,5,8,12,2,7,4,10,6,3,9	2,6,11,8,3,10,7,4,12,9,1,5	2,3,1	3,1,2	3	2	1	2	1	3	2	1	3	1	1	-0,00276455703816612	0,0958042889001832	-0,0533917242889343	-0,0331973744840285
785	2			3	30	10	3	7	2	2	2		1	2	6	8	84	1,74	30	10	0	20	0	0	40	2	6	3	2	34	12,3,10,4,8,5,9,1,11,6,7,2	8,12,2,4,6,10,11,5,7,3,9,1	2,3,1	3,1,2	3	2	3	2	2	1	3	2	2	3	1	-0,0125131840782888	0,175758981370875	-0,169946308626055	0,0358979408494751
786	1		Um meine Aktivitaeten zu verfolgen	1	250	1	2	4	1	2	2		1	2	7	8	73,5	1,76	75	20	0	0	0	5	0	2	6	5	6	18	5,12,1,10,6,3,7,8,11,2,4,9	3,10,6,11,1,5,7,8,12,4,9,2	1,3,2	1,3,2	1	2	1	1	1	2	1	1	1	1	1	0,00529242857561082	0,109807441134047	-0,342320496697735	0,0482049603116516
787	2	Kein Interesse		3	0	0	4	3	6	2	2		2	3	6	7	105	1,85	25	25	10	10	10	10	10	2	2	1	5	6	1,2,12,6,8,9,7,5,10,4,11,3	1,2,12,10,8,4,7,5,6,9,11,3	1,2,3	1,2,3	2	1	1	1	1	2	1	3	1	1	3	0,0131341095721888	-0,0782408322829531	-0,160260677070377	-0,0552788558872992
788	2	zu umstaendlich		2	0	0	1	3	4	2	2	geht nur mich etwas an --> Eigenkontrolle	2	4	4	6	83	1,85	75	0	0	0	0	15	10	2	6	8	6	6	3,9,12,2,10,1,5,8,6,7,4,11	6,4,1,11,7,9,10,8,2,5,12,3	3,2,1	3,2,1	3	2	1	1	1	2	2	1	1	1	1	0,00199282152633432	-0,0265465805704161	-0,190291313138197	-0,0398048447125014
789	2	Ich achte zu wenig auf meine Fitness		2	0	0	3	3	3	2	2		2	2	3	3	82	1,70	20	80	0	0	0	0	0	1	1	1	6	34	8,9,1,11,10,5,6,7,12,4,3,2	3,12,11,10,6,7,8,1,2,5,4,9	3,2,1	3,2,1	3	2	1	1	2	2	1	2	1	2	3	-0.000195156	-0,333333333333333	-0,333333333333333	0.00208167
790	2	keinen Bedarf		3	150	0	1	6	2	2	2		1	3	8	8	85	1,73	60	0	0	0	0	30	10	1	4	6	5	27	12,4,10,1,7,6,3,11,8,9,2,5	4,11,7,2,12,6,5,9,10,3,8,1	3,2,1	3,2,1	3	1	1	1	1	2	2	1	1	1	2	0,00574705830878091	-0,0758905815221707	-0,0834324022263848	0,0568327893859524
791	2	beunfruhigt mich		3	0	0	3	3	2	2	2		1	2	2	2	65	1,72	30	0	30	0	0	40	0	1	5	7	3	34	1,5,2,11,6,9,4,8,3,10,12,7	1,3,9,7,2,5,12,8,6,10,4,11	1,2,3	1,2,3	2	1	1	3	1	2	1	3	1	1	3	0,0146184532142595	-0,0801096532169471	-0,0594262280330019	-0,159192296130916
792	2	kein Bedarf		3	100	5	2	3	1	2	2		1	1	5	8	78,5	1,77	60	0	5	10	0	20	5	1	6	3	3	31	5,8,2,4,3,7,12,11,9,1,6,10	10,3,5,4,1,11,6,2,9,12,8,7	1,3,2	1,3,2	1	1	1	1	1	2	1	3	1	1	2	0,0102188305032658	-0,0125199484256508	-0,155498147923292	0,133955328004723
793	2	Kein Interesse daran, benoetige keine Daten um sportliche Erfolge zu verzeichnen.		3	0	0	3	3	4	2	2		2	2	6	6	95	1,90	50	0	0	0	0	50	0	2	2	4	3	27	11,10,4,9,5,7,1,8,3,2,6,12	7,10,9,3,5,11,6,8,4,2,1,12	2,3,1	3,1,2	1	1	1	1	1	2	2	1	1	1	2	0,00772905741259154	0,0279187872242409	-0,0985030655265022	0,128154086926956
794	2	wegen Datenaufzeichnung. Ich denke meine Daten sind nicht sicher.		3	0	0	1	4	1	2	2		2	3	7	8	65,0	1,72	94	1	1	1	1	1	1	1	6	4	5	8	8,2,11,5,4,3,12,7,1,10,9,6	9,2,6,5,4,12,8,1,11,10,3,7	1,3,2	1,3,2	1	1	1	1	1	2	1	1	1	1	1	0,00897812334874069	0,177717785855534	-0,334064136811418	0,0430859397934157
795	2	kein Bedarf		3	0	0	3	3	1	2	2		1	2	6	8	76,5	1,83	30	30	10	20	0	0	10	2	6	5	6	27	8,6,7,2,10,11,1,3,4,12,5,9	7,4,8,9,11,2,3,1,12,5,6,10	1,2,3	1,2,3	3	2	2	2	3	3	2	1	3	3	1	-0,0102188305032659	0,0125199484256508	0,155498147923292	-0,133955328004723
796	2	ungenau , Akkufresser		2	35	2	2	3	1	2	2		2	3	6	4	62	1,71	0	40	0	0	0	60	0	2	3	3	3	34	4,8,12,9,7,10,6,1,11,5,3,2	8,12,11,1,10,7,5,2,4,6,9,3	1,3,2	1,3,2	1	1	2	2	1	2	3	1	2	1	3	0,00342736442736107	0,435593817845111	-0,284850730157572	-0,0788343024454089
797	2	sehe keinen Sinn		3	0	0	2	4	1	2	1	Hausarzt	1	1	1	2	61,0	1,69	50	20	0	0	0	30	0	2	6	2	6	13	2,12,8,9,1,6,7,10,5,4,11,3	5,1,12,10,9,6,7,3,4,8,11,2	3,2,1	3,2,1	1	1	1	2	1	2	1	3	1	1	2	0,00975812965502149	0,103689406232148	-0,178219102783578	0,0420025977013591
798	1		Aus Interesse um zu sehen wieviele Schritte man laeuft. Besonders den wochenverlauf mit Uhrzeiten ist interessant	2	90	0	5	4	4	2	2		1	2	3	8	89	1,86	30	20	20	20	0	0	10	2	2	6	4	34	2,3,10,12,6,11,4,8,1,7,5,9	9,1,2,7,11,5,10,8,12,3,6,4	2,1,3	2,1,3	3	2	1	1	3	2	2	3	1	3	2	-0,00211644350719439	-0,386189662328152	0,168082746925475	0,0584950604266589
799	2	ich habe sehr viele andere technische Geraete		4	0	0	1	4	1	2	2		1	4	4	4	88	1,70	30	20	20	10	0	20	0	2	5	3	6	12	11,8,2,12,7,6,4,5,3,10,1,9	11,3,9,7,8,6,5,2,12,10,1,4	1,2,3	1,2,3	1	1	1	2	1	2	2	3	1	1	2	0,00844052170955562	0,0711447532740961	-0,041260582524158	0,0253140902182098
800	2	FITNESSSTUDIO		1	0	0	2	5	4	2	2		1	4	8	8	95	1,80	60	0	0	0	0	30	10	2	6	8	4	9	9,5,2,7,12,6,8,3,10,1,11,4	10,3,8,12,2,6,4,7,1,9,11,5	3,2,1	3,2,1	3	2	2	2	3	3	1	1	3	1	2	-0,00578999605017573	0,0182106622805327	0,0208254411503646	-0,103069449930311
801	2	weil ich ein Sportmuffel bin		4	0	0	3	6	1	2	2		1	1	4	5	120	1,67	50	10	7	3	4	20	6	1	6	3	2	34	1,12,11,7,10,8,9,3,4,2,5,6	1,10,8,9,11,12,4,6,7,5,3,2	2,1,3	2,1,3	1	1	2	2	3	2	2	1	1	1	1	0,00278822558823826	0,26849855365082	-0,107253436739061	-0,25387253553922
802	2	bin zu konservativ		2	50	5	2	5	2	2	2		1	3	7	7	86	1,78	70	5	5	2	0	10	8	2	6	4	6	21	5,2,1,4,11,8,12,7,9,6,10,3	3,2,12,4,1,10,8,6,9,11,5,7	1,3,2	1,3,2	1	2	1	1	1	2	1	1	1	1	1	0,00529242857561082	0,109807441134047	-0,342320496697735	0,0482049603116516
803	1	Besitze ich nicht		3	0	0	3	5	1	2	2		1	4	9	10	65	1,60	20	20	10	10	0	20	20	1	5	4	6	12	7,10,8,1,12,9,4,6,5,11,2,3	4,11,12,7,9,8,1,3,6,2,10,5	2,1,3	2,1,3	1	2	2	1	1	2	2	3	1	3	1	-1.0842e-05	0.00277556	-0.00416334	-0.00277556
804	2	kein interresse		3	0	0	1	1	6	2	2		2	2	5	4	100,03	1,76	70	20	0	0	0	10	0	2	6	2	6	16	6,9,8,3,1,2,7,10,12,4,11,5	5,6,4,10,12,1,7,3,2,8,11,9	3,1,2	2,3,1	2	3	3	2	2	3	1	3	1	2	3	0,00429342219078147	-0,139015470438362	0,0380745569192501	-0,246703827116826
805	2	Macht fuer mich keinen Sinn		3	0	0	2	6	1	2	2		1	3	6	5	71	1,74	60	10	0	0	0	30	0	2	5	6	3	13	2,11,5,8,9,1,6,3,4,7,12,10	6,1,8,9,3,7,10,4,5,12,2,11	3,1,2	2,3,1	1	1	1	1	1	1	1	3	3	3	2	0,00258515118836278	-0,00532368735266488	0,00955626374566308	0,403816919645792
806	2	weil ich mich kontrolliert fuehle, Man steht staendig unter druck. faengt bei Veraenderungen an zu gruebeln		3	0	0	1	4	1	2	2		1	1	2	6	99	1,63	100	0	0	0	0	0	0	1	6	2	3	34	8,12,11,10,7,5,1,2,4,3,9,6	7,8,10,9,6,12,5,1,11,4,3,2	1,2,3	1,2,3	1	1	1	1	1	2	1	1	1	1	2	0,00904666535805741	0,0604634401822923	-0,235461585785923	0,144842594410105
807	2	Ich habe bisher keinen Bedarf.		1	100	5	2	3	2	2	2		1	2	1	9	102	1,64	90	10	0	0	0	0	0	1	4	5	4	27	6,11,9,5,7,8,10,4,1,12,2,3	9,11,12,8,4,1,5,6,3,7,2,10	3,2,1	3,2,1	3	2	1	1	3	2	1	3	1	3	2	-0,000798835561728525	-0,353645009370101	0,0311242266660545	0,0751835679098081
808	2	uninteressant		3	0	0	1	2	4	2	2		1	2	8	9	67	1,68	100	0	0	0	0	0	0	1	5	8	6	13	7,2,10,11,6,9,12,5,8,3,4,1	12,2,10,11,8,5,1,9,6,3,4,7	1,3,2	1,3,2	1	1	2	1	1	2	2	1	3	3	2	-3.55468e+09	0,00336425629266947	0,126334492151091	0,203753074285226
809	2	brauch ich nicht		3	0	0	1	4	2	2	2		2	3	4	5	90	1,60	80	0	0	10	0	10	0	1	5	8	3	34	11,1,10,4,9,2,3,6,5,7,8,12	2,6,7,4,9,8,10,11,5,3,1,12	2,3,1	3,1,2	1	2	2	2	3	3	2	1	3	3	1	-0,00823683139945522	0,116329317172062	0,140427484623175	-0,0626340304637196
810	2	wozu?		1	0	0	3	5	2	2	2		2	1	6	9	101	1,90	100	0	0	0	0	0	0	2	6	8	2	34	10,6,12,8,1,3,11,4,9,7,5,2	5,12,6,8,11,2,10,4,9,1,7,3	2,3,1	3,1,2	1	2	1	2	1	2	1	1	3	3	2	-0,00076003321755821	-0,00191308781498677	-0,070683143891613	0,241796342431794
811	2	Ich halte es fuer mich als nicht notwendig.		3	0	0	3	6	1	2	2		2	4	7	7	77	1,74	80	0	0	0	0	20	0	2	6	6	6	27	5,4,2,12,9,1,7,8,6,11,10,3	6,3,12,2,1,9,7,8,5,11,10,4	3,2,1	3,2,1	1	1	2	2	1	1	3	1	1	1	1	0,00328271351167854	0,58611019191176	-0,351752505221506	0,00469993493748352
812	2	ich habe Bedenken wegen des Datenschutzes, meine gesundheitlichen Ergebnisse sollen nur mir zur Verfuegung stehen oder einem Arzt meines Vertrauens.		3	0	0	1	3	6	2	2		1	2	5	5	83	1,78	100	0	0	0	0	0	0	1	5	3	4	34	10,8,2,3,6,11,7,1,9,5,12,4	8,3,4,12,10,5,7,2,9,1,6,11	2,3,1	3,1,2	3	2	1	1	3	2	2	3	1	3	2	-0,00211644350719439	-0,386189662328152	0,168082746925475	0,0584950604266589
813	2	sind mir zu teuer		1	30	10	3	4	6	2	2		1	5	1	2	78	1,68	50	50	0	0	0	0	0	1	6	1	2	14	1,11,7,10,8,2,4,6,3,5,9,12	1,6,9,7,10,8,3,5,11,4,2,12	1,3,2	1,3,2	1	1	2	1	2	2	1	2	1	2	3	0,00356339259989464	-0,0754926128634157	-0,311065835710454	-0,0419861934257796
814	2	kenne ich nicht		3	0	0	2	5	2	2	2		2	1	1	1	110	1,68	70	10	0	0	0	20	0	1	6	2	2	34	12,2,7,9,4,6,8,3,10,1,11,5	10,2,8,5,12,6,3,7,4,9,11,1	1,3,2	1,3,2	1	1	2	2	1	2	1	1	3	1	1	0,00379550276751661	0,359773016151832	-0,228264271533115	-0,0608270871771064
815	2	keine Verwendung dafuer		3	0	0	3	4	2	2	2		1	3	7	8	105	1,90	30	40	0	0	0	30	0	2	4	2	4	34	1,7,5,11,2,10,9,6,8,12,4,3	1,5,12,11,3,8,2,9,7,6,4,10	1,3,2	1,3,2	1	1	1	1	1	2	1	3	1	1	2	0,0102188305032658	-0,0125199484256508	-0,155498147923292	0,133955328004723
816	2	zu umstaendlich und nicht vertrauenswuerdig		3	0	0	5	4	4	2	2		1	5	7	5	47	1,60	100	0	0	0	0	0	0	1	6	3	3	8	11,6,12,9,5,3,10,2,1,8,7,4	9,8,6,12,5,2,11,10,4,7,1,3	2,3,1	3,1,2	1	1	1	1	1	2	1	1	1	1	1	0,00897812334874069	0,177717785855534	-0,334064136811418	0,0430859397934157
817	1		um einen guten Ueberblick ueber meine Aktivitaet zu bekommen	1	100	5	4	3	1	2	2		1	5	8	8	58	1,73	60	25	0	0	0	10	5	1	1	3	5	14	3,4,9,8,7,11,1,10,5,2,6,12	7,10,1,2,9,11,5,4,3,8,6,12	3,1,2	2,3,1	1	1	1	1	1	2	3	1	2	1	3	0,00599236655265129	0,233263456185293	-0,291211576333967	0,121306898306503
818	1		Nach einer Operation	1	400	5	2	4	2	2	2		1	2	5	8	120	1,89	60	20	0	0	0	20	0	2	6	5	3	7	7,3,12,4,11,10,8,6,1,5,2,9	9,11,2,4,10,8,1,7,12,6,5,3	3,2,1	3,2,1	3	2	1	1	2	2	1	2	1	2	3	-0.000195156	-0,333333333333333	-0,333333333333333	0.00208167
819	2	Besitze noch einen mechanischen Schrittzaehler, welcher mir reicht.		3	35	0	2	3	6	2	2		1	2	5	8	118	1,84	75	20	5	0	0	0	0	2	4	8	6	6	7,1,12,11,6,5,9,4,2,10,3,8	2,9,11,8,6,5,1,12,7,10,4,3	3,2,1	3,2,1	3	2	1	1	3	2	1	3	3	3	2	-0,00341645401766239	-0,37392014073362	0,130563245767964	0,171411741691198
820	2	brauche ich nicht		3	0	0	3	4	1	2	2		1	1	5	5	92	1,72	80	0	0	0	0	20	0	2	5	5	2	34	7,4,1,8,3,5,2,9,6,11,10,12	3,7,5,2,6,9,1,4,8,11,10,12	2,1,3	2,1,3	2	1	1	3	1	2	1	3	1	1	2	0,0132330071568768	-0,0841629490752095	0,0213950647886897	-0,0646754729030696
821	2	Meine Daten gehen keinen etwas an!		2	0	0	1	6	1	2	2		1	4	9	9	81	1,73	50	30	0	0	0	20	0	2	6	5	6	12	12,8,4,7,3,6,9,5,1,11,2,10	9,11,5,3,8,6,4,2,7,12,10,1	2,1,3	2,1,3	1	2	1	2	1	2	1	1	1	1	1	0,00483172772736646	0,226016795791845	-0,365041451558021	-0,0437477699917127
822	2	dazu bin ich zu alt und nicht technisch versiert		3	0	0	2	3	6	2	2		1	1	5	7	76	1,58	40	30	0	0	0	30	0	1	6	3	3	16	10,3,9,1,6,8,7,5,12,11,2,4	4,11,2,12,8,5,7,6,3,1,10,9	3,2,1	3,2,1	1	2	1	1	1	2	1	1	1	1	1	0,00529242857561082	0,109807441134047	-0,342320496697735	0,0482049603116516
823	1		Ausspass und neugiere	3	15	0	1	4	2	2	2		1	1	5	8	84	1,86	40	0	0	0	0	25	35	2	2	3	3	18	11,10,6,8,3,4,12,2,1,7,9,5	9,8,5,6,12,3,10,4,11,2,1,7	1,3,2	1,3,2	1	1	2	1	1	2	2	3	1	3	1	0,00368569477312987	0,0679103447214868	0,00825635988631625	-0,00511902051823596
824	1		Praktisch	1	300	10	5	3	4	2	2		1	4	4	6	62	1,63	50	15	15	0	5	0	15	1	1	5	5	14	11,1,6,3,7,4,9,5,12,2,10,8	2,10,4,6,8,3,5,12,7,11,1,9	3,2,1	3,2,1	1	2	2	2	3	3	2	1	1	3	2	-0,00555067093420464	0,0193501028623401	0,139591016546761	-0,0571055496284195
825	1		Schutz	1	20	20	5	6	1	2	2		1	5	10	10	52	1,65	15	6	7	8	25	20	19	1	1	3	5	14	11,12,6,5,7,8,10,1,2,3,4,9	8,9,10,11,4,3,5,6,12,7,1,2	1,3,2	1,3,2	3	2	3	3	3	3	2	2	2	2	3	-0,0062175257334491	-0,220410819585604	0,139907860363607	-0,232105288333173
826	2	ich betreibe keinen sport der das notwendig macht		3	50	0	3	4	2	2	2		1	3	1	4	106	1,64	97	1	0	1	0	1	0	1	6	5	6	6	5,3,2,11,8,10,1,4,7,6,12,9	7,3,2,8,1,10,9,5,12,6,4,11	3,1,2	2,3,1	3	2	2	1	2	2	2	1	1	1	2	-0,00327277096090474	-0,150651294400661	-0,0466886879901719	-0,125084114406151
827	2	benoetige ich nicht		3	50	2	1	4	2	2	2		1	1	6	7	55	1,65	80	0	0	0	0	20	0	1	6	3	2	34	9,6,2,10,7,3,12,11,5,4,1,8	11,3,6,10,9,2,5,12,1,4,8,7	2,1,3	2,1,3	3	2	2	1	3	3	2	1	3	3	1	-0,00975812965502149	-0,103689406232148	0,178219102783578	-0,0420025977013591
828	2	zu aufwendig		3	2	0	2	3	4	2	2		1	1	1	4	95	1,72	50	20	10	5	5	10	0	2	6	4	2	27	4,5,8,10,12,3,2,1,7,6,11,9	8,7,6,1,2,10,9,3,12,4,11,5	3,1,2	2,3,1	2	3	1	1	3	2	1	3	3	1	2	0,00690004224984167	-0,261332531503541	0,18310096786959	0,138564756134479
829	2	brauch ich nicht		3	0	0	1	3	2	2	2		1	4	8	9	58	1,63	50	50	0	0	0	0	0	1	4	6	3	14	2,1,4,9,6,8,12,10,11,5,3,7	2,1,11,3,10,5,12,6,4,8,9,7	2,3,1	3,1,2	1	1	1	1	1	2	1	1	1	1	2	0,00904666535805741	0,0604634401822923	-0,235461585785923	0,144842594410105
830	2	aus Datenschutzgruenden		3	0	0	2	4	2	2	2		1	4	6	6	66	1,65	50	0	0	0	0	50	0	1	5	3	3	34	7,1,5,12,9,10,11,4,3,6,2,8	2,11,9,8,3,10,1,12,5,6,7,4	1,3,2	1,3,2	1	1	2	2	1	2	2	1	1	3	1	0,00205282877967708	0,257103087987228	-0,0944280328366004	-0,0861844844162182
831	2	Ich halte davon wenig.		3	25	0	1	3	2	2	2		1	1	4	4	101	1,89	100	0	0	0	0	0	0	2	6	3	6	34	5,9,2,12,6,10,4,8,11,1,3,7	10,3,11,7,1,5,12,8,2,6,9,4	1,3,2	1,3,2	2	1	1	3	1	2	1	3	1	1	3	0,0146184532142595	-0,0801096532169471	-0,0594262280330019	-0,159192296130916
832	2	kein Interesse		3	0	0	1	4	1	2	2		1	2	7	10	80	1,67	50	15	5	5	0	10	15	1	3	5	3	34	11,4,7,12,6,2,1,5,9,8,10,3	7,6,12,2,8,5,3,10,9,11,1,4	3,2,1	3,2,1	1	1	1	1	1	2	1	3	1	1	3	0,0116042765606485	-0,00846665256738845	-0,236319440744984	0,039438504776877
833	1		Weil ich gerne die neueste Technik ausprobieren moechte.	3	250	5	5	3	3	2	2		2	2	6	7	95	1,92	30	70	0	0	0	0	0	2	2	4	6	6	8,12,5,2,11,7,10,4,1,6,3,9	9,4,11,8,3,10,6,1,12,7,5,2	3,2,1	3,2,1	3	2	1	1	2	2	1	2	1	2	3	-0.000195156	-0,333333333333333	-0,333333333333333	0.00208167
834	2	Noch keine passenden Produkte am Markt, welche mich vollkommen ueberzeugen.		3	170	5	5	3	1	2	2		2	4	4	6	59	1,61	0	100	0	0	0	0	0	2	2	2	5	34	3,10,12,8,4,11,5,9,2,7,6,1	12,9,1,5,7,11,10,4,8,2,6,3	1,2,3	1,2,3	3	2	1	1	2	2	1	2	1	2	3	-1.95156e-18	-0.333333	-0.333333	2.08167e-17
835	2	Datenschutzbedenken		3	0	0	1	3	2	2	2		2	4	7	6	50	1,56	40	60	0	0	0	0	0	1	3	5	3	14	7,5,9,12,10,8,2,4,6,1,11,3	10,7,12,8,2,9,1,6,3,5,11,4	3,2,1	3,2,1	3	2	2	2	3	3	2	1	3	3	1	-0,0102188305032659	0,0125199484256508	0,155498147923292	-0,133955328004723
836	2	Ich habe mich damit noch nicht beschaeftigt, wohl aber davon gehoert		3	0	0	3	3	4	2	2		1	3	1	6	80	1,60	50	50	0	0	0	0	0	1	6	4	6	6	5,11,9,6,7,10,3,12,4,8,2,1	12,11,7,9,1,4,5,10,3,6,2,8	1,2,3	1,2,3	1	1	1	1	1	2	1	3	1	1	2	0,0102188305032658	-0,0125199484256508	-0,155498147923292	0,133955328004723
837	2	ich mag das Geraet nicht		3	20	0	1	6	1	2	2		1	3	5	5	56	1,57	100	0	0	0	0	0	0	1	5	4	3	34	7,4,11,1,5,3,2,9,6,10,12,8	4,7,6,2,5,9,1,12,8,10,3,11	2,1,3	2,1,3	3	2	2	1	1	2	2	3	1	3	1	-0,00198199910381063	-0,103809368746412	0,0150706633001173	-0,0713212975410038
838	2	kein. Interesse	..	1	0	0	3	3	3	2	2		1	1	3	7	87	1,70	65	0	0	10	0	10	15	1	6	4	3	27	1,3,11,4,12,5,2,8,7,6,10,9	1,7,2,4,6,10,9,8,12,11,3,5	1,3,2	1,3,2	1	2	1	1	1	2	1	1	3	1	2	0,00274335212899368	-0,0277220359027135	-0,14427892657033	0,246189788709731
839	1		Um zu wissen wieviele Schritte ich am Tag mache	1	50	0	5	3	4	2	2		1	1	4	8	60	1,63	50	20	2	5	0	20	3	1	1	4	5	14	3,5,2,8,9,7,12,1,6,4,10,11	8,3,1,10,2,9,6,4,5,11,12,7	1,3,2	1,3,2	2	1	1	3	1	2	1	3	1	1	2	0,0132330071568768	-0,0841629490752095	0,0213950647886897	-0,0646754729030696
840	2	kein bedarf		3	0	0	1	3	2	2	2		1	3	5	8	77,5	1,84	100	0	0	0	0	0	0	2	6	3	4	22	1,11,2,3,8,6,5,12,7,9,10,4	1,3,4,12,7,6,9,5,10,11,2,8	2,3,1	3,1,2	3	3	3	3	3	2	2	2	2	2	3	-0,000776486819281223	-0,258675452132764	0,167592695022107	-0,156328953491739
841	1		Hilft mir beim Sport	1	45	5	3	5	3	2	2		1	4	9	9	70	1,73	50	50	0	0	0	0	0	1	2	3	6	18	4,10,8,2,11,1,3,12,5,6,7,9	6,4,7,1,9,10,11,3,12,2,5,8	1,2,3	1,2,3	3	2	1	1	1	2	1	1	1	1	2	0,00337897148111691	-0,111256273285606	-0,228647282372121	0,0786403173873376
842	1		Um meine Fitness zu pruefen	3	250	0	3	3	3	2	2		1	3	6	6	76	1,72	50	15	15	0	0	20	0	1	4	6	3	8	2,3,6,9,7,12,4,11,1,8,10,5	9,1,2,7,12,3,5,10,4,11,8,6	3,1,2	2,3,1	1	1	1	1	1	2	2	3	1	1	1	0,00883268054848326	0,072189744289539	-0,117142178689368	0,0155101659048844
[truncated: 45 more columns]

## Sheet: English Translation Study 1
UserNumber	q1_2	q4_5	q5_6	q6_7	q7_9	q8_10	q9_11	q10_14	q11_16	q13_18	q14_19	q15_20	q16_21	q17_22	q18_23	q19_24	q20_25	q21_26	q22_27	q23_28	q24_29	q25_30	q26_32	q27_33	q28_34	q29_35	q30_36	randomizerelement3_41	randomizerposition3_42	randomizerelement4_43	randomizerposition4_44	T11471Cbc5_choiceSet1_54	T11471Cbc5_choiceSet2_55	T11471Cbc5_choiceSet3_56	T11471Cbc5_choiceSet4_57	T11471Cbc5_choiceSet5_58	T11471Cbc5_choiceSet6_59	T11471Cbc5_choiceSet7_60	T11471Cbc5_choiceSet8_61	T11471Cbc5_choiceSet9_62	T11471Cbc5_choiceSet10_63	T11471Cbc5_choiceSet11_64	T11471Cbc5_pw1_1_65	T11471Cbc5_pw2_1_66	T11471Cbc5_pw2_2_67	T11471Cbc5_pw3_1_68	T11471Cbc5_pw3_2_69	T11471Cbc5_pw4_1_70	T11471Cbc5_pw4_2_71
	Do you use Fitnesstrackers, Health Apps or Wearbales to record your health data?	Do you use the pedometer in your smartphone?	What would be the maximum price (Euro) you would be willing to pay for a fitnesstracker or wearable?	What would be the maximum price (Euro) you would be willing to pay monthly to use a health app?	Do you use social media?	How often do you change your E-Mail passwors?	How important is the DSGVO to you?	Please chose here the second option. This is an attention test.	Do you currently share your self-tracked health or fitness data?	Would you share your self-tracked health data for free with your doctor?	How often do you practice for at least 30 minutes sports (per week)?	Scale question about personal fitness	Scale question about personal health	What is your weight (kg)?	What is your height (m)?	Trust-Level Doctor	Trust Level University	Trust Level Pharmaceutical Company	Trust Level Medical Device Company	Trust Level Social Media Compandy	Trust Level Health Insurance Company	Trust Level Public Institutions	What is your gender?	How old are you?	What's your monthly household net-income?	What's your education level?	Please chose here your field of work.
1	1	1	300	0	3	3	3	2	1	2	5	8	8	72	1,63	10	0	0	40	0	50	0	1	2	8	6	13	8,3,10,1,5,11,7,2,12,9,4,6	4,8,2,11,5,12,7,1,10,3,6,9	1,2,3	1,2,3	1	2	2	1	1	2	2	3	1	3	1	-1.0842e-05	0.00277556	-0.00416334	-0.00277556	-0.00277556	-0,333333333333333	0,666666666666667
2	1	3	100	0	3	6	4	2	2	1	2	4	6	82	1,80	90	10	0	0	0	0	0	2	2	8	4	34	3,10,1,7,11,6,9,5,8,12,4,2	3,12,1,11,8,6,4,9,7,2,5,10	3,1,2	2,3,1	3	2	1	1	3	2	1	2	1	3	2	-0,00230324027969683	-0,356753236314941	-0,0646941668449073	0,179124870758838	-0,113878471074056	-0,294746877695107	0,109863906237027
3	2	3	1	0	1	5	1	2	2	2	5	9	4	83	1,80	25	40	0	0	0	35	0	2	4	3	6	20	1,2,4,12,3,6,10,5,7,9,8,11	1,2,5,3,8,6,9,11,10,7,12,4	3,2,1	3,2,1	1	1	1	1	1	2	1	1	1	1	1	0,00897812334874069	0,177717785855534	-0,334064136811418	0,0430859397934157	-0,0594986574756864	-0,261272236958741	0,157298272203844
4	1	1	150	0	1	3	1	2	2	1	4	8	3	94	1,76	40	30	5	5	0	20	0	1	3	4	3	14	4,10,7,1,6,3,12,9,5,8,2,11	4,11,6,1,9,5,3,10,8,2,12,7	3,1,2	2,3,1	2	3	1	3	1	2	2	3	1	1	1	0,01192314208281	-0,0792115874523463	0,139361033402438	-0,0998932528927917	0,0452217151494665	0,00942449295257392	0,203609948480576
5	2	3	0	0	2	6	2	2	2	1	2	3	7	58,5	1,60	60	20	0	0	0	10	10	1	5	3	6	14	8,6,2,7,12,10,11,4,5,3,9,1	12,3,10,8,9,2,4,1,11,6,7,5	3,1,2	2,3,1	1	1	1	1	1	2	2	3	1	1	2	0,00890122255779998	-0,0450646013837023	-0,0185396276638717	0,117266820521574	0,029981853178414	-0,296869554960336	0,285189124166595
6	2	3	150	1	2	4	1	2	2	2	1	4	7	75	1,67	80	0	0	0	0	20	0	2	4	3	2	14	8,6,3,5,10,7,11,2,1,9,4,12	9,8,3,11,4,2,6,1,10,5,7,12	1,3,2	1,3,2	1	1	2	2	3	1	1	3	3	1	1	0,000687003862317029	0,325656485643986	-0,0955108450058986	-0,0657689868458107	-0,108724185696026	-0,192792431908458	0,0102789284100616
7	1	3	100	0	5	3	2	2	2	2	4	6	8	90	1,72	60	0	0	0	0	40	0	1	4	8	2	34	2,5,11,6,3,4,7,12,8,9,1,10	11,1,5,6,2,4,7,9,10,12,3,8	2,1,3	2,1,3	3	1	1	1	1	2	1	3	3	1	2	0,00561921294352135	-0,136604448535582	-0,0409884655212656	0,158862204245109	0,0197368431577413	-0,327932360579122	0,0164515220261494
8	1	2	200	0	2	6	1	2	2	1	2	2	5	71,5	1,53	50	0	0	0	0	50	0	1	4	2	3	34	1,2,3,10,4,9,12,7,11,6,5,8	1,2,3,5,11,10,8,12,6,4,9,7	1,3,2	1,3,2	1	1	2	1	1	2	2	1	3	3	2	-3.55468e+09	0,00336425629266947	0,126334492151091	0,203753074285226	0,174021247996225	-0,367586047324409	0,33041077265911
9	1	1	0	0	3	5	2	2	2	1	5	6	5	90	1,75	50	40	0	0	0	10	0	2	6	8	6	34	9,12,8,3,11,4,5,10,7,6,2,1	12,11,4,6,7,10,9,3,1,8,5,2	2,1,3	2,1,3	3	1	1	1	1	1	1	2	3	3	2	-0,000901252633416156	-0,112241283043917	-0,0711914664651814	0,436436924953819	-0,158760509068198	-0,192424352226419	-0,079599037644273
10	2	3	0	0	2	4	2	2	2	2	2	5	8	62,5	1,68	50	0	0	0	0	50	0	1	4	3	3	6	12,9,3,10,1,11,4,5,2,7,6,8	5,9,3,7,8,11,10,12,2,4,6,1	1,2,3	1,2,3	3	2	3	2	3	3	2	1	3	3	1	-0,0104595634140368	-0,0472046261203634	0,21569081424025	-0,133620976739764	0,021328077886034	-0,299898420139614	0,0740371550109523
11	1	3	0	0	2	4	2	2	1	1	1	3	6	85	1,66	10	10	10	10	10	40	10	1	4	4	3	8	9,8,10,3,2,12,1,5,6,7,4,11	7,5,4,11,8,9,10,2,1,3,12,6	3,1,2	2,3,1	1	2	1	1	1	2	1	1	1	1	1	0,00529242857561082	0,109807441134047	-0,342320496697735	0,0482049603116516	-0,126210836841755	-0,284184070663194	0,249210181790569
12	1	1	150	1	2	4	1	2	1	1	3	4	4	79,0	1650	100	0	0	0	0	0	0	1	6	3	2	34	6,11,1,2,7,12,5,4,3,10,9,8	3,4,9,8,7,1,5,12,11,10,2,6	3,2,1	3,2,1	3	2	3	2	2	1	3	2	2	2	3	-0,00921885625951162	0,0958909729317855	-0,272409863538291	-0,0427515885284561	-0,0227072801868399	0,352735705243604	-0,249697924030593
13	2	3	0	0	2	5	4	2	2	1	1	5	5	76	1,82	70	0	0	0	0	30	0	2	4	4	2	23	7,6,1,4,12,5,11,8,3,9,10,2	3,12,9,4,6,2,1,8,10,11,7,5	1,3,2	1,3,2	1	1	2	1	1	2	2	1	3	1	2	0,00300713767961182	0,0937646628627412	0,0300177546120877	0,116193790259798	0,22071844474616	-0,337212581227494	0,228536635166725
14	1	2	500	10	5	3	2	2	2	1	3	4	4	110	1,84	100	0	0	0	0	0	0	2	4	3	3	31	2,3,12,4,8,7,10,1,6,9,5,11	8,1,2,4,11,9,6,5,10,7,12,3	2,1,3	2,1,3	1	1	1	1	1	1	1	1	1	1	1	0,00700474698807902	0,295589584862111	-0,364765481783375	0,129160073627668	-0,16977452366543	-0,169407227202563	0,0577590210450924
15	1	2	10	0	1	3	4	2	2	1	4	7	8	50	1,61	80	5	0	5	0	10	0	2	5	5	2	34	10,4,2,3,5,6,1,12,9,8,7,11	7,3,4,2,5,6,11,10,9,1,12,8	3,2,1	3,2,1	1	1	1	1	1	2	2	1	1	3	2	0,00468637291428401	-0,0624816193458308	-0,00218632798749922	0,215713370952383	0,048411056937674	-0,33462253208639	0,297291760086383
16	2	4	80	0	4	6	4	2	2	2	3	4	7	90	1,86	80	0	0	0	0	20	0	2	3	8	3	18	2,4,8,10,12,3,6,9,11,5,7,1	12,1,6,2,10,7,11,3,8,4,9,5	3,1,2	2,3,1	1	2	2	1	1	2	2	3	1	3	1	-1.0842e-05	0.00277556	-0.00416334	-0.00277556	-0.00277556	-0,333333333333333	0,666666666666667
17	1	1	100	0	5	3	6	2	2	1	3	5	6	63	1,69	20	10	5	40	0	15	10	1	1	8	1	34	8,1,7,10,6,3,5,12,11,9,2,4	2,11,6,12,7,5,3,1,10,4,9,8	1,2,3	1,2,3	2	1	1	3	1	2	1	3	1	1	3	0,0146184532142595	-0,0801096532169471	-0,0594262280330019	-0,159192296130916	0,0734433848922181	0,0285032853611258	0,000568477138772214
18	2	3	40	3	5	3	1	2	2	2	3	8	9	78	1,86	50	20	0	5	0	5	20	2	1	5	3	34	2,3,6,12,4,5,1,9,11,7,8,10	7,1,2,5,6,3,10,11,8,12,9,4	2,1,3	2,1,3	3	1	1	1	1	2	1	2	1	3	2	0,00368974218317938	-0,209837950686975	-0,139929140595133	0,254134617338177	-0,0695762685630943	-0,255916377628797	0,0943394490819018
19	1	2	100	0	3	3	1	2	2	1	1	1	1	107	1,69	90	0	0	0	0	10	0	1	5	4	3	26	11,2,9,7,8,3,4,6,5,12,10,1	12,2,6,7,9,8,4,5,3,11,1,10	1,2,3	1,2,3	1	1	1	1	1	2	1	1	3	1	2	0,00642904690212355	0,0401883088187732	-0,136022566684013	0,241070768191495	-0,017315989354725	-0,31105727362513	0,00272578935561016
20	2	1	20	1	2	5	5	2	2	1	1	2	5	44	1,65	10	10	20	5	5	30	20	2	2	2	3	16	8,10,3,12,4,9,11,1,6,5,7,2	8,12,3,5,10,9,11,1,6,2,7,4	3,1,2	2,3,1	1	2	2	2	2	3	2	2	2	2	2	-0,00824782979632889	0,0431815691878086	-0,045662640880132	-0,0533594956532469	0,0474284634938278	-0,0152190350067908	0,0479589561692155
21	1	1	150	0	5	3	4	2	2	1	2	8	9	113	1,80	70	0	0	0	0	0	30	2	5	5	3	10	1,9,5,7,11,8,3,6,10,12,4,2	1,12,7,11,3,8,4,6,2,9,5,10	3,2,1	3,2,1	2	1	1	3	1	2	1	3	1	1	3	0,0146184532142595	-0,0801096532169471	-0,0594262280330019	-0,159192296130916	0,0734433848922181	0,0285032853611258	0,000568477138772214
22	2	3	0	0	1	7	1	2	2	1	4	10	8	85	1,78	30	60	0	10	0	0	0	2	4	3	4	23	2,5,9,11,12,1,6,7,8,4,10,3	6,1,12,10,2,7,8,9,3,11,4,5	3,1,2	2,3,1	3	2	1	1	3	2	2	3	1	3	2	-0,00211644350719439	-0,386189662328152	0,168082746925475	0,0584950604266589	0,0411616869391784	-0,390328119106692	0,326541949912047
23	2	3	0	0	2	3	4	2	2	2	3	9	9	64	1,66	0	0	0	0	100	0	0	1	4	4	3	34	11,12,7,4,2,3,6,10,5,8,9,1	12,5,6,4,9,7,3,10,11,8,1,2	2,3,1	3,1,2	1	2	2	1	1	2	2	3	1	3	1	-1.0842e-05	0.00277556	-0.00416334	-0.00277556	-0.00277556	-0,333333333333333	0,666666666666667
24	2	3	200	0	3	3	2	2	2	1	1	2	6	80	1,78	30	30	20	20	0	0	0	2	3	8	6	34	10,3,9,5,12,4,7,2,11,1,8,6	10,8,2,6,4,12,7,11,3,1,9,5	2,3,1	3,1,2	1	3	1	1	1	1	3	2	3	3	2	-0.00021684	-0.00693889	-0.00138778	0,666666666666667	-0,333333333333333	-0.000693889	-0.00138778
25	2	3	0	0	5	7	6	2	2	2	2	5	5	57	1,71	50	3	5	23	8	9	2	2	1	8	1	27	6,1,12,4,11,9,10,7,2,5,3,8	2,9,11,4,10,1,8,12,6,7,5,3	3,1,2	2,3,1	1	1	2	2	1	2	2	2	2	3	1	-0,00156212430476134	0,261567947189351	-0,0918638165967596	0,00216961708994629	0,113492610650405	-0,147718415230463	0,30831015404528
26	2	3	0	0	2	4	4	2	2	2	3	5	6	107	1,94	60	40	0	0	0	0	0	2	4	4	6	6	3,2,9,10,11,1,7,12,5,6,4,8	6,2,1,11,9,10,7,12,3,4,5,8	1,2,3	1,2,3	3	2	1	1	3	2	1	3	1	3	2	-0,000798835561728525	-0,353645009370101	0,0311242266660545	0,0751835679098081	-0,0923541817877959	-0,368763342388547	0,208249352241084
27	2	3	0	0	2	5	1	2	2	2	4	8	8	75	1,67	100	0	0	0	0	0	0	1	5	5	6	34	10,6,9,5,4,3,11,12,1,8,7,2	9,12,6,5,4,2,11,10,3,1,7,8	3,1,2	2,3,1	1	2	2	1	1	2	2	3	3	3	1	-0,00261761845593387	-0,0202751313635191	0,099439019101909	0,0962281737813896	0,0210916256846402	-0,361706317687134	0,592267431099243
28	2	3	20	0	3	3	3	2	2	1	2	7	9	68	1,68	50	10	10	10	0	10	10	1	1	8	3	6	2,5,9,3,4,11,8,6,10,12,7,1	12,1,4,5,2,8,11,7,3,9,6,10	2,1,3	2,1,3	3	2	2	1	2	1	3	2	2	3	1	-0.0118118	0.119274	-0.207418	0.127516	0.0293663	0.0462068	0.130081
29	2	3	0	0	3	3	2	2	2	2	4	5	5	60	1,84	100	0	0	0	0	0	0	1	3	2	5	34	4,10,5,9,7,2,12,1,3,6,11,8	8,6,9,1,3,10,5,12,4,2,11,7	2,3,1	3,1,2	3	2	1	1	2	2	2	3	1	3	2	-0,00303898903695798	-0,400156096580696	0,100509686374781	0,0597763736624416	0,12415537977851	-0,313941253256259	0,329900740334755
30	2	3	0	0	1	7	2	2	2	2	5	6	4	75	1,68	30	0	0	0	20	50	0	1	6	3	3	34	10,2,3,9,1,7,6,5,8,11,12,4	5,2,3,12,8,7,6,9,4,1,10,11	2,3,1	3,1,2	3	2	2	1	2	3	1	2	1	1	2	-0,00396646184852096	-0,167781610819074	-0,139320639290284	-0,013009543728906	0,0349011928021371	-0,192797337860034	0,0292240603009705
31	2	3	0	0	3	3	2	2	2	2	1	3	6	71	1,70	50	0	0	0	0	50	0	2	3	2	3	34	7,4,9,8,12,11,6,2,1,3,5,10	9,8,10,2,11,7,1,4,3,12,6,5	2,1,3	2,1,3	1	1	1	2	1	2	2	3	1	1	2	0,00844052170955562	0,0711447532740961	-0,041260582524158	0,0253140902182098	0,00813842374335513	-0,278752089095493	0,191205969817839
32	2	3	0	0	1	4	1	2	2	1	4	6	7	66	1,75	60	20	10	10	0	0	0	1	4	4	2	34	2,12,4,6,1,9,7,11,8,10,3,5	5,1,11,3,12,4,7,9,6,10,8,2	1,2,3	1,2,3	3	2	3	2	2	1	3	2	2	3	1	-0,0125131840782888	0,175758981370875	-0,169946308626055	0,0358979408494751	-0,0746831008578856	0,155787745711518	-0,0563019800900487
33	2	3	100	0	5	3	4	2	2	1	1	2	7	120	1,85	50	10	0	5	5	20	10	2	3	3	3	17	2,8,12,5,1,11,10,6,3,4,9,7	5,1,9,10,4,8,12,2,11,7,6,3	3,1,2	2,3,1	1	1	1	1	1	2	1	1	1	1	3	0,0104321114154401	0,0645167360405547	-0,316282878607614	0,0503257711822591	0,0328940520296428	-0,180899605406849	0,0733207794298569
34	2	3	30	10	3	5	2	2	2	1	3	5	8	98	1,84	50	20	0	0	0	30	0	2	5	4	3	34	12,4,10,11,3,6,1,5,7,8,2,9	7,11,5,2,8,6,9,10,12,3,4,1	1,2,3	1,2,3	1	1	2	1	1	2	1	1	1	1	2	0,00694236408101155	0,146584447184312	-0,206379784749242	0,036654123961558	0,0661109503345459	-0,287274820155548	0,184643273063185
35	2	4	0	0	4	7	2	2	2	1	1	2	4	50	1,70	40	10	10	10	10	10	10	2	4	1	2	34	9,6,5,10,11,12,1,3,7,2,8,4	7,10,8,12,3,2,9,11,1,4,5,6	3,1,2	2,3,1	3	2	1	1	1	2	2	1	3	1	2	-0,000556254920282822	-0,164076057607177	0,00775025698920792	0,158179983685578	0,151666933027842	-0,379788482030859	0,136884527711241
36	2	3	0	0	2	6	2	2	2	2	1	5	5	51	1,86	100	0	0	0	0	0	0	1	6	4	2	16	7,4,3,11,10,2,8,12,6,1,9,5	10,6,3,2,12,9,1,7,11,5,4,8	3,1,2	2,3,1	3	2	1	1	3	3	2	2	1	3	3	-0,00391446142810224	-0,358827947238411	0,0516245852004612	0,0702515667982902	0,00550927363494162	-0,21474723177683	0,134709511408284
37	2	4	0	0	4	3	2	2	2	1	1	2	2	62	1,62	30	30	0	30	0	10	0	1	6	1	3	34	7,8,5,1,6,12,9,10,3,11,4,2	4,12,9,11,3,5,1,2,7,8,10,6	1,3,2	1,3,2	3	1	1	1	2	2	1	1	1	1	1	0,00376629102542013	-0,0190629580499013	-0,303075200425453	-0,10708281160938	0,148084245240414	-0,225058635453296	0,00822384129289311
38	1	3	40	0	3	5	4	2	2	1	5	8	8	48	1,58	20	10	15	15	0	35	5	1	4	4	4	34	12,7,10,5,6,3,11,4,9,8,1,2	11,12,6,8,4,5,2,10,9,3,7,1	3,2,1	3,2,1	1	1	2	1	1	2	2	1	3	1	2	0,00300713767961182	0,0937646628627412	0,0300177546120877	0,116193790259798	0,22071844474616	-0,337212581227494	0,228536635166725
39	2	3	0	0	2	3	1	2	2	1	4	6	5	108	1,90	90	0	0	0	0	10	0	2	4	2	3	16	9,12,10,3,1,7,2,11,8,5,4,6	5,7,4,11,10,12,6,9,1,3,8,2	1,2,3	1,2,3	1	2	1	1	1	2	2	3	1	3	1	0,00210430127704586	-0,0861210070020194	-0,0290818010366809	0,108188470448547	-0,104518565373911	-0,328742802449115	0,559148418526516
40	2	3	50	0	3	3	4	2	2	1	4	7	7	57	1,65	45	25	10	10	0	5	5	1	2	3	4	10	2,1,11,4,5,8,7,12,6,3,10,9	2,1,10,4,5,9,7,6,12,11,3,8	1,3,2	1,3,2	1	1	1	1	1	2	2	1	3	1	2	0,00511143895665768	0,00764365586072173	0,000935953575406823	0,224382260708346	0,116199879372249	-0,332622050343275	0,121018387026574
41	2	3	0	0	2	3	2	2	2	1	2	8	4	68	1,78	10	50	0	20	0	20	0	1	4	2	3	17	2,4,1,5,12,10,7,11,8,3,6,9	3,1,10,2,4,11,7,9,12,6,8,5	1,3,2	1,3,2	1	3	1	1	1	1	3	2	3	3	2	-0.00021684	-0.00693889	-0.00138778	0,666666666666667	-0,333333333333333	-0.000693889	-0.00138778
42	2	1	0	0	4	3	1	2	2	1	2	2	4	122	1,85	25	50	0	0	0	12	13	2	5	3	5	34	6,5,11,1,10,3,8,9,2,4,12,7	4,9,6,10,2,1,12,7,8,5,3,11	2,3,1	3,1,2	3	2	1	1	3	3	1	1	3	1	2	-0,00322499392488551	-0,184119699379285	0,01446459497397	0,0970717508216003	-0,0448687499310101	-0,374362632902628	-0,147438269397853
43	2	3	0	0	1	7	1	2	2	1	1	3	5	96	1,85	80	0	0	0	0	20	0	2	6	5	3	34	4,5,1,7,3,8,11,12,6,9,10,2	3,12,5,1,2,9,4,6,10,11,7,8	3,2,1	3,2,1	1	2	2	1	1	2	2	3	1	3	1	-1.0842e-05	0.00277556	-0.00416334	-0.00277556	-0.00277556	-0,333333333333333	0,666666666666667
44	2	3	0	0	3	3	2	2	2	1	1	1	6	112	1,72	20	10	0	0	0	60	10	1	2	4	2	14	10,9,12,6,11,1,5,2,4,8,7,3	6,8,12,9,7,4,11,10,2,1,5,3	1,2,3	1,2,3	1	1	1	1	1	1	1	3	1	3	1	0,00513422763497993	0,132205789684096	-0,188485306381742	0,205832091247713	-0,281598120924561	-0,192401182270339	0,249404660110076
45	2	3	0	0	1	3	2	2	2	1	5	5	7	85	1,70	50	10	10	10	0	20	0	1	6	4	3	34	4,1,8,10,2,6,12,7,3,9,5,11	2,5,9,1,11,6,8,3,10,4,12,7	2,3,1	3,1,2	1	2	2	1	1	2	2	3	1	3	1	-1.0842e-05	0.00277556	-0.00416334	-0.00277556	-0.00277556	-0,333333333333333	0,666666666666667
46	2	3	0	0	3	7	1	2	2	2	2	5	9	70	1,57	50	50	0	0	0	0	0	1	4	5	3	16	8,5,3,11,6,12,2,9,1,4,7,10	9,7,3,10,2,5,11,1,8,12,4,6	3,2,1	3,2,1	3	1	2	1	1	2	2	1	1	3	2	0,000600072533427526	-0,0801699810902229	0,041966136349299	0,0362036029628321	0,255108855333247	-0,363467660953739	0,328764239324476
47	1	1	150	2	5	3	1	2	2	2	4	7	6	68	1,83	30	20	10	5	5	10	20	2	1	1	3	14	9,3,2,10,6,4,11,12,7,8,1,5	11,3,2,6,12,5,9,10,1,4,7,8	1,2,3	1,2,3	1	3	1	1	1	2	2	3	1	1	2	0,00897750743851576	-0,124822932476029	0,061070371715952	0,200494202631691	-0,0393629757859828	-0,21401093909885	0,285960505063449
48	2	4	50	0	4	4	4	2	2	1	3	3	5	110	1,87	40	20	0	10	0	10	20	2	2	4	5	16	8,6,2,5,12,4,3,9,7,11,10,1	12,3,7,6,4,2,9,1,8,11,10,5	2,3,1	3,1,2	1	1	1	1	1	2	2	1	3	1	2	0,00511143895665768	0,00764365586072173	0,000935953575406823	0,224382260708346	0,116199879372249	-0,332622050343275	0,121018387026574
49	2	3	0	0	3	5	2	2	2	1	2	4	7	65	1,62	80	0	0	20	0	0	0	1	3	5	3	16	7,5,2,11,12,9,10,1,8,4,3,6	8,3,11,10,2,12,1,9,6,7,4,5	3,2,1	3,2,1	1	1	1	2	1	2	2	1	1	1	2	0,00726835656434718	0,144128141882039	-0,121224020386788	0,0362013566235919	0,0732648242525502	-0,286131600124632	0,101434468245242
50	2	3	20	0	3	3	2	2	2	2	1	1	1	125	1,52	80	0	0	0	0	20	0	1	4	4	4	34	10,5,3,1,7,4,8,6,11,2,9,12	4,10,3,6,2,8,5,7,11,1,9,12	3,1,2	2,3,1	1	1	2	1	1	2	2	3	1	3	1	0,00368569477312987	0,0679103447214868	0,00825635988631625	-0,00511902051823596	0,0667121793660689	-0,310421499628881	0,574754757079941
51	1	1	25	0	2	4	1	2	2	1	3	3	5	53	1,68	70	20	0	0	0	10	0	1	6	3	6	20	12,4,9,10,2,1,6,11,3,5,7,8	6,5,9,2,10,7,11,12,3,4,8,1	2,1,3	2,1,3	3	2	3	2	3	3	1	1	3	1	1	-0,00609927097026338	0,0757404334077598	-0,0175844435581736	-0,204491753282042	-0,0654905940910053	-0,247960177324553	-0,146129580152397
52	2	2	0	0	1	3	2	2	2	1	4	9	9	57	1,69	50	20	5	5	5	10	5	1	6	3	6	3	11,12,1,6,10,4,2,3,7,8,9,5	3,7,8,6,12,4,9,10,11,5,1,2	1,2,3	1,2,3	1	2	1	1	1	2	1	1	1	1	1	0,00529242857561082	0,109807441134047	-0,342320496697735	0,0482049603116516	-0,126210836841755	-0,284184070663194	0,249210181790569
53	2	3	300	20	3	4	4	2	2	2	1	5	5	85	1,73	100	0	0	0	0	0	0	1	6	4	3	13	3,5,9,10,12,6,11,7,8,4,1,2	11,12,1,10,2,6,8,9,3,4,7,5	2,3,1	3,1,2	3	2	1	1	2	2	1	2	1	2	3	-0.000195156	-0,333333333333333	-0,333333333333333	0.00208167	-0.00138778	0.00277556	-0.00208167
54	1	2	250	2	3	5	2	2	2	2	3	8	8	85	1,90	30	24	5	10	1	25	5	2	4	5	3	34	7,12,4,3,2,1,8,5,11,6,9,10	6,5,4,3,8,10,1,7,11,12,9,2	1,3,2	1,3,2	3	2	3	1	3	3	1	3	1	3	1	-0,00489147101918425	-0,183577585064534	0,081977667601837	-0,132095179140022	-0,176562387599717	-0,260698613903371	0,213898448828765
55	1	2	100	5	5	3	1	2	2	1	4	8	8	100	1,87	55	15	10	5	5	5	5	2	3	5	6	27	1,9,6,2,7,3,4,10,8,11,5,12	1,4,6,7,11,3,5,9,2,8,10,12	1,2,3	1,2,3	1	1	2	2	1	2	2	2	3	1	1	0,00214565524929086	0,251136747640997	-0,107160706922026	0,0155384417833923	0,091133283079325	-0,216287087327484	0,206112783667319
56	2	3	0	0	1	5	1	2	2	1	3	6	6	85	1,69	10	25	0	0	0	65	0	1	6	5	3	13	12,6,7,3,4,2,9,10,11,8,5,1	12,6,4,5,11,2,3,10,7,8,9,1	1,3,2	1,3,2	1	1	2	2	1	2	1	1	1	1	1	0,00641312122345047	0,380048147515352	-0,327703290635024	-0,157055260958496	0,0231764784631659	-0,247745301978117	0,170833365995239
57	1	1	250	0	3	4	2	2	2	1	4	7	7	54	1,60	50	30	10	10	0	0	0	1	4	5	6	10	7,1,9,6,4,5,2,11,10,12,8,3	2,7,12,5,6,4,1,11,3,9,8,10	3,2,1	3,2,1	3	1	1	1	1	2	1	3	1	1	2	0,00823683139945522	-0,116329317172062	-0,140427484623175	0,0626340304637196	-0,00135478252689892	-0,299559376225321	0,0908507575935731
58	1	3	20	5	1	5	2	2	2	1	3	9	9	60	1,68	60	10	0	0	0	30	0	1	6	3	3	14	11,4,1,7,3,8,12,2,10,9,5,6	3,8,5,2,11,12,4,6,10,9,1,7	3,2,1	3,2,1	1	1	2	1	1	2	2	1	3	1	3	0,0043925837369945	0,0978179587210035	-0,050803538209604	0,0216769670319521	0,292020111815168	-0,235427897363014	0,224732389673548
59	2	3	0	0	4	6	1	2	2	1	3	5	5	57	1,59	50	0	0	0	0	50	0	1	6	4	2	34	3,1,9,11,12,2,4,6,10,8,5,7	2,6,1,7,11,8,12,10,3,9,4,5	2,3,1	3,1,2	1	1	1	1	1	1	1	1	1	1	1	0,00700474698807902	0,295589584862111	-0,364765481783375	0,129160073627668	-0,16977452366543	-0,169407227202563	0,0577590210450924
60	1	1	100	2	2	4	1	2	2	1	5	6	9	71	1,65	40	50	0	5	0	0	5	2	5	3	2	8	3,8,11,2,1,5,10,4,7,12,9,6	5,4,1,8,6,12,9,2,11,7,3,10	1,3,2	1,3,2	2	3	1	1	3	2	1	3	1	2	3	0,00970076201692842	-0,294071469475943	-0,0210874196310479	-0,0505103176161043	-0,158612680615673	0,0813729390803997	-0,00661071642197435
61	1	1	80	0	5	7	1	2	2	1	5	8	8	90	1,76	100	0	0	0	0	0	0	2	5	5	5	8	4,2,12,11,8,5,9,7,3,6,1,10	11,2,9,1,6,10,8,5,7,12,4,3	2,3,1	3,1,2	1	2	2	1	1	2	2	3	1	3	1	-1.0842e-05	0.00277556	-0.00416334	-0.00277556	-0.00277556	-0,333333333333333	0,666666666666667
62	2	3	0	0	1	4	2	2	2	2	3	6	7	95	1,85	100	0	0	0	0	0	0	2	3	3	5	8	8,3,9,12,5,6,11,1,10,4,7,2	8,12,2,10,5,6,11,1,3,9,7,4	1,3,2	1,3,2	3	2	1	1	3	2	1	3	1	3	1	-0,000867377571045246	-0,23639066369686	-0,0674783243594413	-0,0265730867068816	-0,113445224224117	-0,347351290075959	0,288422599521894
63	2	3	30	20	2	3	2	2	2	1	2	1	3	110	1,78	100	0	0	0	0	0	0	2	5	2	2	34	3,6,5,4,12,8,2,11,7,9,10,1	12,7,1,4,3,2,9,6,10,11,8,5	2,1,3	2,1,3	2	1	1	3	1	2	1	3	1	1	3	0,0146184532142595	-0,0801096532169471	-0,0594262280330019	-0,159192296130916	0,0734433848922181	0,0285032853611258	0,000568477138772214
64	2	3	0	0	2	3	2	2	2	1	1	2	8	77	1,58	95	0	0	0	0	5	0	1	6	2	3	16	7,9,4,11,10,2,1,3,6,5,8,12	7,6,8,3,10,9,1,11,2,5,4,12	2,3,1	3,1,2	1	1	2	1	1	2	3	1	3	3	2	0,000125029775659899	0,124099154640553	-0,00397189772285463	0,296122643830102	0,0374566169901741	-0,26071013222446	0,214900062833508
65	1	1	150	0	4	3	5	2	2	1	4	4	8	115	1,87	70	20	0	10	0	0	0	2	4	5	5	34	9,6,2,4,10,11,12,7,5,3,8,1	12,3,10,4,9,2,8,11,1,5,6,7	3,2,1	3,2,1	1	1	1	1	1	2	1	1	1	1	2	0.00904667	0.0604634	-0.235462	0.144843	-0.0384076	-0.282684	0.077125
66	1	3	0	10	1	2	4	2	2	1	3	5	6	83	1,81	15	30	10	10	0	10	25	2	5	4	2	31	10,5,2,12,1,9,3,8,4,11,7,6	5,3,7,9,2,12,11,8,6,1,10,4	2,1,3	2,1,3	1	1	1	2	3	2	2	2	1	1	3	0,00601427535922364	-0,00691511871896216	-0,134408935220269	-0,045390197258181	0,0803257783812098	-0,118869606899432	0,0126288258890051
67	1	1	150	10	1	3	4	2	2	1	3	8	8	78	1,84	40	10	5	5	0	25	15	2	2	3	3	22	3,8,9,5,11,4,6,2,7,12,1,10	11,8,1,6,4,7,9,2,3,12,5,10	2,3,1	3,1,2	1	2	2	1	1	2	2	3	1	3	1	-1.0842e-05	0.00277556	-0.00416334	-0.00277556	-0.00277556	-0,333333333333333	0,666666666666667
68	1	1	80	2	4	4	2	2	2	1	2	9	8	100	1,88	75	0	0	0	0	25	0	2	4	6	6	18	1,9,2,12,7,4,11,6,3,10,5,8	1,3,9,6,11,8,5,12,2,10,7,4	2,3,1	3,1,2	1	1	2	2	1	1	3	1	2	1	1	-8.67362e-05	0,666666666666667	-0,333333333333333	0.00138778	-0.00208167	-0.00277556	0.000693889
69	1	2	50	0	2	6	2	2	2	1	5	3	5	118	1,90	10	20	20	20	0	20	10	2	5	8	3	34	12,2,11,10,3,5,4,8,1,6,7,9	9,2,5,7,6,10,11,8,12,4,3,1	2,1,3	2,1,3	2	1	1	3	1	2	1	3	1	1	3	0,0146184532142595	-0,0801096532169471	-0,0594262280330019	-0,159192296130916	0,0734433848922181	0,0285032853611258	0,000568477138772214
70	2	3	0	0	4	4	6	2	2	1	2	5	4	63	1,58	60	10	10	10	0	10	0	1	6	2	2	16	5,4,8,1,6,9,7,10,12,11,2,3	4,11,12,2,1,5,7,3,6,8,10,9	3,2,1	3,2,1	2	1	1	3	1	2	1	1	1	1	3	0,0134462880690511	-0,00712626460900391	-0,139389665895632	-0,148305029725534	0,138569785401413	0,0211237743319867	-0,0892030244338252
71	2	2	0	0	3	5	4	2	2	1	2	5	8	70	1,72	100	0	0	0	0	0	0	1	6	3	2	34	9,12,6,1,2,3,7,11,8,10,5,4	4,5,6,12,11,3,7,9,1,10,8,2	3,2,1	3,2,1	3	2	2	2	3	3	1	1	3	1	2	-0,00578999605017573	0,0182106622805327	0,0208254411503646	-0,103069449930311	0,0378063860078422	-0,360835697922004	-0,133903175606457
72	2	3	0	0	1	6	2	2	2	1	3	6	6	67	1,63	60	20	0	0	0	20	0	1	6	6	2	34	7,1,6,8,12,4,5,9,10,3,11,2	2,12,10,6,7,3,1,4,8,9,11,5	2,1,3	2,1,3	1	1	1	1	1	2	1	3	1	1	2	0,0102188305032658	-0,0125199484256508	-0,155498147923292	0,133955328004723	-0,10353401554856	-0,27530477824219	0,166896526495631
73	2	3	0	0	1	7	6	2	2	2	1	4	3	88	1,78	100	0	0	0	0	0	0	2	6	4	4	24	10,1,7,2,9,12,11,4,5,6,8,3	2,4,12,8,9,10,3,11,5,1,7,6	2,1,3	2,1,3	1	2	2	1	1	2	2	3	1	3	1	-1.0842e-05	0.00277556	-0.00416334	-0.00277556	-0.00277556	-0,333333333333333	0,666666666666667
74	2	3	0	0	3	6	1	2	2	2	1	1	4	180	1,74	95	0	0	0	0	5	0	1	4	3	3	14	1,8,12,7,5,2,6,4,11,10,9,3	1,6,12,8,5,7,4,2,11,10,9,3	3,1,2	2,3,1	3	1	1	2	1	3	1	1	3	1	1	0,00223874568042962	0,196259286579721	-0,182093884662038	-0,0216278875191152	-0,0435010192914281	-0,296002614658887	-0,176772633620923
75	2	3	0	0	1	4	1	2	2	2	2	4	4	73	1,60	80	0	0	0	0	20	0	1	6	8	6	12	2,3,5,12,6,10,7,4,8,9,11,1	12,1,2,8,3,5,7,9,10,6,11,4	3,1,2	2,3,1	1	1	1	1	1	3	1	1	3	1	2	0,00474998764180133	0,0666049549950932	-0,0758410420763736	0,243402794941943	-0,102745780441709	-0,311277534853186	-0,0869169576509195
76	1	1	250	0	4	6	4	2	2	1	4	7	7	82	1,82	20	80	0	0	0	0	0	2	5	5	3	23	5,9,10,4,2,7,6,1,8,12,3,11	8,5,11,4,1,7,6,9,2,3,12,10	2,1,3	2,1,3	3	2	1	1	2	2	1	2	1	2	3	-0.000195156	-0,333333333333333	-0,333333333333333	0.00208167	-0.00138778	0.00277556	-0.00208167
77	1	1	300	2	3	3	2	2	2	1	3	7	9	73	1,72	30	10	10	0	0	50	0	2	6	4	2	27	1,5,8,3,11,2,6,4,12,10,7,9	1,6,4,8,2,7,11,3,12,10,5,9	2,3,1	3,1,2	1	1	2	2	1	2	1	1	1	1	1	0,00641312122345047	0,380048147515352	-0,327703290635024	-0,157055260958496	0,0231764784631659	-0,247745301978117	0,170833365995239
78	2	3	0	0	3	7	1	2	2	1	4	5	2	75	1,76	80	20	0	0	0	0	0	1	4	2	2	8	5,12,3,2,8,7,6,10,1,4,9,11	9,4,3,10,1,7,6,5,11,8,12,2	1,2,3	1,2,3	3	2	1	1	1	2	2	1	1	3	2	-0,000981320962656486	-0,234201332813729	0,00462797542630188	0,149511093929615	0,0838781105932665	-0,381788963773974	0,31315790077105
79	2	3	0	0	2	2	1	2	2	1	2	5	5	80	1,70	90	10	0	0	0	0	0	1	6	4	5	34	3,11,4,2,5,10,1,8,6,9,12,7	7,4,1,3,5,9,12,8,10,6,2,11	1,3,2	1,3,2	1	2	2	1	1	2	1	1	1	1	1	0,00318812729856496	0,195928448136066	-0,313238695661054	-0,0599835101368958	-0,0216922714678442	-0,288774601547412	0,35672842993072
80	2	3	0	0	3	3	2	2	2	1	2	4	6	79	1,73	50	10	5	5	0	30	0	1	6	3	5	34	6,7,2,11,3,5,1,4,8,12,9,10	7,3,5,8,6,1,2,9,11,12,4,10	1,2,3	1,2,3	1	1	2	1	1	2	1	1	3	1	2	0,00432474562507769	0,126309315820793	-0,106940765647333	0,132882297742948	0,087202576019186	-0,315647804509348	0,110244037495761
81	2	3	50	0	1	5	4	2	2	1	3	6	6	84	1,80	28	50	0	0	0	20	2	2	3	5	3	15	2,5,1,10,7,8,9,11,4,6,3,12	3,1,11,9,2,10,5,6,7,4,8,12	3,1,2	2,3,1	1	1	1	1	1	2	1	1	1	1	2	0,00904666535805741	0,0604634401822923	-0,235461585785923	0,144842594410105	-0,0384076150393652	-0,282684289271329	0,0771250249230338
82	2	3	220	9	5	3	1	2	2	2	4	9	9	80	1,75	5	30	5	20	5	5	30	2	3	5	6	8	2,10,4,1,11,8,9,6,3,5,7,12	4,1,9,3,10,8,11,6,7,2,5,12	2,1,3	2,1,3	3	2	2	2	2	1	3	2	2	3	1	-0,0122724511675178	0,23548355591689	-0,230138974943012	0,0355635895845155	0,00752283680464069	0,0643242774266556	0,036097671736701
83	2	4	100	0	3	4	2	2	2	1	4	9	9	72	1,65	90	0	0	0	0	10	0	2	6	4	3	6	3,7,10,1,11,8,9,4,12,2,5,6	4,10,1,8,11,12,2,6,7,3,5,9	1,3,2	1,3,2	1	1	2	2	1	2	1	1	1	1	1	0,00641312122345047	0,380048147515352	-0,327703290635024	-0,157055260958496	0,0231764784631659	-0,247745301978117	0,170833365995239
84	2	3	0	0	1	7	3	2	2	1	3	8	9	59,0	1,70	25	25	0	0	0	25	25	2	4	5	6	34	5,3,10,2,9,6,1,11,4,12,7,8	7,4,2,9,1,6,11,12,5,3,8,10	3,1,2	2,3,1	1	1	1	2	1	2	1	1	1	1	1	0,00851742250049633	0,293927140513332	-0,356785091671705	-0,0488667905099486	-0,0813420869107452	-0,243154771093899	0,0633151178550881
85	2	1	5	14	5	5	2	2	2	2	4	6	7	81	1,81	21	2	21	25	13	5	13	2	1	2	6	14	7,2,8,9,1,11,3,5,10,6,12,4	5,2,7,12,8,10,1,3,4,9,6,11	2,3,1	3,1,2	3	2	2	2	2	3	1	2	2	3	1	-0,0108211027160681	0,0558381576968008	-0,145908235748891	-0,123859579561016	0,0354176741864772	-0,113072131939382	0,0432122880435614
86	2	3	100	10	1	2	1	2	2	2	3	7	5	81	1,72	40	20	10	10	0	20	0	1	4	2	3	8	1,6,4,8,3,2,11,10,12,7,9,5	1,6,5,3,12,2,10,4,11,8,7,9	3,2,1	3,2,1	1	1	1	1	1	2	2	1	3	1	2	0,00511143895665768	0,00764365586072173	0,000935953575406823	0,224382260708346	0,116199879372249	-0,332622050343275	0,121018387026574
87	2	3	25	0	4	3	2	2	2	1	2	8	8	85	1,75	50	10	0	10	0	30	0	1	4	8	5	34	10,11,8,1,5,12,7,9,6,2,4,3	4,10,12,11,5,9,7,3,8,1,2,6	2,3,1	3,1,2	1	2	1	2	1	1	3	2	1	1	1	0,00136908044283465	0,355987224635471	-0,404945621792834	0,211061462347915	-0,348029584541091	-0,00749448093779187	0,0498557196969636
88	1	3	100	0	2	4	2	2	2	1	3	4	6	75	1,65	90	10	0	0	0	0	0	1	5	6	5	24	7,8,12,2,3,9,1,6,10,11,4,5	7,4,5,11,12,8,1,2,6,9,10,3	2,3,1	3,1,2	3	1	2	2	1	2	2	1	1	1	1	0,00311351417417397	0,243694125810889	-0,175674107075486	-0,245065065982649	0,258871580211802	-0,293564676679394	0,213080194764144
89	1	1	150	5	5	5	2	2	1	1	4	9	9	80	1,88	20	30	10	10	20	5	5	2	3	6	6	30	11,3,2,4,5,9,8,6,1,12,7,10	9,3,2,4,5,8,11,7,6,12,1,10	2,1,3	2,1,3	2	2	3	1	2	3	2	1	3	2	3	-0,00411524816142799	-0,223213234438948	0,129363254012095	-0,14243252570172	0,0836303933671961	0,0813247594363979	-0,0325136874715808
90	1	1	600	5	2	6	2	2	2	1	2	6	6	65	1,64	70	10	0	0	0	20	0	1	6	5	3	13	3,1,8,5,2,10,12,7,9,4,11,6	2,5,1,10,4,12,8,3,9,6,11,7	1,3,2	1,3,2	1	1	1	1	1	2	3	1	1	1	1	0,00782109199763043	0,265908031245366	-0,327412006425943	0,118767001855143	-0,0625474197547632	-0,175961098576938	0,160080160049205
91	1	2	100	1	1	3	4	2	2	1	3	4	5	112	1,93	50	5	5	5	1	20	14	2	2	7	5	32	1,10,2,11,6,4,8,12,9,7,3,5	1,3,11,6,12,5,10,7,9,2,4,8	3,2,1	3,2,1	1	1	2	1	1	2	1	3	1	1	2	0,00811452922621999	0,0736010585763686	-0,126416346886611	0,0257668575561759	0,000984549825350751	-0,279895309126408	0,274414774635782
92	1	1	35	40	5	7	2	2	1	1	4	7	6	75	1,70	10	20	10	10	10	30	10	1	3	4	5	16	5,1,7,12,3,11,8,4,6,9,10,2	2,12,5,8,1,9,3,7,10,11,6,4	2,1,3	2,1,3	2	1	2	1	2	1	3	2	3	1	1	-0,000906443876740527	0,210788535463071	-0,153470450147187	0,112370060939917	-0,0207915094295855	0,126555793227579	-0,0745252971926812
93	2	2	1	1	1	3	1	2	2	2	3	3	2	65	1,76	100	0	0	0	0	0	0	1	4	8	6	32	2,1,10,3,5,7,12,9,6,11,8,4	2,1,4,12,5,9,6,11,8,3,10,7	1,2,3	1,2,3	3	2	2	1	1	2	2	3	1	3	1	-0,00198199910381063	-0,103809368746412	0,0150706633001173	-0,0713212975410038	0,102179233021661	-0,357587931316465	0,590620897764608
94	2	2	50	1	4	6	4	2	2	1	5	3	2	62	1,66	80	10	0	0	0	10	0	1	4	7	3	32	2,1,10,5,6,9,11,8,7,4,3,12	2,1,11,10,4,5,9,8,6,3,7,12	3,1,2	2,3,1	2	1	1	1	1	2	2	1	2	1	3	0,00736162296983592	0,042754378121845	-0,0848464227854148	-0,0657800319025499	0,26422667631966	-0,0301440062096549	0,0309947622034612
95	2	1	40	0	3	6	2	2	2	1	3	6	6	65	1,63	50	0	0	0	0	50	0	1	1	2	3	24	4,9,3,2,8,12,10,7,5,6,1,11	11,4,3,1,9,10,8,5,2,7,12,6	3,1,2	2,3,1	3	2	2	2	2	3	2	1	2	1	3	-0,00730979852376718	0,0765844770466257	-0,0716302391763377	-0,313921576124397	0,394674138964171	-0,105286786731299	-0,0157328001203878
96	1	1	100	5	3	3	5	2	2	1	4	8	9	75	1,80	20	20	0	20	0	20	20	2	3	6	3	3	11,10,12,8,2,7,5,9,3,1,4,6	10,5,9,11,7,12,6,4,8,2,1,3	3,1,2	2,3,1	2	3	1	1	1	2	3	2	3	1	2	0,00654589387050944	-0,0972455721520698	0,0104433711075607	0,398315888142811	-0,168691664836267	0,0402596784159407	-0,0888774985491448
97	2	3	0	0	1	4	2	2	2	1	1	8	8	65	1,68	50	0	0	0	0	50	0	1	4	1	2	34	9,2,1,10,11,6,12,7,8,5,3,4	3,2,11,12,10,6,8,9,1,4,5,7	3,2,1	3,2,1	1	1	2	2	1	2	2	1	3	1	1	0,00247789482205074	0,327228363193781	-0,0913057512736944	-0,0775155946602557	0,17778397287478	-0,297683063050063	0,214726728098779
98	1	1	40	0	4	7	2	2	2	1	1	5	3	79	1,74	50	30	0	10	0	0	10	2	1	3	5	10	3,4,5,12,11,2,8,7,10,9,1,6	11,6,1,2,3,12,8,7,10,9,5,4	2,1,3	2,1,3	3	2	1	1	3	2	1	3	1	3	2	-0,000798835561728525	-0,353645009370101	0,0311242266660545	0,0751835679098081	-0,0923541817877959	-0,368763342388547	0,208249352241084
99	2	4	0	0	2	6	4	2	2	2	1	5	8	58	1,68	90	0	0	0	0	10	0	1	5	5	5	16	10,5,7,11,8,9,12,6,1,4,2,3	9,11,12,10,2,8,3,5,6,1,4,7	2,3,1	3,1,2	1	1	1	3	1	2	1	1	1	1	3	0,0119164550575108	0,0626479151065608	-0,215448429570239	-0,0535876690613576	0,130901179844026	-0,0806274477432169	-0,0026604122183151
100	1	1	100	0	3	6	1	2	2	1	3	4	5	71	1,76	30	20	30	0	0	20	0	1	4	4	5	18	5,3,12,1,7,9,2,8,11,10,6,4	4,7,2,12,1,11,5,8,6,10,9,3	1,2,3	1,2,3	2	1	1	3	1	2	2	3	1	1	3	0,0133008452687936	-0,112654306174999	0,0775322922264184	-0,175880803614065	0,206959253619192	0,00693850864298023	0,118861074809736
101	1	2	500	30	4	6	2	2	2	1	4	8	7	65	1,73	50	0	0	0	0	50	0	1	4	5	5	13	1,9,5,12,3,11,10,6,7,4,2,8	1,11,5,10,3,8,9,12,2,7,6,4	2,1,3	2,1,3	1	3	1	2	3	2	3	2	2	2	3	0,00176607857638671	0,0575505580973185	-0,190614229403256	0,127176742717981	-0,122549617167802	0,227635939785417	-0,183730819395765
102	2	3	0	0	2	6	2	2	2	2	4	8	7	86	1,86	70	10	0	0	0	15	5	2	4	6	3	32	10,9,8,12,4,5,6,11,7,2,3,1	12,10,11,5,6,7,9,3,2,1,8,4	2,3,1	3,1,2	1	1	1	1	1	2	2	1	1	1	2	0,00772905741259154	0,0279187872242409	-0,0985030655265022	0,128154086926956	0,0951082536876091	-0,304249065989475	0,195417622593997
103	2	2	100	2	4	5	1	2	2	2	2	4	6	82	1,79	75	15	0	0	0	10	0	1	5	6	5	8	3,9,11,1,10,8,4,2,7,12,5,6	4,8,1,7,11,12,9,6,2,5,3,10	2,3,1	3,1,2	3	1	1	1	1	2	2	1	3	1	2	0,00312943985284705	-0,0961657128856898	0,0160066168755242	0,153060963167342	0,218379112393911	-0,356876648326407	0,0449726181245155
104	1	3	200	10	5	6	1	2	2	1	4	9	9	83	1,84	35	10	5	15	5	10	20	2	1	4	3	34	8,11,5,3,6,12,7,1,10,9,2,4	8,11,4,12,3,5,7,1,10,9,2,6	3,1,2	2,3,1	2	1	1	2	3	2	2	3	1	1	2	0,00766306703134951	-0,0776343673479487	0,118289514786991	-0,149532037543541	0,0382170061558494	-0,192919533382148	0,028275905170729
105	1	3	0	0	3	3	6	2	2	1	1	1	2	98	1,84	0	0	0	0	0	100	0	2	4	2	3	34	11,6,1,7,10,12,8,4,2,5,9,3	3,9,12,8,10,2,4,7,11,5,1,6	1,3,2	1,3,2	1	3	2	2	3	2	2	3	1	3	1	0,000993991115854953	0,0253564273804784	0,148636738042396	-0,0939731358090578	-0,00206610217827982	-0,225364084264411	0,405155531196439
106	2	3	0	0	2	3	2	2	2	2	1	1	1	55	1,63	100	0	0	0	0	0	0	1	5	2	2	8	11,4,8,6,1,9,5,10,7,12,3,2	5,12,11,2,7,4,9,3,6,8,1,10	1,3,2	1,3,2	1	1	2	2	1	1	3	3	3	1	1	0,00183726020095311	0,492851671940298	-0,172350048256966	0,0900408423134911	-0,13418292483021	-0,0915626271647978	0,0894482686870229
107	1	2	100	5	4	4	2	2	2	1	3	7	8	80	1,89	30	10	10	10	0	30	10	2	4	5	3	34	4,7,8,9,1,11,5,10,12,2,3,6	5,10,11,1,7,12,2,3,4,8,6,9	1,2,3	1,2,3	2	1	1	3	1	2	1	3	1	1	3	0,0146184532142595	-0,0801096532169471	-0,0594262280330019	-0,159192296130916	0,0734433848922181	0,0285032853611258	0,000568477138772214
108	2	3	0	0	3	3	6	2	2	2	1	1	5	103	1,63	100	0	0	0	0	0	0	2	6	6	2	34	12,8,6,7,4,9,3,5,11,10,2,1	12,11,7,5,8,3,4,2,6,10,9,1	2,1,3	2,1,3	2	1	1	3	2	1	1	1	1	1	2	0,00685763243149679	0,013720863380287	-0,0733514449600493	-0,046561526525227	0,0623959218370997	0,0716722997122606	-0,257966692108292
109	2	3	25	0	2	3	2	2	2	1	1	4	2	72	1,74	50	0	0	0	0	50	0	1	3	1	2	34	11,12,1,3,7,6,9,5,10,8,2,4	3,11,4,12,8,6,5,10,7,9,1,2	2,1,3	2,1,3	3	1	2	2	1	2	1	1	2	1	2	0,00121695061727802	0,239540907850605	-0,195610904421238	-0,131319838820294	0,236594903926804	-0,2228427984337	-0,0594616528694778
110	2	3	0	0	1	3	3	2	2	1	1	2	4	100	1,73	100	0	0	0	0	0	0	1	5	2	2	34	4,12,6,5,10,8,2,3,7,11,9,1	12,7,8,1,4,3,9,6,11,5,10,2	2,1,3	2,1,3	3	2	2	1	1	2	2	3	1	3	1	-0,00198199910381063	-0,103809368746412	0,0150706633001173	-0,0713212975410038	0,102179233021661	-0,357587931316465	0,590620897764608
111	2	3	100	3	3	3	4	2	2	1	4	7	9	75,0	1,78	65	10	0	0	0	20	5	2	2	5	6	6	5,4,9,10,12,2,6,8,11,7,1,3	11,6,12,2,1,7,10,8,3,4,9,5	2,3,1	3,1,2	1	1	1	1	1	2	1	3	1	1	3	0,0116042765606485	-0,00846665256738845	-0,236319440744984	0,039438504776877	-0,0322323484795523	-0,17352009437771	0,163092281002454
112	2	1	0	0	1	6	1	2	2	1	2	5	5	92	1,68	60	0	0	0	0	40	0	2	6	5	6	10	4,11,7,3,9,5,6,2,8,12,1,10	11,8,4,1,6,7,3,9,5,12,2,10	1,3,2	1,3,2	1	1	2	2	1	2	2	1	3	1	1	0,00247789482205074	0,327228363193781	-0,0913057512736944	-0,0775155946602557	0,17778397287478	-0,297683063050063	0,214726728098779
113	2	4	100	5	1	3	2	2	2	1	2	3	4	115	1,93	85	0	0	0	0	8	7	2	5	1	3	13	7,5,3,8,6,10,2,12,11,4,9,1	12,7,3,10,2,5,1,4,11,6,9,8	3,2,1	3,2,1	1	1	1	2	1	1	3	1	2	1	1	0,00210430127704586	0,580545659664647	-0,362415134370014	0,108188470448547	-0,104518565373911	0,00459053088421829	-0,107518248140151
114	2	3	20	0	2	5	1	2	2	1	3	10	10	58	1,60	60	20	0	0	0	20	0	1	1	4	6	3	8,7,1,6,10,2,9,5,3,12,11,4	3,6,9,12,8,4,2,1,7,5,11,10	3,2,1	3,2,1	1	1	2	2	1	1	3	1	2	1	1	-8.67362e-05	0,666666666666667	-0,333333333333333	0.00138778	-0.00208167	-0.00277556	0.000693889
115	2	2	20	10	2	4	3	2	2	2	3	5	3	58	1,57	20	20	20	20	10	10	0	1	6	8	5	34	3,2,5,10,6,9,7,8,12,11,1,4	11,2,1,12,3,5,7,8,6,4,10,9	1,3,2	1,3,2	1	2	2	2	1	2	2	1	2	1	2	-0,00180435299750709	0,242895278917478	-0,0819794073482516	-0,0715680282442031	0,201219360266048	-0,243064810873167	0,226788623290269
116	2	2	100	10	1	7	2	2	2	1	3	5	8	57	1,60	30	30	0	15	0	25	0	1	3	3	4	14	9,3,4,2,8,6,1,10,12,11,7,5	7,4,2,3,12,6,11,5,1,8,10,9	3,1,2	2,3,1	3	2	2	1	1	2	2	3	1	3	1	-0,00198199910381063	-0,103809368746412	0,0150706633001173	-0,0713212975410038	0,102179233021661	-0,357587931316465	0,590620897764608
117	1	1	100	5	4	5	2	2	2	1	3	8	9	85	1,90	70	10	10	0	0	10	0	2	4	3	2	32	12,4,6,10,8,5,11,2,9,3,7,1	12,8,10,2,6,3,11,5,9,4,7,1	3,2,1	3,2,1	1	1	2	3	1	2	1	3	1	1	2	0,00959887286829072	0,0717322376423746	-0,0255818978492362	-0,0781465826874408	0,0989916776397339	-0,179623151462776	0,19843358298761
118	1	1	150	5	4	6	4	2	2	1	3	7	8	80	1,81	20	20	10	10	5	30	5	2	3	6	3	8	7,1,4,11,10,3,6,2,12,9,5,8	2,8,6,3,11,7,1,12,10,5,4,9	1,3,2	1,3,2	1	1	1	1	1	2	2	1	1	3	2	0,00468637291428401	-0,0624816193458308	-0,00218632798749922	0,215713370952383	0,048411056937674	-0,33462253208639	0,297291760086383
119	1	2	250	20	2	6	4	2	2	1	4	7	8	79	1,9	50	20	20	10	0	0	0	2	5	7	6	8	10,2,7,5,11,3,9,12,4,1,6,8	10,2,6,9,4,11,3,12,7,1,5,8	2,1,3	2,1,3	2	3	1	1	3	3	2	3	3	3	2	0,000860690545746051	-0,357860944855345	0,476557750275653	0,211767559427205	-0,120319755525768	-0,187145095064277	0,0608625953347707
120	1	1	30	13	5	4	1	2	2	1	3	3	3	68	1,70	100	0	0	0	0	0	0	1	1	3	5	19	4,5,7,8,9,12,11,1,2,6,3,10	8,9,11,1,2,10,3,4,5,12,7,6	1,3,2	1,3,2	1	2	1	3	2	1	2	2	3	2	1	-0,00389624808287944	-0,0531397210209307	-0,0596546114105075	0,125781826041036	-0,0522331864907371	0,0860813727791037	0,0283961809726614
121	2	3	0	0	5	7	1	2	2	2	5	7	7	90	1,73	30	30	10	20	0	10	0	1	3	7	4	8	2,7,9,1,5,10,11,4,3,8,6,12	4,1,9,8,5,11,2,10,3,6,7,12	2,3,1	3,1,2	3	1	1	1	1	1	2	2	3	3	2	-0,00221886057888203	-0,144785936001968	0,0657670537942389	0,419748417470669	-0,0252446403412239	-0,213989128944565	0,0386935600266905
122	2	3	20	0	1	7	1	2	2	2	4	6	6	62	1,72	50	0	0	0	0	50	0	1	1	6	1	34	1,9,7,6,11,12,8,5,2,4,10,3	1,9,12,10,8,4,3,7,2,11,5,6	1,3,2	1,3,2	3	2	3	2	2	1	3	2	2	3	1	-0,0125131840782888	0,175758981370875	-0,169946308626055	0,0358979408494751	-0,0746831008578856	0,155787745711518	-0,0563019800900487
123	1	3	30	0	4	3	2	2	2	1	3	8	8	57	1,70	40	40	0	0	0	10	10	1	6	5	5	34	9,11,5,12,8,4,3,6,7,2,10,1	12,10,7,6,3,8,9,5,1,11,2,4	3,2,1	3,2,1	1	1	1	1	1	2	1	1	1	1	3	0,0104321114154401	0,0645167360405547	-0,316282878607614	0,0503257711822591	0,0328940520296428	-0,180899605406849	0,0733207794298569
124	2	3	100	10	1	4	1	2	2	2	4	7	2	72,1	1,68	50	50	0	0	0	0	0	1	6	7	2	34	11,5,9,8,12,10,4,1,2,6,3,7	8,9,11,7,2,10,12,4,3,6,1,5	3,1,2	2,3,1	3	2	3	1	1	2	1	3	1	3	3	0,000548863997583712	-0,244190340149353	-0,0439139324385411	-0,0470586074040515	-0,0211498638625101	-0,164187054761565	0,295951155492909
125	1	1	250	15	3	7	1	2	2	1	4	8	8	65	1,80	50	50	0	0	0	0	0	1	2	6	6	6	8,9,10,6,1,3,7,12,2,4,11,5	5,9,6,10,12,4,7,1,2,3,11,8	2,1,3	2,1,3	3	2	1	1	2	2	1	3	1	3	2	-0,00172138109149211	-0,367611443622644	-0,0364488338846396	0,0764648811455909	-0,00936048894846423	-0,292376476538113	0,211608142663792
126	2	4	0	0	3	7	2	2	2	1	2	8	8	65	1,65	100	0	0	0	0	0	0	1	4	3	3	8	12,5,4,6,10,7,11,8,9,3,1,2	11,12,10,3,2,4,6,8,9,5,7,1	3,2,1	3,2,1	2	1	2	2	1	2	1	1	3	1	3	0,00677932384575625	0,176797786621289	-0,134424249654704	-0,148304616452439	0,144329419210523	-0,0939944327048222	-0,0740859745616812
127	2	3	0	0	1	3	1	2	2	1	2	7	7	77	1,65	60	20	0	0	0	20	0	1	6	8	3	14	12,8,3,6,1,10,4,7,2,11,5,9	5,9,3,7,11,4,8,2,12,6,10,1	3,1,2	2,3,1	3	1	2	1	1	3	1	3	1	2	1	0,00318258410654063	0,0563953164853358	-0,173694785581387	-0,143309144592418	-0,090471136260512	-0,19675625414173	0,181355192333832
128	1	3	250	20	3	4	1	2	2	1	4	6	8	71	1,57	20	20	0	0	0	60	0	1	1	3	5	2	8,2,9,4,7,5,3,11,1,10,6,12	9,2,7,4,6,11,5,1,3,10,8,12	1,3,2	1,3,2	2	1	1	3	1	2	1	3	1	1	3	0,0146184532142595	-0,0801096532169471	-0,0594262280330019	-0,159192296130916	0,0734433848922181	0,0285032853611258	0,000568477138772214
129	1	1	100	0	1	4	2	2	2	1	2	5	5	70	1,68	40	10	10	10	0	30	0	1	4	4	3	32	3,10,1,9,4,2,6,5,7,11,12,8	3,6,1,5,8,7,9,12,4,2,10,11	1,3,2	1,3,2	1	1	2	1	1	2	2	3	1	3	1	0,00368569477312987	0,0679103447214868	0,00825635988631625	-0,00511902051823596	0,0667121793660689	-0,310421499628881	0,574754757079941
130	2	4	20	2	3	3	2	2	2	1	1	2	5	90	1,82	90	10	0	0	0	0	0	2	4	6	6	34	4,8,10,3,5,9,2,11,1,7,6,12	9,7,4,1,5,11,10,2,6,3,8,12	2,3,1	3,1,2	3	2	1	1	2	2	1	1	1	1	1	8.05963e+08	-0,0869733027713881	-0,311331560311769	-0,101963791091144	0,0813720658743448	-0,247970469157749	0,100135750879618
131	1	1	80	10	3	3	2	2	2	1	4	5	5	98	1,78	75	15	0	5	0	5	0	1	5	5	4	34	6,5,2,4,12,11,7,9,8,1,10,3	10,3,12,4,2,1,7,9,8,11,6,5	3,1,2	2,3,1	3	2	1	1	1	2	1	2	1	1	2	0,00304673190835704	-0,18734788883839	-0,244502238020453	0,171694353830986	-0,0895912511792281	-0,248454745236334	0,0843772211762413
132	1	1	90	0	3	6	1	2	2	1	3	7	8	77	1,67	50	50	0	0	0	0	0	1	4	3	6	8	10,11,4,6,2,3,1,12,8,7,5,9	7,5,6,3,11,4,10,9,12,1,2,8	3,2,1	3,2,1	3	2	2	1	1	2	2	3	1	3	1	-0,00198199910381063	-0,103809368746412	0,0150706633001173	-0,0713212975410038	0,102179233021661	-0,357587931316465	0,590620897764608
133	1	1	100	10	5	7	1	2	2	2	4	6	3	70	1,65	40	30	10	20	0	0	0	1	4	2	2	34	5,9,4,8,7,12,2,6,1,3,11,10	9,7,10,3,1,8,5,4,2,12,11,6	1,2,3	1,2,3	1	1	1	3	3	2	1	3	1	2	3	0,00957898776674313	-0,146407779602045	-0,0759217336481035	-0,142933779305662	0,00107067060571918	-0,00296474119265705	0,00317932324850994
134	2	1	20	0	1	4	2	2	2	1	2	7	8	91	1,79	35	5	0	5	0	35	20	2	1	8	5	27	1,5,12,2,7,9,10,11,6,8,4,3	1,4,12,11,2,9,5,10,6,7,8,3	1,2,3	1,2,3	2	1	1	1	1	2	2	1	1	1	3	0,0106443364815145	-0,0378020966330614	-0,103265594673587	-0,0610800969650664	0,174078526314004	-0,100713160049791	0,10507076488531
135	2	3	0	0	1	3	1	2	2	1	1	5	5	105	1,97	100	0	0	0	0	0	0	2	4	5	2	3	12,6,2,9,11,7,1,5,10,3,4,8	7,3,10,11,8,2,6,12,4,9,5,1	1,3,2	1,3,2	1	2	2	1	1	2	2	3	1	3	1	-1.0842e-05	0.00277556	-0.00416334	-0.00277556	-0.00277556	-0,333333333333333	0,666666666666667
136	2	3	0	0	3	3	4	2	2	1	3	7	8	79	1,83	50	0	0	0	0	50	0	2	4	8	4	34	12,4,9,7,8,2,1,5,3,11,10,6	7,6,9,2,8,12,4,5,3,11,10,1	1,3,2	1,3,2	1	1	2	2	1	2	1	3	1	1	2	0,00765382837797563	0,189810413234167	-0,149137301746897	-0,0661858727471884	-0,0208588796097081	-0,261777843261566	0,180431620287027
137	2	3	25	0	5	5	2	2	2	1	2	4	9	70	1,70	70	5	5	10	0	5	5	1	1	5	5	34	9,3,6,7,5,1,11,2,12,10,8,4	6,8,2,12,5,3,4,11,1,10,7,9	3,2,1	3,2,1	3	2	2	2	2	2	1	1	1	1	1	-0,00248440587299995	0,11535705888843	-0,304970714135374	-0,302104991843056	0,164047201813197	-0,234443534177125	0,113670844671014
138	2	4	20	0	5	4	2	2	2	1	4	8	8	80	1,95	100	0	0	0	0	0	0	2	1	7	5	34	6,10,11,3,8,9,2,4,5,7,1,12	11,7,4,8,9,1,10,5,6,2,3,12	1,2,3	1,2,3	1	1	1	3	1	2	1	3	1	1	2	0,0117031741453366	-0,0143887693596448	-0,0546636988859171	0,0300418877611066	-0,00552688773417722	-0,175032620578558	0,0909153348474593
139	2	1	100	0	5	6	1	2	2	1	3	3	3	85	1,67	20	20	40	20	0	0	0	2	4	4	3	16	10,9,7,4,3,2,6,12,5,11,8,1	12,6,5,4,9,7,3,11,2,1,10,8	1,2,3	1,2,3	2	3	1	1	1	2	1	3	1	1	3	0,0132103944529046	-0,15799916337528	-0,0806506776905532	0,0279485262228178	-0,0939085718865618	0,0110897435589789	0,0773210496837981
140	2	3	50	30	3	6	1	2	2	1	2	4	3	95	1,80	80	20	0	0	0	0	0	2	5	5	6	12	4,12,3,5,1,10,9,7,2,11,6,8	5,9,3,1,4,11,8,12,7,6,10,2	3,1,2	2,3,1	3	2	2	1	2	2	1	2	1	2	3	-0,00210430127704586	-0,247212326331314	-0,304251532296652	-0,108188470448547	0,104518565373911	-0,00459053088421829	0,107518248140151
141	2	3	0	0	3	7	2	2	2	1	2	7	7	64	1,75	100	0	0	0	0	0	0	1	2	5	3	16	10,3,2,5,6,1,4,7,12,11,8,9	6,3,2,7,4,5,8,11,12,1,10,9	2,3,1	3,1,2	1	2	2	2	3	2	1	1	3	1	1	-0,00219747969535961	0,212857730523866	-0,153029297782889	-0,135836833756445	-3.40984e+09	-0,314948786398228	0,111958587582941
142	2	3	20	0	1	3	4	2	2	1	1	1	2	120	1,87	50	0	0	0	0	50	0	2	5	3	2	34	6,11,7,9,10,12,5,3,1,4,2,8	9,11,8,10,7,1,3,12,4,5,2,6	1,3,2	1,3,2	1	1	1	1	1	2	1	1	1	1	3	0,0104321114154401	0,0645167360405547	-0,316282878607614	0,0503257711822591	0,0328940520296428	-0,180899605406849	0,0733207794298569
143	1	1	1	1	1	3	1	2	2	2	2	3	4	91	2	0	0	0	0	0	100	0	2	4	5	5	27	6,11,10,7,9,4,2,1,12,5,3,8	8,7,11,6,10,1,4,12,5,3,2,9	1,2,3	1,2,3	2	3	2	3	2	2	2	2	2	2	1	0,000599544610377592	-0,0656810729934671	0,0830338103251403	-0,186017886032932	0,236653725352993	0,296089641973786	0,0580937722517566
144	2	2	0	0	3	7	1	2	2	1	2	8	8	79	1,70	50	0	0	0	0	50	0	1	6	3	3	34	5,12,4,8,7,9,1,3,10,2,6,11	7,10,8,3,1,11,5,4,6,9,12,2	3,2,1	3,2,1	3	1	1	1	1	2	1	1	1	1	1	0,00699612424493006	0,0739084171091222	-0,318993473511301	-0,0282353577475881	0,0426805755459751	-0,285526834941872	0,0812525033017854
145	2	2	20	2	4	7	1	2	2	1	3	5	5	60	1,60	40	0	10	30	0	20	0	1	4	5	5	20	8,2,5,11,10,3,7,12,1,9,6,4	9,2,6,12,3,11,7,1,10,5,4,8	3,2,1	3,2,1	3	2	1	1	3	2	2	3	3	3	2	-0,00473406196312826	-0,406464793691672	0,267521766027384	0,154723234208049	0,0622533126238186	-0,418701103460493	0,252142714344624
146	2	2	0	0	4	4	2	2	2	1	3	5	5	90	1,62	15	10	10	15	10	25	15	1	3	6	3	14	7,1,12,10,4,6,3,2,9,8,11,5	2,8,7,5,12,6,1,10,9,4,11,3	2,3,1	3,1,2	3	1	1	3	1	2	1	3	1	1	3	0,0111066210989086	-0,114144842247794	-0,120414328407491	-0,135796233007743	0,167954012356492	-0,0975025346972092	0,0110653204522242
147	1	1	50	5	5	3	2	2	2	1	2	3	4	79	1,75	20	10	5	10	0	50	5	2	3	5	3	16	12,4,9,7,3,11,6,8,5,1,2,10	10,11,5,2,9,7,4,8,3,12,6,1	3,2,1	3,2,1	1	2	2	1	1	2	2	3	1	3	1	-1.0842e-05	0.00277556	-0.00416334	-0.00277556	-0.00277556	-0,333333333333333	0,666666666666667
148	1	2	100	10	3	5	2	2	2	1	3	7	9	88	1,78	50	10	10	0	0	30	0	2	6	3	6	34	7,3,12,5,9,2,1,11,8,4,10,6	7,6,2,10,4,12,1,9,5,11,8,3	1,3,2	1,3,2	1	1	1	2	1	2	1	1	1	1	1	0.00851742	0.293927	-0.356785	-0.0488668	-0.0813421	-0.243155	0.0633151
149	1	1	99	1	5	6	2	2	2	1	2	6	7	61	1,63	25	25	0	25	0	25	0	1	4	5	6	34	12,2,9,8,1,10,7,5,4,6,11,3	5,2,12,9,8,10,7,4,3,6,11,1	3,1,2	2,3,1	1	1	1	1	1	2	2	3	3	1	2	0,00628360410186611	-0,0653397327472215	0,0808993914380373	0,213494994302964	0,0510734788630542	-0,325242539314136	0,210789888599171
150	1	3	50	0	2	3	2	2	2	1	4	5	7	71	1,60	100	0	0	0	0	0	0	1	3	5	3	6	8,6,7,10,4,11,9,12,1,5,3,2	9,12,11,5,10,2,3,1,7,4,6,8	2,1,3	2,1,3	3	2	1	1	1	2	1	3	1	3	1	0,0014399101187011	-0,157385722790379	-0,150969657995984	0,0535556803906929	-0,135855201079224	-0,331432623714101	0,364810051953494
151	2	2	0	0	2	6	2	2	2	1	3	4	6	101	1,87	70	0	0	0	0	30	0	2	6	3	3	34	5,6,3,12,7,2,10,9,11,8,4,1	12,6,3,11,1,2,5,10,8,7,9,4	1,2,3	1,2,3	1	3	2	2	3	3	3	2	2	1	1	-0,00226892528145098	0,340356626284819	-0,0952040863857018	0,0124105443723856	-0,108739466801986	0,0562506542379716	-0,0743335118139846
152	1	1	250	0	5	4	2	2	2	1	3	5	7	60	1,73	50	5	10	10	0	20	5	1	1	7	6	7	12,4,2,7,6,8,11,10,3,9,5,1	12,3,9,2,11,5,4,6,10,8,7,1	2,3,1	3,1,2	1	3	3	3	3	3	2	3	3	3	2	-0,00152983301154024	-0,263559153617769	0,59060790299206	0,0947173606641763	-0,00766860555738729	-0,101751222075204	0,0865426122155101
153	2	2	30	0,50	3	3	2	2	2	2	3	10	10	68	1,70	0	0	0	0	0	0	100	2	1	5	5	13	3,12,11,7,6,4,5,8,2,10,1,9	11,9,1,6,7,5,4,8,12,10,3,2	3,1,2	2,3,1	3	2	2	1	2	3	2	3	2	2	2	-0.00826472	-0.173729	0.0879474	-0.136669	0.192975	-0.131608	0.164282
154	1	3	150	0	1	5	1	2	2	1	4	6	7	104	1,61	100	0	0	0	0	0	0	1	6	6	2	34	10,7,8,9,1,12,11,5,2,4,3,6	5,9,11,10,8,12,2,3,4,1,7,6	2,3,1	3,1,2	3	2	1	1	3	2	1	3	1	3	2	-0,000798835561728525	-0,353645009370101	0,0311242266660545	0,0751835679098081	-0,0923541817877959	-0,368763342388547	0,208249352241084
155	1	3	200	3	2	4	2	2	2	2	4	9	6	63	1,65	0	90	0	0	0	5	5	1	4	5	3	27	9,12,11,5,10,6,3,4,7,8,2,1	12,11,7,8,4,6,9,10,1,5,3,2	3,2,1	3,2,1	3	2	2	1	2	2	1	2	1	2	3	-0,00210430127704586	-0,247212326331314	-0,304251532296652	-0,108188470448547	0,104518565373911	-0,00459053088421829	0,107518248140151
156	1	1	0	0	3	3	2	2	2	1	1	4	5	120	1,73	50	10	10	5	0	20	5	1	4	3	3	14	5,12,4,2,6,10,9,7,11,8,3,1	12,4,11,3,1,5,8,10,7,6,9,2	2,1,3	2,1,3	2	1	1	3	1	2	1	3	1	1	3	0,0146184532142595	-0,0801096532169471	-0,0594262280330019	-0,159192296130916	0,0734433848922181	0,0285032853611258	0,000568477138772214
157	2	3	0	0	5	5	1	2	2	1	4	9	8	71	2	25	20	0	0	0	35	20	1	6	3	3	34	8,7,3,9,12,4,1,5,10,11,6,2	7,12,3,6,8,11,2,1,4,9,10,5	2,3,1	3,1,2	1	1	2	2	1	1	3	1	2	1	1	-8.67362e-05	0,666666666666667	-0,333333333333333	0.00138778	-0.00208167	-0.00277556	0.000693889
158	1	3	80	0	1	3	2	2	2	1	1	1	2	88	1,76	80	20	0	0	0	0	0	2	5	5	6	34	9,12,4,6,7,8,1,5,3,10,11,2	7,12,9,3,8,4,5,6,1,10,11,2	2,1,3	2,1,3	3	2	2	1	1	2	2	3	1	3	1	-0,00198199910381063	-0,103809368746412	0,0150706633001173	-0,0713212975410038	0,102179233021661	-0,357587931316465	0,590620897764608
159	2	1	10	10	2	5	1	2	2	1	2	3	3	86	1,53	70	10	0	0	0	20	0	1	5	3	3	17	10,4,3,1,7,8,9,12,5,6,11,2	4,12,3,2,9,10,5,6,7,1,11,8	2,1,3	2,1,3	1	1	1	1	1	2	1	1	1	1	1	0,00897812334874069	0,177717785855534	-0,334064136811418	0,0430859397934157	-0,0594986574756864	-0,261272236958741	0,157298272203844
160	2	1	50	0	5	3	2	2	2	1	2	4	6	61	1,64	60	20	10	10	0	0	0	1	2	8	6	13	4,6,12,9,11,7,5,10,2,1,3,8	10,9,11,1,7,2,6,12,4,8,5,3	3,1,2	2,3,1	2	1	1	3	1	2	1	3	1	1	2	0,0132330071568768	-0,0841629490752095	0,0213950647886897	-0,0646754729030696	0,00214171782321007	-0,0732813985033541	0,00437272263194913
161	1	1	150	8	5	4	1	2	2	1	3	6	5	65	1,64	50	10	10	20	0	5	5	1	2	4	5	27	12,5,3,1,9,10,2,6,7,4,11,8	4,7,3,10,2,8,9,12,5,6,11,1	3,1,2	2,3,1	1	2	1	1	1	2	2	3	1	3	2	0,00217284328636258	-0,203375352675261	0,069520749988815	0,209945125065237	-0,08342752293759	-0,350154854761703	0,478975171245706
162	2	3	0,00	5	1	3	4	2	2	1	3	8	10	48,00	1,5	40	5	0	15	0	25	15	1	2	6	3	14	5,3,8,11,4,6,2,1,7,10,9,12	8,7,2,5,1,6,9,3,11,10,4,12	2,1,3	2,1,3	3	1	2	1	1	2	1	1	1	1	1	0,0048918229678842	0,160029424111142	-0,28991167247462	-0,136423828196135	0,147199140919886	-0,29011736582609	0,188770751441936
163	1	1	400	0	3	7	4	2	2	1	4	8	8	80	1,78	30	30	0	0	0	20	20	2	4	5	6	16	8,6,9,3,10,5,2,4,12,7,11,1	12,7,4,8,6,2,10,1,3,5,11,9	2,1,3	2,1,3	1	1	1	1	1	2	3	1	3	1	2	0,00527201555101328	0,128378554208605	-0,129370436298538	0,316751830253222	-0,0203647516338019	-0,225746135243327	0,00550767720097115
164	1	1	150	0	4	3	4	2	2	1	3	5	6	100	1,80	40	60	0	0	0	0	0	2	3	3	6	13	8,4,12,11,6,7,3,9,1,5,10,2	9,12,7,2,10,5,6,1,8,11,4,3	3,1,2	2,3,1	1	1	2	2	3	2	3	1	1	1	2	0,00301734419191059	0,271979106325462	-0,13895727558751	-0,0597463113776536	0,0636287354755171	-0,19976488227076	0,0170545541281903
165	2	3	0	0	3	7	2	2	2	1	2	3	5	80	1,65	30	50	0	20	0	0	0	1	5	7	3	27	10,9,2,12,3,1,8,4,11,6,7,5	6,3,5,8,12,10,11,7,2,1,9,4	1,2,3	1,2,3	3	2	1	1	3	2	1	3	1	3	2	-0,000798835561728525	-0,353645009370101	0,0311242266660545	0,0751835679098081	-0,0923541817877959	-0,368763342388547	0,208249352241084
166	2	3	0	0	2	5	2	2	2	1	3	8	8	53	1,64	100	0	0	0	0	0	0	1	4	7	5	16	3,10,8,1,9,6,11,12,5,2,4,7	4,10,1,11,9,6,12,3,5,2,7,8	3,1,2	2,3,1	3	2	1	1	1	2	2	3	1	3	1	0,000122302173235228	-0,189930375748431	-0,0140111377365635	0,0368671729075436	-0,0023393323522497	-0,352997400432246	0,483102649624457
167	1	1	10	0	3	7	1	2	2	2	3	6	6	57	1,60	0	100	0	0	0	0	0	1	5	8	6	14	2,9,12,1,3,5,8,7,4,10,6,11	4,1,5,9,6,11,8,7,2,10,12,3	3,2,1	3,2,1	3	2	1	1	1	2	1	1	1	1	1	0,00331042947180019	0,00599807238763543	-0,327249833397617	-0,0231163372293521	-0,0240316038200939	-0,308438668646325	0,173164412888511
168	2	1	100	5	5	3	2	2	2	1	5	9	9	86	1,93	30	10	5	10	5	20	20	2	1	3	5	18	11,2,10,1,8,12,7,3,4,6,5,9	4,2,8,9,11,10,7,5,12,3,1,6	1,2,3	1,2,3	3	2	3	2	2	3	2	2	2	3	1	-0,0123794435723049	-0,0364310698072649	0,0512429508274874	-0,140213735779206	0,0867276052509253	-0,0431734403726647	0,0691052338877752
169	1	1	5	5	5	5	2	2	2	1	5	9	8	63,0	1,70	50	50	0	0	0	0	0	2	5	4	3	27	7,4,2,5,9,3,8,12,10,11,1,6	11,3,6,2,4,12,1,7,5,9,10,8	1,2,3	1,2,3	3	2	1	1	2	2	1	1	1	1	2	0,000149138261606986	-0,204227648444629	-0,212729009286273	-0,000207136474454139	0,102463108310666	-0,269382521470337	0,0199625035988088
170	2	3	0	0	1	6	2	2	2	1	5	7	7	88	1,84	40	50	0	0	0	10	0	2	6	5	6	12	12,2,3,4,11,5,7,8,6,9,10,1	12,2,3,4,6,9,7,8,10,11,5,1	2,1,3	2,1,3	2	1	1	1	1	2	2	2	2	1	1	0,00557539533037665	0,0798638123840403	-0,11848263663755	0,0200341731522547	0,085183277018875	-0,0291206620389679	0,106358310545988
171	2	3	0	0	2	6	2	2	2	2	2	5	6	70	1,72	70	30	0	0	0	0	0	1	4	8	3	19	12,1,3,10,4,2,7,9,6,11,5,8	2,6,3,5,11,9,7,12,8,4,10,1	1,2,3	1,2,3	1	2	2	1	1	2	1	3	1	2	1	0,00315794769754361	0,0658776943339406	-0,257203333375461	-0,0692008532836254	-0,173932757561258	-0,195193228634994	0,438955617829145
172	1	1	200	5	3	7	1	2	1	1	4	4	4	88	1,60	100	-1	0	0	0	0	0	1	4	4	3	8	3,10,2,6,11,9,1,5,4,12,7,8	7,3,1,9,8,4,11,12,6,2,5,10	3,2,1	3,2,1	3	2	2	3	1	2	3	3	2	1	2	-0,000508565871438581	0,0687592443192147	0,00630370783821213	-0,0733677325859649	0,221558119021905	-0,0709092909284209	0,143005608835789
173	1	1	99	0	3	7	4	2	2	1	2	6	6	88,00	1,85	20	20	0	0	0	60	0	2	4	3	4	8	9,1,8,12,11,4,7,6,5,10,3,2	2,12,11,6,9,8,7,3,1,10,5,4	2,3,1	3,1,2	1	1	1	1	1	2	1	3	1	1	2	0,0102188305032658	-0,0125199484256508	-0,155498147923292	0,133955328004723	-0,10353401554856	-0,27530477824219	0,166896526495631
174	2	2	100	2	3	5	4	2	2	1	3	6	7	83	1,68	80	0	0	0	0	20	0	1	3	4	3	9	6,8,1,9,12,3,5,2,10,4,11,7	3,8,6,10,7,1,12,2,4,9,11,5	1,3,2	1,3,2	2	2	2	1	2	1	2	2	2	2	1	-0,00662015504620047	0,0659075333179436	-0,136368342950332	-0,0741386735469438	0,0310033809471932	0,181912044500394	0,125676241431049
175	2	3	10	10	4	5	2	2	2	2	3	3	9	130	1,74	60	20	0	0	0	20	0	2	6	2	3	16	11,2,10,4,9,6,3,12,5,1,8,7	10,2,7,4,9,6,12,11,5,3,1,8	1,2,3	1,2,3	1	1	2	1	1	2	2	1	2	2	1	0,00107115586832063	0,254783249460225	-0,173532719204182	-0,084821049817112	0,181569841046636	-0,13065652883769	0,301488801658937
176	1	1	20	0	5	3	3	2	1	1	2	5	7	65,6	1,70	30	20	10	10	0	20	10	1	1	4	5	8	11,10,2,6,7,3,1,5,12,4,8,9	7,3,6,10,8,4,5,11,12,2,1,9	3,1,2	2,3,1	1	1	1	1	1	2	1	3	1	1	2	0,0102188305032658	-0,0125199484256508	-0,155498147923292	0,133955328004723	-0,10353401554856	-0,27530477824219	0,166896526495631
177	2	3	0	0	3	5	4	2	2	1	1	8	8	88	1,62	80	0	0	10	0	10	0	1	4	3	3	14	4,8,11,7,3,5,10,9,6,1,2,12	10,11,5,1,6,9,4,2,8,7,3,12	1,3,2	1,3,2	1	2	2	2	3	3	2	3	3	3	2	-0,00699612424493006	-0,0739084171091222	0,318993473511301	0,028235357747588	-0,0426805755459751	-0,381139831724794	0,252080830031548
178	2	3	49	0	3	4	4	2	2	1	3	7	7	114,1	1,84	50	25	5	10	0	5	5	2	3	6	5	27	8,10,7,3,1,6,11,2,5,9,4,12	5,8,4,11,9,6,3,1,10,2,7,12	2,1,3	2,1,3	3	2	1	1	3	2	2	1	3	1	2	-0,00286354261002917	-0,243080998513657	0,0912415906257504	0,0780512165880035	0,174076909882949	-0,395707148392717	0,0604970752796406
179	1	3	200	0	3	3	4	2	2	2	4	7	4	75	1,86	80	20	0	0	0	0	0	1	4	3	5	14	5,11,12,4,6,7,1,8,10,3,2,9	7,11,10,4,1,5,6,8,12,9,2,3	3,2,1	3,2,1	2	3	1	3	3	2	1	3	1	2	3	0,0111851056589992	-0,295940290409937	0,0797470294063271	-0,154423757859721	-0,0606055528012903	0,181645096744032	-0,0825919080701464
180	1	1	70	0	5	3	2	2	2	1	4	5	8	59	1,63	50	10	0	15	0	25	0	1	1	8	3	34	11,6,3,10,4,9,7,1,12,8,5,2	8,12,3,5,11,2,7,10,6,4,1,9	2,1,3	2,1,3	3	2	2	2	3	3	2	1	1	3	1	-0.00760121	0.0327951	0.0560591	-0.230184	0.0824424	-0.362989	0.240836
181	1	2	150	12	5	6	2	2	2	1	4	8	8	62	1,79	65	0	10	0	0	20	5	2	2	4	6	34	9,4,10,3,1,12,6,7,11,2,8,5	5,10,4,2,12,7,8,11,1,3,9,6	2,1,3	2,1,3	1	3	2	2	3	2	3	2	2	2	2	-0,00172366875804183	0,139618269241075	-0,080711135544883	0,11350509549728	-0,0893327188628985	0,121260725036719	-0,0724083257624369
182	2	3	0	0	3	5	2	2	2	1	1	4	4	110	1,83	50	25	0	0	0	25	0	2	5	4	2	34	11,9,10,6,2,8,4,12,5,7,3,1	12,5,11,7,9,4,10,6,2,3,1,8	1,2,3	1,2,3	1	1	1	1	1	2	2	3	1	1	2	0,00890122255779998	-0,0450646013837023	-0,0185396276638717	0,117266820521574	0,029981853178414	-0,296869554960336	0,285189124166595
183	1	3	50	3	3	3	4	2	2	1	2	2	8	80	1,73	40	30	0	0	0	30	0	1	3	7	3	30	2,4,9,3,7,12,1,11,10,5,8,6	7,1,4,2,10,12,5,11,3,9,8,6	3,2,1	3,2,1	1	3	1	1	2	2	3	2	1	2	2	0,00320150134916335	-0,157235001426192	-0,173064214160144	0,319627544422458	-0,179162311968074	0,113551502066392	-0,00850862644927545
184	2	3	50	0	1	5	1	2	2	1	1	6	9	65	1,72	60	10	0	0	0	25	5	1	3	3	3	34	2,11,9,5,8,3,12,7,4,1,10,6	10,1,6,9,4,12,8,5,3,11,2,7	3,2,1	3,2,1	3	1	2	1	1	2	1	1	1	1	1	0,0048918229678842	0,160029424111142	-0,28991167247462	-0,136423828196135	0,147199140919886	-0,29011736582609	0,188770751441936
185	1	1	100	0	5	7	1	2	2	2	2	6	6	80	1,65	70	20	0	0	0	10	0	2	5	1	3	34	7,8,10,12,11,4,3,6,1,5,2,9	9,11,7,6,10,8,1,2,12,3,5,4	2,1,3	2,1,3	1	1	2	1	2	2	1	2	1	2	3	0,00356339259989464	-0,0754926128634157	-0,311065835710454	-0,0419861934257796	0,0690515117183186	0,0425759008033656	0,0916521074554839
186	1	2	100	5	2	6	2	2	2	1	3	3	8	82	1,75	90	0	0	0	0	10	0	2	3	5	3	27	2,11,6,8,10,4,7,9,1,5,12,3	9,1,12,6,10,3,7,4,8,5,2,11	2,1,3	2,1,3	1	1	1	1	1	2	1	3	1	1	2	0,0102188305032658	-0,0125199484256508	-0,155498147923292	0,133955328004723	-0,10353401554856	-0,27530477824219	0,166896526495631
187	1	1	50	0	3	3	1	2	2	1	5	7	7	76	1,75	70	0	0	0	0	30	0	1	5	3	2	14	5,12,6,7,10,11,3,1,2,4,9,8	8,9,7,10,1,3,4,12,11,5,6,2	2,1,3	2,1,3	1	1	1	1	1	2	1	1	1	1	2	0,00904666535805741	0,0604634401822923	-0,235461585785923	0,144842594410105	-0,0384076150393652	-0,282684289271329	0,0771250249230338
188	2	3	100	0	2	3	1	2	2	1	4	7	9	70	1,70	50	20	0	0	0	20	10	2	6	4	2	2	2,5,6,4,11,8,12,3,9,1,10,7	10,1,8,4,2,3,12,6,9,11,5,7	2,1,3	2,1,3	1	1	2	2	1	2	1	1	1	1	1	0,00641312122345047	0,380048147515352	-0,327703290635024	-0,157055260958496	0,0231764784631659	-0,247745301978117	0,170833365995239
189	2	3	0	10	1	4	2	2	2	1	3	5	4	80	1,72	40	20	10	10	0	20	0	2	6	3	2	34	5,4,11,3,6,12,7,10,8,2,1,9	11,10,4,2,1,5,7,9,12,8,3,6	1,2,3	1,2,3	1	1	2	1	3	2	2	1	3	1	2	0,000699849989865477	0,014759721956261	0,11350908824863	0,0360650231622239	0,243128421601267	-0,353131247589351	0,152149182735124
190	2	3	0	0	3	4	2	2	2	1	1	3	6	112	1,78	80	10	0	0	0	4	6	2	4	7	6	34	7,12,2,10,3,4,5,11,6,8,1,9	11,3,5,6,7,9,1,10,12,4,8,2	1,2,3	1,2,3	1	1	1	1	1	2	1	3	1	1	2	0,0102188305032658	-0,0125199484256508	-0,155498147923292	0,133955328004723	-0,10353401554856	-0,27530477824219	0,166896526495631
191	2	1	199	1	3	4	4	2	2	1	4	5	4	78	1,66	40	0	0	0	0	40	20	2	3	4	3	13	1,2,9,4,11,6,10,7,3,12,5,8	1,2,9,4,11,6,8,12,3,7,5,10	1,2,3	1,2,3	1	1	1	2	1	2	1	1	1	1	3	0,00997141056719573	0,180726090698353	-0,3390038334679	-0,0416269591211052	0,0110506225945839	-0,162782139542007	-0,0206623749188985
192	1	1	300	0	4	6	2	2	2	1	2	4	6	80	1,80	50	10	0	0	0	40	0	2	3	7	3	13	12,6,10,11,4,2,1,9,7,3,5,8	7,6,10,5,11,2,9,12,8,3,4,1	3,2,1	3,2,1	1	2	2	1	1	2	2	3	1	3	1	-1.0842e-05	0.00277556	-0.00416334	-0.00277556	-0.00277556	-0,333333333333333	0,666666666666667
193	1	3	150	0	2	6	2	2	1	1	4	8	10	57,5	1,70	70	0	0	0	0	30	0	1	6	6	5	14	5,4,3,1,12,10,11,7,6,9,8,2	4,12,3,2,1,9,8,11,10,6,7,5	2,1,3	2,1,3	1	2	1	1	1	3	1	3	3	3	1	-0,000874768493744354	-0,0474348392311671	-0,00641977758655232	0,223437178463534	-0,30237259950323	-0,335771271312827	0,276813838281599
194	2	3	0	0	4	3	2	2	2	2	4	7	8	94	1,85	40	50	0	5	0	5	0	2	6	8	3	24	10,6,11,8,3,5,7,2,12,1,4,9	10,8,5,11,6,2,7,4,12,1,3,9	1,3,2	1,3,2	3	2	1	1	2	2	1	2	1	2	3	-0.000195156	-0,333333333333333	-0,333333333333333	0.00208167	-0.00138778	0.00277556	-0.00208167
195	2	2	80	10	3	2	1	2	2	1	3	7	9	69	1,68	50	0	20	0	0	30	0	1	4	3	5	14	4,12,6,5,1,11,2,8,7,9,3,10	5,7,11,1,4,3,9,8,10,12,6,2	2,3,1	3,1,2	1	2	2	1	1	2	2	3	1	3	1	-1.0842e-05	0.00277556	-0.00416334	-0.00277556	-0.00277556	-0,333333333333333	0,666666666666667
196	2	3	0	0	3	2	2	2	2	1	3	8	9	59,5	1,60	30	55	5	0	0	5	5	1	5	3	3	34	10,1,3,6,7,5,9,4,11,12,2,8	2,11,3,8,6,4,5,12,7,1,9,10	1,2,3	1,2,3	1	3	1	3	3	2	3	3	1	3	3	0,00665790154427091	-0,171308906680429	0,130585209233235	0,101864025632957	-0,030906031803471	0,0486296850704375	0,116151043157283
197	2	4	5	10	5	6	2	2	2	2	3	9	9	102	1,75	50	0	0	0	0	50	0	2	2	5	6	8	2,10,9,5,11,7,4,6,1,12,8,3	9,1,12,7,4,8,6,11,3,2,5,10	1,2,3	1,2,3	1	1	2	2	2	1	2	2	2	2	2	-0.00485645	0.202547	-0.128289	0.0252636	0.0892946	0.0997781	-0.0538495
198	2	1	50	5	1	3	6	2	2	1	1	5	6	80	1,78	40	10	5	5	0	30	10	2	5	4	2	23	8,9,2,4,6,7,5,1,12,10,3,11	8,3,11,4,7,5,6,1,2,10,12,9	1,2,3	1,2,3	2	1	1	3	1	2	1	3	1	1	3	0,0146184532142595	-0,0801096532169471	-0,0594262280330019	-0,159192296130916	0,0734433848922181	0,0285032853611258	0,000568477138772214
199	2	1	0	0	3	7	1	2	2	1	1	8	9	80	1,72	60	0	0	0	0	40	0	1	3	8	2	34	3,2,1,10,8,6,9,4,5,11,12,7	3,2,1,8,9,6,12,5,7,4,10,11	2,1,3	2,1,3	1	2	1	1	1	2	1	1	1	1	1	0,00529242857561082	0,109807441134047	-0,342320496697735	0,0482049603116516	-0,126210836841755	-0,284184070663194	0,249210181790569
200	1	3	100	0	3	3	2	2	2	1	3	5	9	60	1,70	70	10	10	10	0	0	0	1	2	3	4	34	4,12,10,5,8,11,7,1,2,3,9,6	8,9,10,1,4,12,7,5,11,3,6,2	2,3,1	3,1,2	3	2	1	1	3	2	1	3	1	3	2	-0,000798835561728525	-0,353645009370101	0,0311242266660545	0,0751835679098081	-0,0923541817877959	-0,368763342388547	0,208249352241084
201	1	1	50	5	2	5	2	2	2	1	5	3	4	62	1,79	50	15	5	15	0	10	5	2	5	7	6	34	5,4,8,6,10,2,12,3,7,11,1,9	11,6,8,2,1,4,9,3,12,5,10,7	2,1,3	2,1,3	1	1	1	1	1	1	2	3	3	3	2	0,00126754324289691	-0,0378683403107164	0,146514784005083	0,387128412162643	-0,105899584076625	-0,263750995654873	0,213124774932806
202	2	3	0	0	2	6	1	2	2	1	1	3	6	88	1,72	70	5	5	10	0	5	5	1	6	6	3	6	3,9,11,8,12,5,10,4,2,1,6,7	10,9,1,8,6,11,12,4,2,7,3,5	2,1,3	2,1,3	3	1	1	2	1	3	1	3	1	1	2	0,00609707129088864	0,0262966836620561	-0,102966914875821	-0,0269866730891972	-0,108628003048942	-0,281662171588536	-0,092775143761712
203	1	2	33	22	2	7	2	2	1	1	2	8	9	78	1,66	0	30	30	0	30	10	0	2	3	3	4	18	8,11,5,6,10,2,1,9,7,4,3,12	7,6,11,10,3,4,9,1,8,5,2,12	1,3,2	1,3,2	2	3	2	2	2	3	2	2	2	2	1	-0,00302455914025972	0,0788137487746453	0,019659931035119	-0,171725149342232	0,0313733770165661	0,213714688946939	-0,0495509374553565
204	1	2	100	5	3	7	1	2	2	2	3	5	4	78	1,87	100	0	0	0	0	0	0	1	3	6	6	18	5,12,1,7,11,10,8,4,9,6,2,3	3,11,12,8,1,10,4,7,9,6,5,2	1,3,2	1,3,2	2	1	2	1	3	2	1	3	1	3	1	0,00422584804038964	-0,0483241229425066	0,0308479369380452	-0,163276640796838	-0,0367251069484112	-0,203024167197389	0,293532094761867
205	2	3	0	0	1	3	2	2	2	2	2	2	5	97	1,64	60	10	0	0	0	30	0	1	3	5	6	34	4,8,7,6,11,9,3,5,12,1,2,10	10,11,7,1,8,4,3,2,6,12,5,9	1,3,2	1,3,2	1	1	2	2	1	2	2	1	1	1	1	0,0050955132779846	0,3475034945573	-0,190744770375603	-0,173743768441645	0,15669234719014	-0,269310078696263	0,289125963666203
206	2	3	0	0	2	3	1	2	2	1	5	8	8	64	1,68	60	10	0	0	0	30	0	1	6	3	6	34	4,7,2,12,1,6,10,11,9,8,5,3	5,3,12,1,11,6,2,10,9,7,8,4	2,1,3	2,1,3	1	2	1	2	1	2	1	1	1	1	1	0,00483172772736646	0,226016795791845	-0,365041451558021	-0,0437477699917127	-0,148054266276814	-0,266066604798351	0,155227027441813
207	2	2	70	5	5	7	2	2	2	1	4	7	7	60	1,71	100	0	0	0	0	0	0	1	1	3	5	34	3,9,1,11,8,10,2,12,7,4,6,5	3,7,1,10,12,11,9,5,2,6,4,8	1,3,2	1,3,2	3	2	2	2	3	3	2	1	3	3	1	-0,0102188305032659	0,0125199484256508	0,155498147923292	-0,133955328004723	0,10353401554856	-0,391361888424477	0,166436806837702
208	2	3	50	0	4	6	1	2	2	2	2	5	6	87	1,65	20	10	20	30	10	5	5	1	4	3	3	14	5,10,12,6,4,9,2,1,7,11,8,3	8,7,12,5,1,4,9,11,6,2,10,3	2,1,3	2,1,3	3	2	3	2	2	1	3	2	2	3	1	-0,0125131840782888	0,175758981370875	-0,169946308626055	0,0358979408494751	-0,0746831008578856	0,155787745711518	-0,0563019800900487
209	1	3	70	0	2	6	2	2	2	1	5	8	2	72	1,75	50	0	0	0	0	50	0	2	4	2	6	6	5,12,8,6,9,2,3,4,11,1,10,7	10,6,7,8,1,4,12,3,5,11,9,2	1,2,3	1,2,3	1	1	1	2	1	2	1	1	1	1	1	0,00851742250049633	0,293927140513332	-0,356785091671705	-0,0488667905099486	-0,0813420869107452	-0,243154771093899	0,0633151178550881
210	2	3	0	0	1	3	4	2	2	1	1	5	4	100	1,87	100	0	0	0	0	0	0	2	6	6	2	34	12,6,11,3,10,5,8,9,1,2,4,7	9,10,4,11,6,2,12,7,8,5,3,1	2,3,1	3,1,2	1	1	2	2	1	2	2	1	1	1	1	0,0050955132779846	0,3475034945573	-0,190744770375603	-0,173743768441645	0,15669234719014	-0,269310078696263	0,289125963666203
211	1	1	0	0	1	3	2	2	2	2	3	7	7	65,0	1,57	40	45	0	15	0	0	0	1	6	3	6	34	1,12,4,6,3,10,11,9,7,5,2,8	1,11,5,3,10,4,9,12,8,6,7,2	3,2,1	3,2,1	3	2	1	1	1	2	2	1	1	1	1	0,00199282152633432	-0,0265465805704161	-0,190291313138197	-0,0398048447125014	0,10948426490688	-0,33000344536447	0,291457010559474
212	2	3	0	0	3	2	3	2	2	1	3	3	2	62	1,51	50	0	0	0	0	50	0	1	4	2	3	34	7,3,1,12,5,2,11,10,8,6,4,9	3,6,2,11,5,10,1,9,12,8,7,4	2,3,1	3,1,2	2	1	1	2	3	3	1	1	3	1	2	0,00351183211535087	0,0340351890308469	0,0609881003744894	-0,0233960631231725	-0,0945106274642741	-0,207327513274998	-0,343830176646785
213	1	1	130	0	2	4	4	2	2	1	4	7	7	69	1,75	50	10	0	0	0	30	10	2	4	5	6	8	12,1,7,6,5,4,11,8,10,2,3,9	2,10,11,6,5,4,3,8,12,9,7,1	1,3,2	1,3,2	1	3	1	1	1	2	2	1	3	1	2	0,00518772383737347	-0,0721146752316049	0,0805459529552306	0,307609642818463	0,0468550504078525	-0,24976343448179	0,121789767923427
214	1	1	200	0	2	4	2	2	2	1	3	6	6	68	1,72	20	20	0	0	0	40	20	1	5	6	6	27	3,5,8,2,12,6,4,7,9,10,1,11	11,4,1,7,2,6,8,3,9,10,12,5	3,2,1	3,2,1	1	1	2	2	1	2	1	1	1	1	3	0,00786710929014987	0,266847097700373	-0,30992203243122	-0,149815429569653	0,115569187968495	-0,167372670426225	0,0868558732212526
215	2	3	0	0	1	6	1	2	2	2	5	7	7	63	1,65	100	0	0	0	0	0	0	1	6	3	3	27	9,1,11,2,10,7,12,6,4,3,5,8	2,4,10,9,11,8,6,12,1,5,3,7	3,2,1	3,2,1	1	2	2	1	1	2	2	3	1	3	1	-1.0842e-05	0.00277556	-0.00416334	-0.00277556	-0.00277556	-0,333333333333333	0,666666666666667
216	1	3	20	0	3	2	2	2	2	1	2	6	10	66	1,65	50	50	0	0	0	0	0	1	4	6	5	34	11,4,7,5,6,2,8,3,1,10,9,12	9,6,8,2,4,5,3,7,11,10,1,12	1,2,3	1,2,3	3	2	1	1	2	2	1	2	1	2	3	-0.000195156	-0,333333333333333	-0,333333333333333	0.00208167	-0.00138778	0.00277556	-0.00208167
217	2	3	0	0	1	4	6	2	2	1	1	4	5	72	1,72	50	10	5	5	5	20	5	2	6	3	2	3	7,4,9,11,12,1,3,8,2,5,10,6	6,9,7,2,10,12,1,8,3,11,4,5	1,3,2	1,3,2	1	1	1	1	1	2	2	1	1	3	2	0,00468637291428401	-0,0624816193458308	-0,00218632798749922	0,215713370952383	0,048411056937674	-0,33462253208639	0,297291760086383
218	1	3	70	6	2	4	2	2	2	1	2	6	9	82	1,78	80	10	0	0	0	10	0	2	5	5	3	3	6,2,12,1,8,7,5,9,10,4,11,3	4,2,12,10,7,1,6,5,8,9,11,3	2,1,3	2,1,3	1	2	2	1	1	2	2	3	1	3	1	-1.0842e-05	0.00277556	-0.00416334	-0.00277556	-0.00277556	-0,333333333333333	0,666666666666667
219	2	3	6	3	4	5	1	2	2	1	5	6	7	53	1,68	60	0	0	0	0	40	0	1	5	4	6	3	3,2,11,9,8,6,10,1,5,12,7,4	8,2,1,12,9,6,11,5,4,7,3,10	1,3,2	1,3,2	1	1	2	2	1	2	2	1	3	1	1	0,00247789482205074	0,327228363193781	-0,0913057512736944	-0,0775155946602557	0,17778397287478	-0,297683063050063	0,214726728098779
220	2	3	60	2	4	4	4	2	2	2	2	3	4	110	1,80	35	10	5	10	5	10	25	2	2	3	2	20	12,7,2,6,1,4,10,9,8,11,5,3	5,3,12,6,11,4,2,9,8,7,10,1	1,3,2	1,3,2	2	1	1	3	1	2	1	3	1	1	2	0,0132330071568768	-0,0841629490752095	0,0213950647886897	-0,0646754729030696	0,00214171782321007	-0,0732813985033541	0,00437272263194913
221	2	3	0	0	2	7	2	2	2	2	1	5	6	64	1,57	100	0	0	0	0	0	0	1	5	3	2	34	4,9,8,6,11,3,2,1,5,12,10,7	8,7,6,1,9,4,12,3,2,11,5,10	2,3,1	3,1,2	2	1	1	3	1	2	1	3	1	1	3	0,0146184532142595	-0,0801096532169471	-0,0594262280330019	-0,159192296130916	0,0734433848922181	0,0285032853611258	0,000568477138772214
222	2	3	30	0	4	3	3	2	2	1	4	9	6	53	1,68	40	40	10	10	0	0	0	1	1	4	3	34	11,4,9,1,5,3,2,10,8,7,6,12	4,7,6,2,5,11,10,9,3,8,1,12	2,1,3	2,1,3	3	2	1	1	3	2	1	3	1	3	2	-0,000798835561728525	-0,353645009370101	0,0311242266660545	0,0751835679098081	-0,0923541817877959	-0,368763342388547	0,208249352241084
223	2	3	0	0	5	7	2	2	2	1	3	5	5	110	1,79	50	10	5	10	0	25	0	2	4	3	3	34	4,7,1,11,8,12,9,3,2,5,10,6	3,9,8,1,10,12,2,5,7,11,4,6	1,2,3	1,2,3	1	1	1	2	1	2	1	1	1	1	1	0,00851742250049633	0,293927140513332	-0,356785091671705	-0,0488667905099486	-0,0813420869107452	-0,243154771093899	0,0633151178550881
224	1	3	250	0	3	5	1	2	2	1	2	4	7	64	1,68	60	40	0	0	0	0	0	1	3	5	3	13	12,3,1,4,8,9,10,2,11,6,5,7	3,8,2,4,11,10,12,5,6,7,9,1	3,1,2	2,3,1	3	2	1	1	1	2	2	1	3	3	2	-0,00359893941859035	-0,254476464177248	0,104066994528211	0,245739267711005	0,104969736277907	-0,410161948127774	0,238758665203627
225	2	2	100	100	2	4	1	2	2	1	3	7	7	94	1,81	100	0	0	0	0	0	0	2	5	4	3	2	11,4,2,9,8,5,7,3,1,6,12,10	9,3,8,2,6,10,7,5,4,12,1,11	2,3,1	3,1,2	1	2	2	2	3	3	1	1	3	1	1	-0,00387653895568182	0,239274376700186	-0,0928477731752487	-0,133504807005997	-0,0854638894501404	-0,315169047626285	0,0223158405764109
226	1	1	200	10	5	3	2	2	2	1	4	5	6	85	1,80	20	10	10	20	10	20	10	1	2	5	3	34	1,11,10,8,4,3,7,9,2,6,12,5	1,9,6,5,12,10,7,4,8,3,2,11	3,2,1	3,2,1	1	1	1	1	1	2	2	1	3	1	2	0,00511143895665768	0,00764365586072173	0,000935953575406823	0,224382260708346	0,116199879372249	-0,332622050343275	0,121018387026574
227	2	3	0	0	3	5	2	2	2	1	1	3	6	85	1,60	100	0	0	0	0	0	0	1	6	1	2	34	11,6,12,2,9,4,10,7,5,1,8,3	10,4,12,6,9,2,8,11,5,7,1,3	3,2,1	3,2,1	3	2	3	2	2	1	3	2	2	3	1	-0,0125131840782888	0,175758981370875	-0,169946308626055	0,0358979408494751	-0,0746831008578856	0,155787745711518	-0,0563019800900487
228	1	1	100	5	5	3	5	2	2	1	3	3	4	73	1,76	100	0	0	0	0	0	0	1	1	4	5	20	3,9,6,7,11,5,1,8,12,2,10,4	7,10,1,12,6,3,4,8,2,11,5,9	3,1,2	2,3,1	2	1	1	1	1	2	2	3	1	1	3	0,0118165016267229	-0,110785485241005	-0,0233021568109566	-0,0719673633704485	0,108952125804809	-0,0933336490206521	0,194842266457908
229	1	3	0	0	2	5	1	2	2	1	1	1	2	105	1,84	65	5	5	5	0	10	10	2	5	2	2	34	5,10,9,3,2,11,4,12,8,7,6,1	12,5,4,7,1,11,10,9,3,2,6,8	3,1,2	2,3,1	2	1	1	3	1	2	1	3	1	1	3	0,0146184532142595	-0,0801096532169471	-0,0594262280330019	-0,159192296130916	0,0734433848922181	0,0285032853611258	0,000568477138772214
230	1	3	100	0	1	3	1	2	2	2	3	5	9	63	1,63	50	10	10	10	0	20	0	1	4	5	3	34	7,10,4,2,12,9,8,1,3,5,11,6	8,4,9,3,10,12,1,7,6,2,11,5	1,3,2	1,3,2	1	1	1	1	1	2	1	3	1	1	2	0,0102188305032658	-0,0125199484256508	-0,155498147923292	0,133955328004723	-0,10353401554856	-0,27530477824219	0,166896526495631
231	2	3	0	0	2	2	1	2	2	1	1	2	4	100	1,76	80	0	0	0	0	20	0	2	6	3	3	34	3,4,10,2,6,1,7,8,12,5,11,9	6,4,1,2,10,5,7,8,12,3,11,9	2,3,1	3,1,2	3	2	1	1	1	3	1	2	3	1	2	-0,00124994580789904	-0,181206374025589	-0,0848816943109039	0,270254554362823	-0,153929416581572	-0,277047990818192	-0,079664761397712
232	2	2	0	0	1	6	1	2	2	1	1	4	8	105	1,78	70	10	0	10	0	10	0	2	5	8	2	2	9,8,11,2,6,5,10,7,3,4,1,12	11,4,9,10,6,5,8,2,1,7,3,12	1,2,3	1,2,3	3	2	1	1	1	1	2	1	2	1	2	-0,00319472633668917	0,0546273475178258	-0,103970935196486	0,143326008800957	0,110447591159113	-0,188981334080744	0,0376685094380643
233	2	3	2	1	3	3	4	2	2	2	3	6	7	62	1,64	50	50	0	0	0	0	0	1	3	5	3	34	3,11,6,8,7,5,4,10,12,2,1,9	11,10,1,7,6,3,5,4,12,8,2,9	3,1,2	2,3,1	1	2	3	2	2	1	3	2	2	3	1	-0,0105311849744781	0,279568350117287	-0,185016971926172	0,107219238390479	-0,176862333879547	0,18004234369465	0,0197437888120094
234	2	3	0	0	3	5	2	2	2	1	3	8	9	70	1,76	100	0	0	0	0	0	0	1	4	5	3	8	8,5,12,1,2,11,6,3,9,10,4,7	4,5,8,11,2,7,12,1,9,10,6,3	1,3,2	1,3,2	3	2	3	2	2	1	3	2	2	3	1	-0,0125131840782888	0,175758981370875	-0,169946308626055	0,0358979408494751	-0,0746831008578856	0,155787745711518	-0,0563019800900487
235	2	3	0	0	1	5	1	2	2	1	2	3	6	95,0	1,72	80	20	0	0	0	0	0	2	5	5	3	3	12,6,8,4,2,5,3,11,9,7,10,1	12,5,7,4,6,2,10,3,9,11,8,1	1,2,3	1,2,3	3	2	1	1	1	2	1	2	1	2	3	0,00322983321950992	-0,24036195817431	-0,349251606419182	0,0788474538617917	-0,105403669694439	-0,0604681994885758	0,0730286620088922
236	1	1	0	0	3	3	2	2	2	1	1	2	8	60	1,53	20	30	0	10	0	20	20	1	6	3	3	34	7,10,2,9,12,11,8,4,1,6,3,5	9,3,11,8,12,10,1,7,4,2,6,5	1,2,3	1,2,3	2	1	1	3	1	2	1	3	1	1	3	0,0146184532142595	-0,0801096532169471	-0,0594262280330019	-0,159192296130916	0,0734433848922181	0,0285032853611258	0,000568477138772214
237	2	3	0	0	1	3	6	2	2	1	1	3	5	82,5	1,80	100	0	0	0	0	0	0	2	5	2	3	27	10,5,9,6,1,2,7,12,8,11,3,4	5,6,11,12,2,4,7,9,3,1,10,8	2,3,1	3,1,2	1	2	2	1	3	3	2	1	3	3	2	-0,00770758854189414	-0,117134383158977	0,261750990508957	0,131075354456334	0,0442892543982789	-0,406636808618776	0,256292482807706
238	2	3	0	0	1	7	2	2	2	2	2	2	1	60	1,60	100	0	0	0	0	0	0	1	4	1	3	34	12,2,10,11,4,7,9,3,6,8,1,5	11,2,8,5,12,9,6,10,7,3,4,1	2,3,1	3,1,2	1	1	2	2	1	2	2	1	1	3	1	0,00205282877967708	0,257103087987228	-0,0944280328366004	-0,0861844844162182	0,109995150440205	-0,299683544793178	0,391000101158588
239	1	1	75	75	2	7	1	2	2	1	1	1	2	85	1,56	100	0	0	0	0	0	0	1	4	5	3	6	11,6,8,3,10,2,9,12,5,1,4,7	10,6,4,11,9,2,12,3,7,5,1,8	1,2,3	1,2,3	3	2	1	1	1	2	2	1	1	2	2	0,000859018789421252	-0,20086829143784	-0,115616837689738	0,0636217331628409	0,0434612217589831	-0,26521363579378	0,203739449604492
240	2	3	0	0	1	7	1	2	2	1	2	3	3	74,5	1,66	80	5	0	0	0	10	5	1	6	5	6	27	10,11,7,3,2,9,12,5,1,8,4,6	9,5,4,11,8,12,3,10,6,1,2,7	2,1,3	2,1,3	1	2	2	1	1	2	2	3	1	3	1	-1.0842e-05	0.00277556	-0.00416334	-0.00277556	-0.00277556	-0,333333333333333	0,666666666666667
241	2	2	100	10	2	4	2	2	2	1	5	8	8	118	1,80	75	0	0	0	0	25	0	1	5	6	4	14	2,9,7,12,10,1,6,5,11,8,3,4	6,1,11,12,8,7,3,10,2,5,9,4	2,3,1	3,1,2	1	1	2	2	3	2	2	3	3	2	2	0,000208969540599762	0,000918322811933617	0,146823495673937	-0,06510505028787	0,0690445060727948	-0,241432408812092	0,140393216284794
242	2	3	10	0	2	4	2	2	2	1	3	3	7	70	1,75	90	0	0	0	0	10	0	1	3	1	3	34	2,11,7,6,10,12,9,4,8,5,3,1	12,1,11,8,10,4,3,9,7,5,2,6	1,2,3	1,2,3	1	1	1	1	1	2	1	1	1	1	1	0,00897812334874069	0,177717785855534	-0,334064136811418	0,0430859397934157	-0,0594986574756864	-0,261272236958741	0,157298272203844
243	2	3	0	0	1	6	2	2	2	1	4	7	7	80	1,72	70	10	10	10	0	0	0	2	5	5	3	32	8,1,5,9,10,11,7,2,4,12,3,6	2,8,11,9,3,12,7,1,4,5,6,10	2,1,3	2,1,3	3	2	1	1	3	2	2	1	3	1	2	-0,00286354261002917	-0,243080998513657	0,0912415906257504	0,0780512165880035	0,174076909882949	-0,395707148392717	0,0604970752796406
244	2	3	0	0	5	7	1	2	2	1	4	9	9	65	1,83	100	0	0	0	0	0	0	1	3	7	6	34	11,10,5,6,2,12,9,7,1,3,8,4	9,5,10,12,3,4,8,11,7,2,1,6	3,2,1	3,2,1	1	1	2	2	1	2	1	1	1	1	1	0,00641312122345047	0,380048147515352	-0,327703290635024	-0,157055260958496	0,0231764784631659	-0,247745301978117	0,170833365995239
245	2	3	20	5	4	4	1	2	2	1	2	1	8	105	1,82	20	40	0	0	0	40	0	2	3	4	6	8	1,7,3,6,8,9,12,4,11,5,10,2	1,12,3,8,10,4,2,5,6,11,9,7	3,1,2	2,3,1	1	1	1	1	1	2	1	1	1	1	1	0,00897812334874069	0,177717785855534	-0,334064136811418	0,0430859397934157	-0,0594986574756864	-0,261272236958741	0,157298272203844
246	1	2	100	10	3	4	2	2	2	2	3	8	7	64	1,69	20	5	5	10	0	30	30	1	1	4	5	34	10,8,12,5,7,1,3,4,2,9,11,6	6,9,7,8,4,12,5,2,10,1,11,3	2,3,1	3,1,2	2	2	2	2	3	2	2	2	2	3	2	-0,00595673174678059	-0,0723758638274218	0,158032471853569	-0,0658008355368788	0,0979500561331514	-0,106209745534158	0,157118751704085
247	2	3	0	0	3	6	3	2	2	2	3	5	4	115	1,70	40	0	0	0	0	60	0	2	5	4	3	8	7,3,4,11,1,2,8,5,12,10,6,9	5,6,2,3,8,11,1,7,12,10,4,9	2,1,3	2,1,3	2	2	2	2	2	3	3	2	2	2	1	-0,00662596219974977	0,211396633493369	-0,198512818104966	-0,157463941389236	-0,102558604391157	0,214820154480949	-0,0739211185910875
248	1	3	50	0	5	7	1	2	2	1	3	3	2	85	1,83	20	40	20	20	0	0	0	2	5	5	5	33	1,4,12,9,8,3,2,10,11,7,5,6	1,7,6,2,11,12,10,5,4,8,9,3	2,3,1	3,1,2	1	1	1	1	3	2	2	3	1	3	2	0,00355125036974611	-0,214469948860254	0,161268443511674	0,124697337449427	0,00569463328358589	-0,343161687419108	0,31067580922738
249	2	3	0	0	1	2	1	2	2	2	1	8	9	110	1,89	100	0	0	0	0	0	0	2	4	3	2	15	6,1,10,3,4,11,8,2,5,12,7,9	2,8,4,5,9,1,11,7,12,3,6,10	2,1,3	2,1,3	2	1	1	3	1	2	1	3	1	1	3	0,0146184532142595	-0,0801096532169471	-0,0594262280330019	-0,159192296130916	0,0734433848922181	0,0285032853611258	0,000568477138772214
250	2	3	50	0	3	3	4	2	2	2	1	3	7	54	1,64	50	10	6	9	1	20	4	1	4	6	3	27	11,8,9,2,3,1,7,4,12,10,5,6	6,4,5,8,11,12,7,2,3,10,1,9	2,1,3	2,1,3	1	3	1	1	1	2	2	1	3	3	2	0,00214503933906594	-0,162515081801677	0,176862690494234	0,39516892684389	0,000157853657917427	-0,280136900578705	0,223663905415813
251	2	3	20	0	2	4	3	2	2	1	2	4	7	65	1,61	100	0	0	0	0	0	0	1	4	4	4	16	4,5,3,9,12,8,10,1,6,2,7,11	8,10,3,1,2,9,11,6,4,7,12,5	1,2,3	1,2,3	3	2	1	1	1	2	1	1	1	1	1	0,00331042947180019	0,00599807238763543	-0,327249833397617	-0,0231163372293521	-0,0240316038200939	-0,308438668646325	0,173164412888511
252	2	3	0	0	1	4	1	2	2	1	1	4	5	100	1,75	60	20	0	0	0	15	5	2	4	3	6	27	8,3,5,2,4,11,12,1,10,7,6,9	8,4,2,5,3,11,10,1,12,9,6,7	2,3,1	3,1,2	1	2	1	2	1	2	1	1	1	1	1	0,00483172772736646	0,226016795791845	-0,365041451558021	-0,0437477699917127	-0,148054266276814	-0,266066604798351	0,155227027441813
253	1	1	50	2	3	3	6	2	2	1	3	7	6	57	1,58	30	30	10	10	5	5	10	1	2	3	3	14	10,5,7,1,2,12,9,6,4,11,8,3	4,5,12,9,2,8,3,11,7,1,10,6	1,3,2	1,3,2	3	3	1	1	2	2	2	3	3	3	2	-0,00189462783904618	-0,432279214315055	0,28781506474283	0,234112909035712	0,142614355864822	-0,236543788044121	0,16436097607746
254	2	2	0,00	0,00	2	3	2	2	2	1	1	2	2	130	1,80	40	10	5	5	10	20	10	2	5	3	2	3	11,5,12,2,8,7,10,3,4,6,9,1	12,4,8,9,2,10,6,5,11,7,1,3	2,1,3	2,1,3	1	1	1	1	1	2	2	1	3	1	2	0,00511143895665768	0,00764365586072173	0,000935953575406823	0,224382260708346	0,116199879372249	-0,332622050343275	0,121018387026574
255	1	1	250	0	2	4	1	2	2	1	4	7	8	86	1,82	40	20	10	30	0	0	0	2	3	5	2	2	12,8,1,6,7,9,3,11,4,5,10,2	3,12,7,9,10,4,5,2,6,11,8,1	1,2,3	1,2,3	1	1	1	1	1	2	1	3	1	1	1	0,0101502884939491	0,104734397247591	-0,254100698948788	0,0321986733880336	-0,124625057984881	-0,253892725929602	0,247069773776441
256	1	3	30	2	2	5	2	2	2	1	1	2	2	58	1,67	40	10	5	5	0	40	0	1	4	3	3	2	8,3,1,10,7,12,4,2,11,6,9,5	3,8,2,7,12,10,5,1,11,4,9,6	1,2,3	1,2,3	1	1	1	1	1	2	3	3	3	3	2	0,00340149619791419	-0,0350052409694097	0,046909739103095	0,393423847873267	-0,132188348892932	-0,248740090311103	0,197153316265954
257	2	3	0	0	2	6	4	2	2	1	4	5	7	78	1,63	70	10	0	0	0	20	0	1	4	8	4	8	2,4,12,10,8,1,7,5,9,3,11,6	6,1,10,2,8,12,7,5,9,4,11,3	1,2,3	1,2,3	1	1	2	3	1	1	3	1	2	1	1	0,00194504449031509	0,548588491074874	-0,209777929435672	-0,0119607099402525	0,119850557249442	0,0821546917987901	0,0180019627005834
258	2	3	50,00	1	1	4	1	2	2	2	1	1	2	85	1,73	20	20	0	10	20	20	10	1	4	4	3	34	5,1,2,9,3,7,11,8,10,4,6,12	2,3,5,10,1,11,6,8,4,9,7,12	3,1,2	2,3,1	3	2	2	1	1	2	2	3	1	3	1	-0,00198199910381063	-0,103809368746412	0,0150706633001173	-0,0713212975410038	0,102179233021661	-0,357587931316465	0,590620897764608
259	2	3	0	0	3	6	5	2	2	2	1	7	9	54	1,63	100	0	0	0	0	0	0	1	3	5	4	14	7,12,4,9,3,10,11,8,1,2,5,6	9,10,5,3,11,12,1,8,4,6,7,2	2,1,3	2,1,3	3	2	3	2	2	1	3	2	2	3	1	-0,0125131840782888	0,175758981370875	-0,169946308626055	0,0358979408494751	-0,0746831008578856	0,155787745711518	-0,0563019800900487
260	2	3	0	0	1	4	4	2	2	1	1	7	7	83	1,82	30	30	0	0	0	30	10	2	6	4	6	34	1,6,2,4,10,3,12,9,5,7,11,8	1,3,6,4,9,2,10,12,8,5,11,7	1,3,2	1,3,2	1	1	1	1	1	2	2	1	3	1	2	0,00511143895665768	0,00764365586072173	0,000935953575406823	0,224382260708346	0,116199879372249	-0,332622050343275	0,121018387026574
261	2	3	0	0	1	5	2	2	2	1	2	3	8	75	1,65	90	0	0	0	0	10	0	1	6	8	4	34	5,1,11,9,10,6,8,7,12,2,3,4	2,10,11,12,1,6,8,7,4,5,3,9	1,2,3	1,2,3	1	2	1	1	1	2	1	3	1	3	2	0,00349045123182845	-0,170830699717209	-0,0674377702706054	0,226633632548386	-0,216943391664564	-0,328590078043558	0,360682573574742
262	1	1	0	20	1	4	2	2	2	1	2	1	8	58	1,68	0	20	40	0	30	10	0	1	2	1	2	6	6,10,5,3,2,8,1,11,12,4,9,7	7,5,4,10,3,1,12,6,11,2,8,9	1,2,3	1,2,3	1	2	3	1	2	1	3	3	1	2	1	-0.00344303	0.119244	-0.205142	0.0140412	-0.26406	0.133915	0.17677
263	2	3	15	0	2	5	2	2	2	1	1	2	5	145	1,86	25	35	20	20	0	0	0	2	3	1	2	18	10,5,12,9,4,7,11,1,8,2,3,6	8,10,11,5,2,12,6,9,4,1,7,3	2,3,1	3,1,2	1	2	2	1	1	2	2	3	1	3	1	-1.0842e-05	0.00277556	-0.00416334	-0.00277556	-0.00277556	-0,333333333333333	0,666666666666667
264	2	3	0	0	3	7	2	2	2	1	2	7	7	70	1,59	70	0	0	0	0	30	0	1	6	7	6	34	4,1,11,8,9,10,6,5,3,12,2,7	2,11,9,1,8,7,12,4,5,6,3,10	1,2,3	1,2,3	3	1	2	2	3	2	1	1	3	3	2	-0,00346792651503117	-0,0306960457443723	0,065217013968044	-0,0229612131735678	0,143251159710961	-0,36807706908641	-0,0342982006942668
265	1	1	30	4	5	3	2	2	2	2	2	2	7	98,8	1,80	20	80	0	0	0	0	0	1	1	3	3	14	1,4,9,12,11,7,8,2,10,5,6,3	1,8,12,2,10,11,6,7,3,9,5,4	3,2,1	3,2,1	3	2	1	1	2	2	1	2	1	2	3	-0.000195156	-0,333333333333333	-0,333333333333333	0.00208167	-0.00138778	0.00277556	-0.00208167
266	2	2	50	0	1	4	2	2	2	1	3	5	5	88	1,79	50	30	0	0	0	20	0	2	3	3	3	8	11,12,7,6,9,8,5,10,1,2,4,3	9,10,12,11,7,4,3,6,5,8,1,2	1,3,2	1,3,2	1	1	1	2	1	2	2	1	3	1	2	0,00465073810841332	0,12385301051852	-0,0217850012848794	0,132429530404982	0,0943564499371904	-0,314504584478433	0,0270352326778182
267	1	3	30	0	3	4	4	2	2	1	2	7	8	79	1,82	80	20	0	0	0	0	0	2	3	4	3	14	6,11,10,3,8,1,4,9,12,5,2,7	6,11,4,7,10,1,12,5,8,3,2,9	3,1,2	2,3,1	3	1	1	1	3	2	1	1	1	1	1	0,00468883655518372	-0,00509652379735796	-0,235502139874758	-0,108364124845163	0,065090552401082	-0,30144550130373	0,00486505087018513
268	1	2	20	0	3	3	1	2	2	1	4	6	10	82	1,60	50	0	0	0	0	50	0	1	1	3	3	2	1,5,9,7,11,4,10,12,6,8,2,3	1,11,12,6,2,9,4,10,3,7,5,8	2,1,3	2,1,3	1	2	2	2	1	2	2	3	1	3	1	-0,000460700848244361	0,116209354657798	-0,0227209548602863	-0,0919527303033643	-0,0218434294350589	-0,315215867468491	0,572683512317911
269	2	4	0	0	1	2	2	2	2	2	2	8	9	60	1,65	90	10	0	0	0	0	0	1	6	6	6	34	2,1,10,6,12,7,4,9,8,3,5,11	2,1,10,7,11,4,6,9,8,3,12,5	1,2,3	1,2,3	3	3	1	2	1	2	2	1	3	3	2	-0,000297660612989053	-0,15011509589029	0,169212398934065	0,231894898999522	0,08049365724452	-0,286274032696994	0,0536349821649996
270	2	2	50	40	2	7	3	2	2	1	2	7	4	60	1,7	10	40	0	0	50	0	0	1	1	4	5	7	2,7,5,9,3,12,4,1,6,8,10,11	8,1,5,7,3,9,2,10,4,11,12,6	1,3,2	1,3,2	1	3	2	1	3	2	1	2	3	1	2	0,00176150324328726	-0,108545571730798	0,0403056117207023	0,229034949199138	-0,0463829658855592	-0,167311879287142	0,0260140215295552
271	2	1	0	0	2	7	3	2	2	1	2	3	4	92	1,79	90	0	0	5	0	0	5	2	6	8	2	34	6,1,9,3,12,11,8,10,5,2,4,7	2,10,4,11,9,1,12,7,3,8,6,5	2,1,3	2,1,3	3	2	2	1	3	2	1	1	1	1	1	-0,00110115949499201	0,0131141384831747	-0,214676698724394	-0,211433574775474	0,102896938408924	-0,328947865892401	0,204295208597062
272	1	3	100	0	1	3	2	2	2	1	2	7	8	76	1,82	40	40	0	0	0	20	0	2	3	5	3	17	2,4,12,5,1,3,6,7,10,11,9,8	5,1,6,2,4,7,8,12,11,9,10,3	3,1,2	2,3,1	1	3	2	1	3	3	2	1	3	3	1	-0,0040141508973652	-0,011728023856576	0,251014798749601	0,107427061431526	0,0205655623636299	-0,27945430674025	0,245325201398644
273	2	2	25	0	2	3	2	2	2	2	4	6	8	47	1,49	70	10	5	5	0	10	0	1	1	8	5	34	2,1,12,7,5,3,11,9,10,6,4,8	2,1,6,11,5,10,4,12,8,9,7,3	2,3,1	3,1,2	3	2	2	2	3	3	2	1	3	3	1	-0,0102188305032659	0,0125199484256508	0,155498147923292	-0,133955328004723	0,10353401554856	-0,391361888424477	0,166436806837702
274	2	3	0	0	1	6	2	2	2	1	1	1	3	58	1,63	95	5	0	0	0	0	0	1	4	5	6	27	6,3,1,8,10,5,12,2,4,11,7,9	3,8,2,9,6,1,11,4,12,5,10,7	3,2,1	3,2,1	3	2	2	1	2	1	1	2	1	3	1	-0,00737200545648467	-0,0494725188856473	-0,232489322356373	0,0565351927636361	-0,0577331214868788	-0,109673480660126	0,201374940921945
275	1	1	150	0	5	4	2	2	2	1	2	8	8	88	1,64	80	20	0	0	0	0	0	1	3	4	2	34	3,10,7,4,5,8,2,9,1,12,11,6	9,7,1,4,5,12,3,6,8,2,11,10	2,1,3	2,1,3	3	2	2	1	2	2	1	2	2	2	3	-0,0053870147887244	-0,166655851576408	-0,28583236040848	-0,112888405386031	0,194666715379566	0,065978622955918	0,033442245458302
276	1	2	100	5	5	5	1	2	2	1	4	8	8	79	1,83	80	10	0	0	0	0	10	2	3	7	6	3	3,8,7,4,10,1,6,9,12,5,11,2	6,12,1,4,10,7,3,2,8,5,11,9	2,3,1	3,1,2	1	1	1	1	1	2	1	3	1	1	2	0,0102188305032658	-0,0125199484256508	-0,155498147923292	0,133955328004723	-0,10353401554856	-0,27530477824219	0,166896526495631
277	2	3	0	0	3	6	6	2	2	2	1	1	4	82	1,69	100	0	0	0	0	0	0	1	6	2	2	34	5,12,7,8,9,1,11,6,2,3,4,10	6,9,10,11,1,8,3,4,5,12,7,2	3,2,1	3,2,1	3	2	3	2	2	1	3	2	2	3	1	-0,0125131840782888	0,175758981370875	-0,169946308626055	0,0358979408494751	-0,0746831008578856	0,155787745711518	-0,0563019800900487
278	1	1	50	2	4	5	1	2	2	1	4	8	7	100	1,90	50	0	0	25	0	25	0	2	2	2	3	23	9,8,3,1,2,5,4,6,12,11,7,10	4,5,3,7,6,8,11,2,1,12,10,9	1,3,2	1,3,2	1	3	2	2	2	3	3	2	2	3	1	-0,00623415530952209	0,235989785462204	-0,0664604093973929	0,101251141633595	-0,0724429707125889	0,10226405399149	0,0308994161011091
279	2	4	10	1	4	3	5	2	2	1	2	6	6	75	1,80	100	0	0	0	0	0	0	2	3	3	6	34	2,3,12,6,10,11,9,8,1,4,7,5	9,1,2,10,12,4,11,8,7,5,6,3	1,3,2	1,3,2	2	1	1	1	1	2	1	3	1	1	3	0,0131341095721888	-0,0782408322829531	-0,160260677070377	-0,0552788558872992	-0,024563742922165	-0,0717688723025065	0,0765496687869442
280	2	2	0	0	2	3	4	2	2	1	1	10	8	56	1,70	70	10	0	0	0	20	0	1	5	3	5	8	8,3,5,10,9,12,6,11,4,1,2,7	10,11,2,9,3,7,12,1,5,4,8,6	2,3,1	3,1,2	1	2	1	1	1	2	2	1	1	3	2	0,00100067814115414	-0,130391964067318	-0,0104426878738155	0,220832391470619	-0,0183011224283949	-0,357534365790842	0,389203669673108
281	2	3	0	0	2	7	4	2	2	2	1	5	4	65	1,70	50	0	0	0	0	50	0	1	4	5	3	34	4,5,6,9,8,7,12,2,10,3,1,11	11,8,10,1,2,3,6,5,4,9,12,7	2,3,1	3,1,2	3	3	3	2	2	2	3	3	3	3	1	-0,00460832829006844	-0,0516841831801263	0,125459636336741	0,0249189744769469	-0,014572119301224	-0,00326541736609808	0,0501589554973134
282	2	3	0	0	2	5	2	2	2	1	1	2	4	87	1,71	50	10	10	10	0	10	10	2	5	3	3	2	3,4,7,11,6,10,2,8,5,9,12,1	12,7,1,2,9,5,3,8,10,6,4,11	3,1,2	2,3,1	1	1	1	1	1	2	1	1	1	1	1	0,00897812334874069	0,177717785855534	-0,334064136811418	0,0430859397934157	-0,0594986574756864	-0,261272236958741	0,157298272203844
283	2	3	0	0	1	7	2	2	2	2	4	7	9	75,0	1,84	50	20	0	0	0	30	0	2	2	8	5	34	4,7,6,1,9,11,10,12,3,2,8,5	4,10,9,1,12,3,2,11,5,7,6,8	1,2,3	1,2,3	3	1	1	2	3	3	1	1	3	1	2	-0.000173472	-0.00138778	0.00277556	0.00277556	-0.00104083	-0,333333333333333	-0,333333333333333
284	2	3	0	0	3	6	6	2	2	1	2	3	3	70	1,58	60	0	0	0	0	40	0	1	6	3	2	34	12,6,5,8,4,2,10,3,11,9,1,7	11,6,8,5,3,2,12,4,10,7,9,1	2,3,1	3,1,2	1	2	2	2	2	1	1	2	1	2	2	-0,00394182543952394	0,0866249002212105	-0,291923202607321	0,0517710538511907	-0,201081630341561	0,0278618588554532	-0,0061541429721204
285	1	1	40	40	2	4	1	2	2	2	3	6	5	76,0	1,67	20	10	0	0	0	70	0	1	5	3	6	14	2,10,7,8,9,4,1,11,12,5,6,3	7,1,12,6,10,11,3,4,5,2,8,9	1,2,3	1,2,3	1	1	1	1	1	2	1	1	1	1	1	0,00897812334874069	0,177717785855534	-0,334064136811418	0,0430859397934157	-0,0594986574756864	-0,261272236958741	0,157298272203844
286	2	4	0	0	3	4	2	2	2	1	1	4	4	53	1,60	50	0	10	0	0	30	10	1	6	4	3	8	3,1,11,5,4,9,8,6,12,7,10,2	2,12,1,5,4,8,10,7,6,11,3,9	2,1,3	2,1,3	2	1	1	3	1	2	1	3	1	1	3	0,0146184532142595	-0,0801096532169471	-0,0594262280330019	-0,159192296130916	0,0734433848922181	0,0285032853611258	0,000568477138772214
287	2	3	0	0	1	5	1	2	2	1	4	5	7	56	1,67	70	0	0	0	0	30	0	1	6	5	3	34	9,12,4,3,1,8,10,6,11,2,5,7	5,10,4,3,11,8,12,6,1,7,9,2	1,3,2	1,3,2	3	1	2	2	3	3	1	1	1	1	2	0,000513317178888004	0,106396138365539	-0,0703572180652281	-0,204416644229937	0,0834269396892709	-0,309550879863751	-0,151415849625759
288	1	1	60	0	5	4	5	2	2	1	3	7	9	90	1,7	95	0	0	0	0	5	0	2	1	6	5	23	6,12,7,4,11,9,2,3,8,1,10,5	10,7,8,4,12,1,3,9,6,11,5,2	2,3,1	3,1,2	2	1	1	3	1	2	1	3	1	1	3	0,0146184532142595	-0,0801096532169471	-0,0594262280330019	-0,159192296130916	0,0734433848922181	0,0285032853611258	0,000568477138772214
289	1	2	80	80	5	3	3	2	2	1	2	7	5	40	1	100	0	0	0	0	0	0	1	3	1	5	34	5,12,7,1,6,2,11,9,3,8,10,4	4,6,9,12,1,5,3,10,8,11,7,2	1,2,3	1,2,3	3	3	2	2	3	2	3	2	1	3	2	-0,00226329410225166	-0,0780806156361315	0,0361851689831024	0,132773093660535	-0,0368847470126088	-0,0901383547667425	0,035040359183912
290	2	3	0	0	1	3	2	2	2	1	1	5	5	130	1,80	80	0	0	0	0	20	0	2	4	3	2	34	4,3,11,10,8,6,5,9,1,2,12,7	9,10,2,1,7,6,12,5,8,4,3,11	1,2,3	1,2,3	3	1	1	1	1	2	2	1	3	1	2	0,00312943985284705	-0,0961657128856898	0,0160066168755242	0,153060963167342	0,218379112393911	-0,356876648326407	0,0449726181245155
291	1	1	400	0	4	7	1	2	2	2	5	4	2	86	1,78	20	20	20	20	1	18	1	2	1	4	5	3	8,9,10,5,12,2,11,1,7,6,4,3	8,6,12,11,4,10,9,1,2,3,7,5	3,2,1	3,2,1	2	1	1	1	1	2	1	3	1	1	3	0,0131341095721888	-0,0782408322829531	-0,160260677070377	-0,0552788558872992	-0,024563742922165	-0,0717688723025065	0,0765496687869442
292	2	4	50	0	3	5	1	2	2	1	3	6	8	67	1,63	70	10	0	0	0	20	0	1	4	3	3	6	11,6,9,3,7,1,4,12,8,10,5,2	6,12,4,7,11,2,5,9,3,10,1,8	2,3,1	3,1,2	3	2	2	1	1	2	1	1	3	1	2	-0,00134294825186281	-0,0454103976471056	-0,100126462233532	0,0666800207201799	0,122669629674779	-0,362814236196932	0,126110178180428
293	1	3	500	15	4	3	2	2	2	1	3	7	9	53	1,55	30	10	15	5	10	20	10	1	4	6	4	14	5,6,3,7,8,10,2,11,1,12,4,9	9,7,3,11,1,2,4,5,12,6,8,10	3,2,1	3,2,1	3	2	2	1	1	2	2	3	3	3	2	-0.00453108	-0.241339	0.213112	0.126664	0.144362	-0.407373	0.436048
294	2	3	0	0	2	4	4	2	2	1	1	2	7	100	1,70	0	50	0	0	0	0	50	1	3	3	3	27	9,8,10,6,1,5,11,2,4,7,3,12	5,8,11,9,6,4,10,2,1,3,7,12	1,2,3	1,2,3	2	1	1	3	1	2	1	3	1	1	3	0,0146184532142595	-0,0801096532169471	-0,0594262280330019	-0,159192296130916	0,0734433848922181	0,0285032853611258	0,000568477138772214
295	2	4	0	0	5	7	6	2	2	2	2	7	7	50	1,56	20	20	20	20	20	0	0	1	2	8	3	34	3,11,1,12,5,8,2,6,7,4,9,10	3,7,1,10,5,8,9,6,11,12,2,4	3,2,1	3,2,1	3	2	3	2	2	1	3	2	2	3	1	-0,0125131840782888	0,175758981370875	-0,169946308626055	0,0358979408494751	-0,0746831008578856	0,155787745711518	-0,0563019800900487
296	1	2	250	5	4	5	1	2	2	1	3	8	9	82	1,76	40	20	20	10	0	10	0	1	5	5	3	27	3,9,12,8,10,5,11,7,2,1,6,4	10,9,1,12,6,11,8,4,2,5,7,3	1,2,3	1,2,3	1	1	1	1	1	2	2	3	1	1	1	0,00883268054848326	0,072189744289539	-0,117142178689368	0,0155101659048844	0,00889081074209287	-0,275457502647747	0,365362371447404
297	1	1	350	5	4	3	4	2	1	1	3	6	4	102,5	1,88	30	10	15	15	5	10	15	1	4	7	6	34	9,6,3,8,7,1,4,5,12,11,2,10	6,11,3,7,8,2,5,4,1,12,10,9	2,1,3	2,1,3	1	1	1	1	1	2	1	3	1	1	2	0,0102188305032658	-0,0125199484256508	-0,155498147923292	0,133955328004723	-0,10353401554856	-0,27530477824219	0,166896526495631
298	2	2	100	5	4	4	2	2	2	1	2	6	6	70	1,74	70	10	0	10	0	10	0	1	4	4	5	32	11,7,4,8,6,3,10,1,9,5,12,2	8,12,6,3,10,5,2,4,9,7,1,11	1,2,3	1,2,3	1	1	1	1	1	2	1	1	1	1	2	0,00904666535805741	0,0604634401822923	-0,235461585785923	0,144842594410105	-0,0384076150393652	-0,282684289271329	0,0771250249230338
299	2	3	0	0	3	7	3	2	2	1	2	5	5	76	1,72	50	20	10	10	0	10	0	1	5	7	3	15	6,1,3,8,5,9,7,2,11,10,4,12	2,8,3,11,5,1,7,4,6,10,9,12	1,2,3	1,2,3	3	2	2	2	1	2	1	1	1	1	1	0,000745427346509971	0,208328434047453	-0,320888987221223	-0,223257537981264	0,0586435321187583	-0,294911733665701	0,186699506679906
300	2	3	100	5	4	3	1	2	2	1	2	2	2	96	1,69	50	20	0	0	0	20	10	1	5	3	6	14	10,7,3,5,6,11,8,2,1,4,12,9	9,8,3,10,4,5,2,7,12,1,6,11	2,3,1	3,1,2	3	2	1	1	1	2	1	3	1	3	1	0,0014399101187011	-0,157385722790379	-0,150969657995984	0,0535556803906929	-0,135855201079224	-0,331432623714101	0,364810051953494
301	2	3	0	0	1	6	2	2	2	1	2	2	4	44	1,54	40	10	5	5	0	30	10	1	4	5	6	14	2,12,5,7,6,4,11,10,9,3,8,1	12,1,10,6,3,5,4,11,9,8,7,2	2,1,3	2,1,3	1	1	1	1	1	2	2	1	3	1	2	0,00511143895665768	0,00764365586072173	0,000935953575406823	0,224382260708346	0,116199879372249	-0,332622050343275	0,121018387026574
302	2	3	0	0	2	2	1	2	2	2	1	9	9	78,5	1,74	80	0	0	0	0	20	0	2	6	3	6	22	7,1,4,3,6,12,2,10,5,8,9,11	2,7,4,3,9,5,1,10,11,8,12,6	3,2,1	3,2,1	1	1	1	1	1	2	2	3	1	3	1	0,00578999605017573	-0,0182106622805327	-0,0208254411503646	0,103069449930311	-0,0378063860078422	-0,305830968744662	0,46723650893979
303	2	1	30	0	5	7	1	2	2	1	1	2	5	67	1,60	70	5	5	5	5	5	5	1	1	3	3	20	6,11,3,2,5,9,1,10,12,8,4,7	7,4,3,11,5,1,12,10,6,8,2,9	1,3,2	1,3,2	1	1	2	1	1	2	1	3	1	1	2	0,00811452922621999	0,0736010585763686	-0,126416346886611	0,0257668575561759	0,000984549825350751	-0,279895309126408	0,274414774635782
304	2	3	50	0	3	6	2	2	2	1	3	7	9	79	1,83	25	25	20	10	0	20	0	2	3	7	6	34	2,9,10,3,8,4,1,12,5,7,6,11	7,1,4,6,9,11,10,5,2,3,12,8	3,2,1	3,2,1	1	1	1	3	1	2	1	3	1	1	2	0,0117031741453366	-0,0143887693596448	-0,0546636988859171	0,0300418877611066	-0,00552688773417722	-0,175032620578558	0,0909153348474593
305	2	3	0	0	1	2	6	2	2	2	1	2	5	74	1,63	100	0	0	0	0	0	0	1	6	3	3	3	2,10,7,3,12,1,5,8,11,6,4,9	6,1,4,11,7,10,3,8,12,2,9,5	2,1,3	2,1,3	3	2	2	1	1	2	2	1	3	3	2	-0,00570324069563621	-0,168355457175229	0,133148795564892	0,137550797262458	0,209488301651818	-0,414752479011993	0,346276913343778
306	2	4	0	0	2	3	3	2	2	2	1	1	1	80	1,68	80	0	0	0	0	20	0	1	3	8	3	34	9,5,8,2,6,1,7,3,11,10,4,12	6,4,8,11,2,5,7,3,1,10,9,12	2,1,3	2,1,3	2	2	2	1	3	3	3	2	2	2	3	-0,00378872775504243	-0,00404733672686534	-0,0904375444901818	-0,0595526929328115	-0,0713161582901009	0,200688454317565	-0,0672742474390266
307	2	3	0	0	1	4	2	2	2	2	2	2	3	92	1,78	80	19	0	0	0	1	0	2	5	4	3	34	12,1,5,2,10,3,4,8,11,6,9,7	2,4,6,7,3,10,12,8,11,5,9,1	3,1,2	2,3,1	3	2	2	1	1	2	1	1	1	1	1	0,00120612819475433	0,0921190793896549	-0,298168032360936	-0,1313048076779	0,0804869615538172	-0,313029199530543	0,280682661028662
308	2	3	0	0	3	6	2	2	2	1	3	6	9	69	1,74	70	15	0	0	0	15	0	1	4	3	3	23	6,4,11,3,9,7,2,5,1,12,8,10	9,7,4,2,8,1,6,11,5,12,3,10	2,3,1	3,1,2	1	1	2	2	1	1	3	1	2	1	1	-8.67362e-05	0,666666666666667	-0,333333333333333	0.00138778	-0.00208167	-0.00277556	0.000693889
309	2	3	20	0	1	6	2	2	2	2	1	1	9	77	1,60	100	0	0	0	0	0	0	1	4	4	3	34	5,2,11,4,3,1,9,7,8,10,6,12	6,2,5,4,1,11,8,9,7,10,3,12	2,1,3	2,1,3	3	2	2	1	1	2	2	3	1	3	1	-0,00198199910381063	-0,103809368746412	0,0150706633001173	-0,0713212975410038	0,102179233021661	-0,357587931316465	0,590620897764608
310	1	2	300	3	5	3	4	2	2	1	2	5	8	54	1,68	100	0	0	0	0	0	0	1	2	3	5	14	11,3,8,6,4,1,9,12,7,2,10,5	6,10,2,5,12,4,9,3,7,11,1,8	1,3,2	1,3,2	3	2	2	1	1	2	2	3	1	3	1	-0,00198199910381063	-0,103809368746412	0,0150706633001173	-0,0713212975410038	0,102179233021661	-0,357587931316465	0,590620897764608
311	1	1	30	0	3	6	2	2	2	1	4	8	9	55	1,65	55	45	0	0	0	0	0	1	2	4	6	12	1,6,9,7,5,11,10,8,12,2,4,3	1,10,12,11,5,2,4,8,3,7,6,9	1,2,3	1,2,3	3	2	1	1	1	2	1	1	1	3	2	0.000336287	-0.201657	-0.132331	0.1662	-0.0496378	-0.360224	0.194865
312	2	2	200	5	1	5	3	2	2	1	2	4	8	68	1,63	70	10	5	0	0	15	0	1	3	7	5	34	11,9,5,10,7,2,12,8,1,6,4,3	9,6,12,11,3,10,5,8,2,4,1,7	3,2,1	3,2,1	1	1	1	1	1	2	1	1	1	1	1	0,00897812334874069	0,177717785855534	-0,334064136811418	0,0430859397934157	-0,0594986574756864	-0,261272236958741	0,157298272203844
313	1	3	99	99	2	3	1	2	2	2	2	5	5	113	1,85	100	0	0	0	0	0	0	2	3	3	3	23	2,9,1,6,4,5,11,7,8,3,10,12	3,1,10,5,6,4,8,9,2,11,7,12	3,2,1	3,2,1	3	2	3	3	1	2	1	3	3	1	2	0,00107282762464543	-0,179987181735057	0,140864090983432	-0,0477863346638594	0,0733444193174403	-0,163699099219298	0,0475008362781041
314	2	3	0	0	3	3	4	2	2	2	4	7	7	68	1,83	90	0	0	0	0	10	0	2	2	4	5	8	4,7,8,10,12,1,11,9,5,2,3,6	6,10,11,1,9,12,2,3,8,4,7,5	2,1,3	2,1,3	1	2	2	1	1	2	2	3	1	3	1	-1.0842e-05	0.00277556	-0.00416334	-0.00277556	-0.00277556	-0,333333333333333	0,666666666666667
315	1	2	0	0	4	3	6	2	2	1	4	9	9	61	1,79	60	0	0	30	0	10	0	2	1	4	3	34	2,9,7,5,11,4,12,1,8,3,6,10	8,1,10,6,4,11,3,9,2,12,5,7	2,1,3	2,1,3	2	3	1	2	3	2	2	2	3	1	3	0,0050027747955458	-0,176722760890373	0,120698846936071	0,0393479979691494	0,0397411806588405	0,0373672466834568	-0,147541640997075
316	2	3	0	0	5	4	1	2	2	1	1	1	3	86	1,87	100	0	0	0	0	0	0	2	5	7	6	34	5,7,4,12,2,8,6,9,11,1,3,10	10,5,11,3,1,7,2,6,8,12,9,4	3,1,2	2,3,1	2	1	1	3	1	2	1	3	1	1	3	0,0146184532142595	-0,0801096532169471	-0,0594262280330019	-0,159192296130916	0,0734433848922181	0,0285032853611258	0,000568477138772214
317	2	3	0	0	1	7	2	2	2	2	1	6	6	80	1,68	50	0	0	0	0	50	0	1	4	3	2	8	6,11,9,2,5,1,8,7,10,4,3,12	6,4,11,10,5,1,8,7,3,9,2,12	2,1,3	2,1,3	3	2	2	1	3	2	2	3	1	3	2	-0,00422074478424025	-0,300068655326133	0,197164547962156	-0,0496934100218886	0,145680252313089	-0,394918649990911	0,434060198052199
318	2	3	20	0	1	7	4	2	2	1	2	4	7	60	1,64	45	10	5	5	0	15	20	1	3	5	6	13	4,5,12,3,11,9,2,1,8,6,7,10	8,7,4,1,2,10,11,9,6,12,5,3	1,2,3	1,2,3	1	2	2	2	3	2	2	3	1	3	1	-0,0027679885379907	0,0372044137513183	0,0607703787762562	-0,172081497400939	0,000566547420048052	-0,331134533830349	0,496296059886311
319	2	3	0	0	2	5	6	2	2	2	1	1	1	123	1,93	50	25	5	10	0	10	0	2	5	2	3	16	4,11,7,9,12,10,1,8,2,5,3,6	7,9,11,1,10,12,3,8,4,6,2,5	2,3,1	3,1,2	1	1	1	1	1	2	2	1	1	3	2	0,00468637291428401	-0,0624816193458308	-0,00218632798749922	0,215713370952383	0,048411056937674	-0,33462253208639	0,297291760086383
320	2	3	0	0	2	5	2	2	2	1	5	7	8	109	1,78	90	3	1	1	1	1	3	1	6	5	3	34	2,6,10,3,5,12,9,7,4,8,1,11	11,1,4,9,5,2,8,10,7,3,12,6	2,1,3	2,1,3	3	2	1	1	1	2	1	2	1	2	3	0,00322983321950992	-0,24036195817431	-0,349251606419182	0,0788474538617917	-0,105403669694439	-0,0604681994885758	0,0730286620088922
321	2	3	30	0	5	3	1	2	2	1	2	6	8	76	1,72	75	0	0	0	0	10	15	2	6	6	2	32	11,9,8,6,12,5,3,7,4,10,2,1	12,11,7,9,6,4,8,3,2,10,1,5	2,1,3	2,1,3	1	1	2	2	1	2	1	3	1	1	2	0,00765382837797563	0,189810413234167	-0,149137301746897	-0,0661858727471884	-0,0208588796097081	-0,261777843261566	0,180431620287027
322	1	1	20	0	3	7	2	2	1	1	2	5	5	120	1,70	40	0	0	0	40	0	20	1	3	3	3	30	7,5,3,10,11,4,6,8,2,12,1,9	11,9,3,6,2,7,1,8,12,4,5,10	2,3,1	3,1,2	1	1	1	1	1	2	1	3	1	1	2	0,0102188305032658	-0,0125199484256508	-0,155498147923292	0,133955328004723	-0,10353401554856	-0,27530477824219	0,166896526495631
323	2	3	0	0	1	5	2	2	2	2	1	5	7	90	1,80	50	0	0	0	0	50	0	2	4	4	3	2	10,12,6,5,3,7,2,9,8,11,4,1	12,7,5,11,4,3,6,9,8,1,10,2	3,2,1	3,2,1	3	2	2	1	1	2	2	3	1	3	1	-0,00198199910381063	-0,103809368746412	0,0150706633001173	-0,0713212975410038	0,102179233021661	-0,357587931316465	0,590620897764608
324	2	3	0	0	1	3	2	2	2	1	4	7	7	58	1,64	100	0	0	0	0	0	0	1	6	4	2	16	3,12,1,8,2,4,5,10,11,9,7,6	3,5,1,6,7,12,11,4,10,8,9,2	1,3,2	1,3,2	3	2	1	1	1	2	1	1	1	3	1	0,000267744973492662	-0,0844023341824363	-0,230933095858614	0,064442946796075	-0,0707288005700289	-0,33881213474324	0,275038550380896
325	1	1	100	5	3	6	2	2	2	1	3	8	9	72	1,78	50	20	0	0	0	30	0	1	4	4	3	3	11,6,2,4,10,9,12,7,8,1,5,3	10,3,12,4,11,2,8,9,6,5,1,7	1,2,3	1,2,3	1	3	2	2	1	1	3	3	1	1	2	0,00459970554691948	0,316114126538249	-0,0935765169535556	0,178796705258908	-0,203528337042926	-0,00174307926210011	0,0844456378704906
326	2	3	0	0	5	3	4	2	2	2	1	5	7	65	1,65	45	1	1	1	1	50	1	1	3	5	3	27	12,10,5,8,6,9,3,1,4,7,2,11	8,11,7,9,3,5,10,4,6,2,12,1	1,2,3	1,2,3	1	1	2	1	1	2	2	3	1	3	1	0,00368569477312987	0,0679103447214868	0,00825635988631625	-0,00511902051823596	0,0667121793660689	-0,310421499628881	0,574754757079941
327	2	3	100	10	1	6	2	2	2	1	4	8	9	78,0	1,70	70	10	0	0	0	20	0	1	3	4	3	16	8,7,3,4,2,12,10,11,5,1,6,9	10,5,3,4,9,11,2,1,12,7,8,6	3,2,1	3,2,1	3	2	1	1	1	2	2	1	1	1	1	0,00199282152633432	-0,0265465805704161	-0,190291313138197	-0,0398048447125014	0,10948426490688	-0,33000344536447	0,291457010559474
328	2	3	40	20	3	4	1	2	2	1	2	3	3	108	1,88	50	0	0	0	0	50	0	2	5	2	3	3	3,6,12,2,11,10,8,9,4,7,1,5	11,4,1,9,12,2,10,7,8,6,5,3	2,3,1	3,1,2	1	1	2	2	1	2	3	1	1	1	1	0,00525608987234021	0,468238392905184	-0,321051160249549	-0,0813741988967688	0,020127716184089	-0,162434163596314	0,1736152538406
329	2	1	200	0	5	3	6	2	2	2	3	2	8	56	1,57	20	0	0	0	0	80	0	1	3	3	3	3	5,11,7,8,10,9,3,4,1,6,12,2	9,12,7,8,1,10,3,4,6,5,2,11	1,3,2	1,3,2	1	1	2	2	1	2	1	1	1	1	1	0,00641312122345047	0,380048147515352	-0,327703290635024	-0,157055260958496	0,0231764784631659	-0,247745301978117	0,170833365995239
330	1	1	10	5	5	4	1	2	2	1	2	2	3	109	1,60	50	20	0	5	5	10	10	1	5	5	4	12	6,2,8,4,5,3,10,9,11,7,1,12	11,2,6,4,5,1,10,3,8,7,9,12	3,1,2	2,3,1	1	1	1	1	1	2	1	3	1	1	2	0,0102188305032658	-0,0125199484256508	-0,155498147923292	0,133955328004723	-0,10353401554856	-0,27530477824219	0,166896526495631
331	1	1	400	15	5	6	1	2	1	1	5	4	4	80	1,71	50	50	0	0	0	0	0	1	4	7	6	8	3,9,10,1,12,2,8,5,6,7,4,11	4,6,1,11,8,9,10,7,2,3,12,5	3,1,2	2,3,1	3	2	3	2	2	2	1	2	3	2	3	-0,00542335349199501	-0,211002677583049	-0,167340801738072	-0,103578675705562	0,0215608239609661	0,0766174189116861	-0,153263793602778
332	1	1	149	1	4	5	2	2	2	1	3	8	9	72	1,70	80	0	0	0	0	20	0	1	3	5	3	16	8,2,9,6,4,5,12,10,11,3,7,1	12,2,10,5,6,4,11,1,3,8,9,7	2,3,1	3,1,2	3	2	3	2	2	1	3	2	2	3	1	-0,0125131840782888	0,175758981370875	-0,169946308626055	0,0358979408494751	-0,0746831008578856	0,155787745711518	-0,0563019800900487
333	1	1	300	0	5	7	1	2	2	1	3	6	10	75,5	1,61	50	35	0	10	0	5	0	1	2	4	5	16	7,3,12,10,2,9,5,4,1,6,8,11	9,5,2,8,7,10,1,11,6,4,12,3	3,2,1	3,2,1	1	1	1	1	1	3	1	3	1	1	2	0,00853977124294363	0,0138966977506692	-0,0953166233156522	0,136287354755171	-0,188963806635545	-0,275525039470247	0,0772537794891016
334	2	4	20	5	1	3	1	2	2	1	2	5	7	76,0	1,77	60	10	0	0	0	20	10	2	6	2	2	13	7,9,3,4,2,8,11,1,5,12,6,10	8,5,3,4,9,11,1,6,2,12,7,10	1,2,3	1,2,3	1	1	1	1	1	2	1	3	1	1	2	0,0102188305032658	-0,0125199484256508	-0,155498147923292	0,133955328004723	-0,10353401554856	-0,27530477824219	0,166896526495631
335	1	2	3	2	5	7	1	2	2	2	4	9	9	57	1,58	30	5	5	10	10	20	20	1	3	8	5	27	12,3,5,8,7,1,6,11,4,2,9,10	6,10,2,9,3,7,5,4,11,12,8,1	3,1,2	2,3,1	1	2	2	1	1	2	2	3	1	3	1	-1.0842e-05	0.00277556	-0.00416334	-0.00277556	-0.00277556	-0,333333333333333	0,666666666666667
336	1	1	350	5	2	2	2	2	1	1	4	8	10	90	1,88	0	40	30	0	30	0	0	2	1	5	5	10	5,1,4,9,6,10,2,12,7,3,11,8	2,7,10,3,1,5,9,12,4,6,11,8	1,2,3	1,2,3	2	3	1	1	3	3	3	2	2	2	2	0,00069210711846641	-0,106069625957987	0,049168306560969	0,221260962335463	-0,249769040331348	0,209264750903242	-0,262128778775872
337	1	1	200	9	3	3	5	2	2	1	3	7	7	81,0	1,79	80	20	0	0	0	0	0	2	4	7	5	2	11,8,3,12,7,9,1,6,4,2,10,5	7,10,3,9,12,8,5,2,6,11,1,4	2,1,3	2,1,3	3	2	1	1	2	2	2	3	1	3	2	-0,00303898903695798	-0,400156096580696	0,100509686374781	0,0597763736624416	0,12415537977851	-0,313941253256259	0,329900740334755
338	2	3	5	1	3	5	2	2	2	2	3	6	6	84,0	1,75	10	40	30	20	0	0	0	2	4	4	3	34	9,12,6,3,4,11,1,8,5,10,7,2	7,12,4,5,9,3,11,8,1,10,6,2	2,1,3	2,1,3	2	3	1	3	3	2	1	3	1	2	3	0,0111851056589992	-0,295940290409937	0,0797470294063271	-0,154423757859721	-0,0606055528012903	0,181645096744032	-0,0825919080701464
339	2	3	5	1	4	4	3	2	2	1	1	1	1	85	1,78	100	0	0	0	0	0	0	2	6	3	6	34	1,8,6,10,9,4,5,7,12,3,2,11	1,11,10,6,7,3,8,2,5,4,12,9	2,3,1	3,1,2	3	2	1	2	3	2	1	3	1	1	2	0,00178314808833464	-0,147035248142231	-0,0879134657332347	-0,104328446418983	-0,0675004144729198	-0,32027241042679	0,0123920603999428
340	1	2	250	1	4	6	3	2	2	1	2	8	8	75,3	1,87	65	20	5	0	0	10	0	2	3	5	2	32	2,3,7,5,12,9,4,11,10,8,1,6	11,1,2,7,4,12,3,10,6,9,8,5	1,2,3	1,2,3	3	1	1	1	1	2	2	1	1	1	1	0,00567851629946419	0,0413637641510707	-0,182034953251881	-0,0449238652307373	0,176196444272949	-0,307091611660018	0,199545100972749
341	2	3	50	2	2	7	1	2	2	1	2	10	10	80	1,72	90	10	0	0	0	0	0	2	4	3	4	34	6,8,9,7,3,12,5,11,10,1,4,2	10,12,5,11,7,1,4,2,3,9,8,6	3,2,1	3,2,1	1	1	1	3	1	2	2	1	3	1	3	0,00798122865611109	0,00982813078499014	0,0209491097910901	0,0259519972368827	0,28550867425564	-0,130565208815163	0,0412329498852247
342	2	3	0	0	2	7	2	2	2	1	2	8	9	79	1,72	70	5	10	0	0	10	5	2	5	3	4	2	9,10,5,4,11,2,6,12,7,1,3,8	10,6,11,4,3,7,9,12,1,2,5,8	3,1,2	2,3,1	3	2	1	1	3	1	3	2	2	3	1	-0,00878490351246403	0,0471196285096151	-0,168926760568713	0,234423477100644	-0,158145991973543	-0,0255895234044019	0,0192037875225974
343	2	3	0	0	2	6	2	2	2	2	4	7	8	92	1,85	50	0	0	0	0	50	0	2	5	5	6	6	9,3,5,2,6,7,1,4,10,8,12,11	7,4,2,8,3,5,6,10,1,9,12,11	3,2,1	3,2,1	1	2	2	1	1	2	3	2	1	1	1	0,00169885637469482	0,208027077973115	-0,32244152092391	0,108751588368479	-0,111391723542376	-0,12206748744303	0,350896373344621
344	1	1	0	0	3	3	1	2	2	1	2	6	8	89	1,77	100	0	0	0	0	0	0	2	2	2	4	34	12,9,5,4,7,11,2,6,3,10,1,8	11,7,9,4,3,8,5,12,2,10,6,1	3,1,2	2,3,1	1	1	1	2	1	2	1	1	1	1	1	0,00851742250049633	0,293927140513332	-0,356785091671705	-0,0488667905099486	-0,0813420869107452	-0,243154771093899	0,0633151178550881
345	2	3	0	0	1	7	2	2	2	1	3	7	9	114	1,67	80	0	0	0	0	20	0	1	3	5	3	13	2,9,1,4,10,5,12,3,11,8,7,6	3,1,8,4,6,12,11,10,2,5,9,7	1,2,3	1,2,3	3	1	2	3	2	2	2	1	2	1	3	-7.04731e-05	0.006245	-0.00381639	-0,333333333333333	0,666666666666666	-0.000693889	-0.00416334
346	1	1	5	1	3	3	2	2	2	1	2	1	3	130	1,66	75	10	0	5	0	10	0	1	4	2	3	14	7,2,3,6,12,5,11,8,9,10,4,1	12,2,3,11,6,4,1,8,9,10,7,5	2,1,3	2,1,3	1	1	1	1	1	2	1	3	1	1	2	0,0102188305032658	-0,0125199484256508	-0,155498147923292	0,133955328004723	-0,10353401554856	-0,27530477824219	0,166896526495631
347	2	3	0	0	3	7	1	2	2	2	1	1	5	111	1,71	50	0	0	0	0	50	0	2	3	4	6	8	10,1,2,5,8,6,9,4,7,12,3,11	2,3,11,8,4,6,9,5,7,1,12,10	3,1,2	2,3,1	3	2	3	2	2	1	3	2	2	3	1	-0,0125131840782888	0,175758981370875	-0,169946308626055	0,0358979408494751	-0,0746831008578856	0,155787745711518	-0,0563019800900487
348	1	1	100	5	4	4	2	2	1	1	3	7	7	79	1,80	50	0	0	0	0	50	0	1	3	5	4	34	9,1,8,6,2,5,12,11,7,4,3,10	2,5,11,10,6,4,9,3,1,12,8,7	1,3,2	1,3,2	3	2	3	2	2	1	3	2	2	3	1	-0,0125131840782888	0,175758981370875	-0,169946308626055	0,0358979408494751	-0,0746831008578856	0,155787745711518	-0,0563019800900487
349	2	3	0	0	2	3	5	2	2	1	2	6	8	97	1,78	90	5	0	0	0	5	0	2	6	4	6	14	3,2,11,1,4,10,6,5,7,9,8,12	4,2,1,5,8,7,9,11,10,6,3,12	3,2,1	3,2,1	1	3	1	1	1	1	2	2	3	3	3	0,00122486946302707	-0,116681602489621	0,0494850970522536	0,479780273893944	-0,125467035258274	-0,00509123123546845	0,111706464332426
350	2	3	0	0	3	7	1	2	2	2	1	1	6	69	1,61	40	55	0	0	0	5	0	1	2	8	5	34	3,4,10,12,8,6,5,9,7,11,1,2	11,12,1,2,7,6,9,5,8,3,10,4	2,3,1	3,1,2	3	2	1	1	1	2	1	1	1	1	1	0,00331042947180019	0,00599807238763543	-0,327249833397617	-0,0231163372293521	-0,0240316038200939	-0,308438668646325	0,173164412888511
351	1	3	150	3	5	4	4	2	2	1	3	8	6	71	1,71	20	25	10	15	8	2	20	2	1	5	4	27	9,2,10,7,5,1,3,12,8,6,11,4	6,2,7,12,5,10,4,9,1,3,11,8	3,2,1	3,2,1	2	3	1	3	3	2	1	3	1	2	3	0,0111851056589992	-0,295940290409937	0,0797470294063271	-0,154423757859721	-0,0606055528012903	0,181645096744032	-0,0825919080701464
352	1	2	0	0	2	6	2	2	2	1	2	4	8	80	1,75	85	5	5	5	0	0	0	1	5	3	3	26	2,5,1,7,6,12,8,3,9,10,11,4	3,1,8,12,2,5,4,7,9,10,11,6	1,2,3	1,2,3	3	1	1	1	1	2	2	2	3	3	2	-0,000245484218220354	-0,262657735008545	0,0964683987661958	0,333674283636417	0,0850312258485202	-0,305854138700743	0,138232811185442
353	2	3	0	0	4	3	1	2	2	1	2	4	4	86	1,78	60	20	20	0	0	0	0	2	5	5	2	34	5,8,2,6,4,11,9,7,12,1,3,10	10,3,11,5,1,4,8,2,7,12,6,9	2,1,3	2,1,3	2	3	1	3	3	2	1	3	1	3	2	0,00795931984953873	-0,333326627644088	0,280813135344059	0,0259824261348999	-0,0914903310360149	-0,0367149151006416	0,0306307885895885
354	2	3	0	0	1	5	2	2	2	1	3	7	8	90	1,65	90	0	0	0	0	10	0	1	6	3	3	34	3,4,8,2,9,5,10,11,6,12,1,7	11,4,1,2,6,9,12,3,5,7,8,10	3,2,1	3,2,1	3	1	1	3	1	2	1	1	1	1	3	0,00993445595370019	-0,0411614536398508	-0,200377766270122	-0,124908966602361	0,233080412865687	-0,104882045726348	-0,0787061811203733
355	2	3	0	0	1	7	1	2	2	1	2	1	1	95,5	1,76	50	30	0	0	0	20	0	2	6	8	3	23	7,3,6,9,12,2,5,8,4,10,1,11	11,6,2,9,7,3,1,8,4,10,12,5	1,2,3	1,2,3	1	1	1	1	1	1	1	3	1	1	1	0,00817691213328746	0,222606196254167	-0,284802043920745	0,118272807222286	-0,234900924174626	-0,162027716173424	0,14753052261769
356	1	2	800	25	4	3	3	2	1	1	4	8	9	68	1,74	35	30	5	10	0	15	5	2	2	4	4	32	9,1,2,3,8,7,12,5,11,10,4,6	2,3,4,11,8,12,6,5,1,10,9,7	1,3,2	1,3,2	1	3	2	2	1	3	2	1	2	3	2	-0,00276411710229117	0,167063532152887	0,162385214064531	0,0964316441235526	0,0664597228308002	-0,167888088632201	0,147879485086254
357	2	3	50	0,50	1	4	2	2	2	2	4	8	7	83,4	1,76	50	30	0	0	0	20	0	2	6	4	6	18	5,10,9,6,2,7,12,11,1,8,4,3	9,5,12,11,1,4,6,10,3,2,8,7	1,2,3	1,2,3	3	2	1	1	1	2	1	1	1	1	1	0,00331042947180019	0,00599807238763543	-0,327249833397617	-0,0231163372293521	-0,0240316038200939	-0,308438668646325	0,173164412888511
358	2	3	20	30	2	5	4	2	2	1	1	3	4	90	1,80	40	30	10	5	0	5	10	2	6	3	6	18	8,4,5,6,7,9,10,3,2,1,12,11	10,9,8,2,3,4,5,1,6,7,12,11	2,3,1	3,1,2	1	1	2	2	2	2	2	1	2	1	2	-0,00134849144388714	0,217834248479942	-0,0578047743760869	-0,155534502624231	0,373335209326555	-0,159684777680139	0,0618480516946516
359	1	1	40	3	5	6	1	2	2	1	2	5	5	80	1,72	70	0	0	0	0	20	10	2	5	2	3	34	7,3,2,8,12,10,11,4,9,6,5,1	12,3,2,8,11,10,1,4,9,6,7,5	1,3,2	1,3,2	1	1	1	1	1	2	1	1	1	1	1	0,00897812334874069	0,177717785855534	-0,334064136811418	0,0430859397934157	-0,0594986574756864	-0,261272236958741	0,157298272203844
360	1	1	100	5	4	4	5	2	2	1	3	6	4	113	1,86	60	15	0	15	0	10	0	2	4	8	6	34	10,4,2,7,3,5,9,12,6,8,1,11	11,3,5,2,6,9,4,10,7,1,12,8	2,1,3	2,1,3	3	1	1	1	1	2	2	1	3	1	2	0,00312943985284705	-0,0961657128856898	0,0160066168755242	0,153060963167342	0,218379112393911	-0,356876648326407	0,0449726181245155
361	1	1	100	10	3	4	3	2	2	1	3	3	7	78	1,57	70	20	0	0	0	10	0	1	2	4	3	14	9,4,10,7,2,12,3,8,11,1,6,5	10,5,7,2,12,11,4,8,1,3,9,6	1,3,2	1,3,2	1	2	2	1	1	2	2	3	1	3	1	-1.0842e-05	0.00277556	-0.00416334	-0.00277556	-0.00277556	-0,333333333333333	0,666666666666667
362	2	4	60	0	3	6	2	2	2	1	2	3	6	75,0	1,60	50	25	0	0	0	25	0	1	3	4	3	34	1,12,5,3,8,6,7,10,2,9,11,4	1,9,4,12,3,6,7,5,10,8,11,2	2,1,3	2,1,3	1	1	1	1	1	2	1	1	1	1	1	0,00897812334874069	0,177717785855534	-0,334064136811418	0,0430859397934157	-0,0594986574756864	-0,261272236958741	0,157298272203844
363	1	2	400	10	3	3	2	2	1	1	4	7	7	56	1,65	50	30	0	0	0	20	0	1	2	6	6	6	5,7,1,3,10,11,6,9,8,2,12,4	3,10,4,12,1,7,2,9,8,5,6,11	2,1,3	2,1,3	1	1	1	1	1	2	1	1	1	1	2	0,00904666535805741	0,0604634401822923	-0,235461585785923	0,144842594410105	-0,0384076150393652	-0,282684289271329	0,0771250249230338
364	1	2	100	5	4	6	1	2	2	2	2	2	3	142	1,83	50	50	0	0	0	0	0	2	2	5	6	6	4,11,10,2,8,6,5,3,1,7,9,12	9,4,8,1,7,6,10,5,11,3,2,12	1,2,3	1,2,3	2	3	1	1	3	2	1	3	1	2	3	0,00970076201692842	-0,294071469475943	-0,0210874196310479	-0,0505103176161043	-0,158612680615673	0,0813729390803997	-0,00661071642197435
365	2	3	0	0	2	7	1	2	2	2	5	10	10	86	1,84	100	0	0	0	0	0	0	2	4	6	3	7	7,6,5,4,8,3,2,10,11,1,12,9	10,7,6,4,3,2,1,5,12,8,9,11	3,1,2	2,3,1	3	2	3	2	2	1	3	2	2	3	1	-0.0125132	0.175759	-0.169946	0.0358979	-0.0746831	0.155788	-0.056302
366	1	1	30	2	3	3	6	2	2	1	2	6	8	69,5	1,73	100	0	0	0	0	0	0	1	3	5	6	34	4,8,3,11,1,7,10,12,9,2,6,5	5,10,3,1,12,11,6,2,9,7,4,8	1,3,2	1,3,2	3	2	2	2	2	3	3	2	2	3	1	-0,0119781340671784	0,144028403086633	-0,139256105363416	-0,0481785174992893	0,0323689119074004	-0,0277609935575791	0,0459941758889224
367	2	3	0	0	1	3	4	2	2	1	2	3	6	65	1,65	100	0	0	0	0	0	0	1	6	8	5	34	1,3,11,4,2,6,8,12,9,5,7,10	1,5,2,4,10,6,11,7,9,12,3,8	3,1,2	2,3,1	3	2	1	1	3	2	1	3	1	3	2	-0,000798835561728525	-0,353645009370101	0,0311242266660545	0,0751835679098081	-0,0923541817877959	-0,368763342388547	0,208249352241084
368	2	3	30	0	4	7	2	2	2	2	2	3	9	65	1,6	100	0	0	0	0	0	0	1	1	2	5	34	5,9,6,1,10,11,2,4,12,3,7,8	4,7,10,8,1,3,11,12,2,5,6,9	1,2,3	1,2,3	3	2	1	1	2	2	1	3	1	3	2	-0,00172138109149211	-0,367611443622644	-0,0364488338846396	0,0764648811455909	-0,00936048894846423	-0,292376476538113	0,211608142663792
369	2	3	0	0	2	3	4	2	2	1	4	8	9	75	1,76	90	0	0	0	0	10	0	2	6	3	6	13	4,11,10,9,2,5,3,7,6,1,8,12	10,5,7,1,6,9,8,11,4,3,2,12	1,2,3	1,2,3	1	1	2	1	1	1	3	1	1	1	1	0,0037434143599229	0,469900837253962	-0,329031550361219	0,0966526652408478	-0,0683047205705963	-0,0886866197049785	0,168059157030605
370	1	4	20	0	1	6	2	2	2	1	1	3	8	78	1,65	25	25	25	25	0	0	0	1	4	5	3	21	5,2,9,4,12,1,10,6,11,3,7,8	6,2,10,4,1,8,11,12,3,7,9,5	1,2,3	1,2,3	2	3	3	3	3	3	1	3	1	3	3	0,00532067245878241	-0,2764602531535	0,349447834483646	-0,174056489526087	-0,0833058273426065	0,151722444936426	-0,0476976075967167
371	2	3	30	5	2	5	1	2	2	1	1	5	5	70	1,63	50	0	10	20	0	20	0	1	4	4	3	8	9,2,10,1,4,11,5,3,7,8,6,12	4,2,8,5,7,11,9,10,1,3,6,12	2,3,1	3,1,2	1	1	1	2	3	3	2	3	3	1	2	0,00183655630355319	-0,00171867281958317	0,201851294821933	0,0437455236524724	-0,0337897648038822	-0,323264001039208	-0,0492234651877142
372	1	2	50	25	2	6	2	2	2	2	4	2	5	65	1,70	40	20	0	0	0	40	0	1	2	3	6	6	10,4,2,3,1,7,9,11,8,5,6,12	5,3,4,2,10,11,6,9,7,1,8,12	3,2,1	3,2,1	1	2	2	1	1	2	3	1	1	1	1	0,0020310959474547	0,284118693525898	-0,306586565275579	0,0156975519248314	-0,0247410337469211	-0,203463463165609	0,359510317776081
373	2	3	20	5	1	5	1	2	2	1	3	5	8	100	1,70	15	60	5	5	5	5	5	1	6	8	6	7	11,5,1,10,2,9,7,8,4,12,3,6	3,5,11,9,2,12,7,8,6,4,1,10	3,1,2	2,3,1	3	2	1	1	2	2	1	2	1	2	3	-0.000195156	-0,333333333333333	-0,333333333333333	0.00208167	-0.00138778	0.00277556	-0.00208167
374	1	3	100	0	1	4	4	2	2	2	1	8	8	59	1,69	80	20	0	0	0	0	0	1	6	3	3	16	2,8,12,1,11,4,3,5,7,6,10,9	4,1,7,6,8,10,9,2,12,11,5,3	2,1,3	2,1,3	3	2	1	1	3	2	2	2	1	3	3	-0,00223540216778003	-0,385244593414731	-0,00855693940717865	0,0679195400478426	0,0909390647219261	-0,214526970548773	0,224352258414813
375	2	3	0	0	1	4	2	2	2	2	2	7	7	100	2	100	0	0	0	0	0	0	2	5	8	6	34	10,12,3,7,1,4,5,2,8,11,9,6	5,8,3,6,7,12,4,9,11,1,10,2	1,2,3	1,2,3	1	1	2	2	1	2	1	1	1	1	1	0,00641312122345047	0,380048147515352	-0,327703290635024	-0,157055260958496	0,0231764784631659	-0,247745301978117	0,170833365995239
376	1	1	500	0	2	4	5	2	2	2	4	9	10	81	1,81	40	40	10	10	0	0	0	2	3	7	6	5	11,2,5,8,12,3,10,9,7,6,1,4	11,2,6,12,3,10,9,4,8,7,1,5	3,1,2	2,3,1	3	2	3	2	2	1	3	2	2	3	1	-0.0125132	0.175759	-0.169946	0.0358979	-0.0746831	0.155788	-0.056302
377	2	3	20	0	3	3	2	2	2	1	3	2	3	83	1,79	50	0	50	0	0	0	0	2	4	3	3	3	8,9,12,6,10,5,11,1,7,3,4,2	8,12,10,11,6,4,9,1,2,5,7,3	2,3,1	3,1,2	3	2	3	2	2	1	3	2	2	3	1	-0,0125131840782888	0,175758981370875	-0,169946308626055	0,0358979408494751	-0,0746831008578856	0,155787745711518	-0,0563019800900487
378	2	3	50	2	2	3	3	2	2	1	4	6	7	75	1,75	100	0	0	0	0	0	0	2	3	4	6	8	12,8,3,2,11,4,7,6,5,9,1,10	11,4,3,6,9,8,7,2,10,12,5,1	3,1,2	2,3,1	3	2	2	2	2	1	3	2	2	3	1	-0,0122724511675178	0,23548355591689	-0,230138974943012	0,0355635895845155	0,00752283680464069	0,0643242774266556	0,036097671736701
379	1	1	150	2	4	4	2	2	1	1	4	6	6	104	1,76	20	20	20	20	20	0	0	2	2	4	4	32	4,5,7,8,11,9,6,10,3,2,1,12	11,10,9,1,2,7,3,4,6,8,5,12	2,1,3	2,1,3	1	1	2	2	2	2	3	3	2	2	3	0,000167351606829788	0,212571688883962	-0,212897094786131	-0,16689909945393	0,155831759296098	0,142557194196707	0,0247602842742975
380	2	3	50	0	3	5	2	2	2	1	4	7	7	72	1,70	50	0	0	0	0	50	0	1	4	3	4	30	8,6,5,9,1,2,12,11,4,7,10,3	5,6,12,9,3,2,10,1,4,11,8,7	1,3,2	1,3,2	1	1	2	2	1	3	2	1	1	1	1	0,00341645401766239	0,37392014073362	-0,130563245767964	-0,171411741691198	0,0712625561031557	-0,269530339924319	0,199483216659673
381	2	3	50	1	1	3	6	2	2	1	1	8	8	52	1,58	25	20	0	0	0	35	20	1	2	3	4	34	6,4,11,3,8,1,2,12,9,7,5,10	6,7,4,2,11,1,10,5,9,12,3,8	2,1,3	2,1,3	1	1	2	2	1	2	1	1	1	1	1	0,00641312122345047	0,380048147515352	-0,327703290635024	-0,157055260958496	0,0231764784631659	-0,247745301978117	0,170833365995239
382	2	3	0	0	1	3	6	2	2	1	1	1	3	94,5	1,62	100	0	0	0	0	0	0	1	6	3	2	8	3,1,11,6,5,8,9,12,7,10,2,4	2,11,1,12,5,4,9,6,7,10,3,8	2,1,3	2,1,3	3	2	1	1	1	2	1	1	1	1	1	0,00331042947180019	0,00599807238763543	-0,327249833397617	-0,0231163372293521	-0,0240316038200939	-0,308438668646325	0,173164412888511
383	1	1	20	0	4	5	4	2	2	1	4	7	7	83	1,77	35	40	0	0	0	15	10	2	3	5	6	13	1,2,5,9,6,4,8,10,11,7,12,3	1,2,12,6,3,5,10,7,4,8,9,11	3,2,1	3,2,1	3	1	1	1	1	2	1	2	1	2	3	0,0069155279926398	-0,172451613452823	-0,340995246532865	0,0737284333435558	-0,0386914903283698	-0,0375563657841233	-0,0188832475778331
384	1	1	150	5	2	6	2	2	2	1	4	9	9	65	1,63	50	50	0	0	0	0	0	1	3	3	5	12	9,4,10,7,3,8,12,6,2,1,11,5	10,9,5,2,12,8,4,6,1,3,11,7	3,2,1	3,2,1	3	2	3	1	2	3	2	1	3	3	2	-0,0108528660862393	-0,294634760703947	0,269441259575338	0,0613697214160731	0,147256242596746	-0,263041072466611	0,091205852501606
385	2	3	0	0	3	7	1	2	2	1	1	1	5	95	1,66	70	20	0	0	0	10	0	1	4	4	4	19	3,7,11,4,1,6,10,5,2,12,8,9	5,9,1,4,8,6,2,11,12,7,3,10	3,2,1	3,2,1	1	1	1	1	1	2	1	3	1	1	2	0,0102188305032658	-0,0125199484256508	-0,155498147923292	0,133955328004723	-0,10353401554856	-0,27530477824219	0,166896526495631
386	1	1	150	5	1	3	4	2	2	1	2	2	4	75	1,70	0	80	0	0	0	20	0	1	3	4	4	27	7,6,9,5,12,8,3,4,10,1,11,2	10,12,7,8,4,2,1,6,3,9,11,5	3,2,1	3,2,1	1	1	1	1	1	2	2	1	1	1	1	0,00766051540327482	0,145173132897482	-0,197105616551998	0,0263974323102665	0,074017211251288	-0,282837013676886	0,275590869874807
387	1	3	250	5	2	3	4	2	2	1	3	4	6	74	1,72	30	15	20	20	0	5	10	2	3	6	6	27	7,2,3,11,5,1,9,4,12,6,8,10	6,2,3,8,5,10,1,11,7,12,4,9	3,2,1	3,2,1	1	1	1	3	1	2	2	1	1	1	3	0,010598847112045	0,0301032621485093	-0,0784899093108189	-0,0702761765445069	0,264417048571	-0,102192224461362	0,115632185452648
388	1	1	300	5	2	3	4	2	1	1	4	7	3	68	1,68	90	5	0	0	0	5	0	1	3	6	6	34	5,7,2,11,9,8,10,3,1,12,6,4	9,3,8,12,1,11,2,6,5,7,4,10	2,3,1	3,1,2	1	1	1	2	1	2	1	1	1	1	2	0,00858596450981305	0,176672794840091	-0,258182540646209	0,0528898641067411	-0,0602510444744241	-0,264566823406487	-0,0168581294257216
389	1	2	200	20	3	5	2	2	2	1	5	8	8	75	1,90	40	10	10	10	10	10	10	2	3	7	6	13	5,10,8,2,11,3,12,6,1,7,9,4	9,4,6,12,1,8,10,3,11,2,5,7	2,3,1	3,1,2	2	1	1	3	1	2	1	3	1	1	3	0,0146184532142595	-0,0801096532169471	-0,0594262280330019	-0,159192296130916	0,0734433848922181	0,0285032853611258	0,000568477138772214
390	2	3	50	5	3	4	1	2	2	1	4	6	7	55	1,60	55	20	0	5	0	20	0	1	6	4	3	34	6,1,12,8,4,10,3,5,7,9,11,2	2,12,7,5,8,1,9,4,10,6,11,3	1,2,3	1,2,3	1	1	1	1	1	2	1	1	1	1	1	0,00897812334874069	0,177717785855534	-0,334064136811418	0,0430859397934157	-0,0594986574756864	-0,261272236958741	0,157298272203844
391	1	1	80	0	4	4	1	2	2	1	2	6	9	88	1,65	90	10	0	0	0	0	0	2	5	4	5	8	10,6,3,11,8,4,7,9,2,1,12,5	10,9,3,6,12,2,7,5,8,1,4,11	1,3,2	1,3,2	1	2	1	1	1	2	1	1	1	1	1	0,00529242857561082	0,109807441134047	-0,342320496697735	0,0482049603116516	-0,126210836841755	-0,284184070663194	0,249210181790569
392	1	1	200	20	1	3	1	2	2	1	3	2	6	57	1,57	70	5	5	5	5	5	5	1	4	3	3	22	9,6,8,3,7,5,4,12,10,2,1,11	11,10,4,7,6,2,5,3,1,9,12,8	3,1,2	2,3,1	1	1	1	3	1	2	1	3	1	1	3	0,0130886202027193	-0,0103354735013824	-0,135484991707609	-0,0644749354667397	0,0657747793348308	-0,0732479367140778	0,0871110893542823
393	2	3	1	1	2	5	1	2	2	2	2	5	5	70	1,66	50	10	8	8	9	6	9	1	6	8	3	20	5,1,3,6,10,12,11,4,2,9,7,8	2,9,3,8,1,4,11,12,10,5,7,6	1,2,3	1,2,3	3	2	2	1	1	2	2	3	1	3	1	-0,00198199910381063	-0,103809368746412	0,0150706633001173	-0,0713212975410038	0,102179233021661	-0,357587931316465	0,590620897764608
394	1	2	0	0	3	6	4	2	2	1	4	7	9	85	1,8	60	0	0	0	0	40	0	2	4	5	6	13	3,2,12,6,8,11,7,5,4,1,9,10	10,2,1,9,8,4,7,5,11,12,6,3	2,1,3	2,1,3	1	1	1	1	1	2	1	1	3	1	2	0,00642904690212355	0,0401883088187732	-0,136022566684013	0,241070768191495	-0,017315989354725	-0,31105727362513	0,00272578935561016
395	2	3	0	0	3	3	1	2	2	1	2	4	5	107	1,70	70	5	0	0	0	20	5	1	4	3	3	32	5,3,7,11,8,1,12,6,10,2,9,4	6,10,2,12,1,8,3,5,11,9,4,7	2,1,3	2,1,3	1	1	1	1	1	2	1	3	1	1	2	0,0102188305032658	-0,0125199484256508	-0,155498147923292	0,133955328004723	-0,10353401554856	-0,27530477824219	0,166896526495631
396	2	1	150	0	1	3	2	2	2	2	1	5	4	90	1,75	100	0	0	0	0	0	0	1	4	8	3	34	10,8,6,12,5,7,11,9,2,1,4,3	10,9,12,11,5,3,6,2,8,1,7,4	1,2,3	1,2,3	1	1	1	3	1	2	1	3	1	1	3	0,0130886202027193	-0,0103354735013824	-0,135484991707609	-0,0644749354667397	0,0657747793348308	-0,0732479367140778	0,0871110893542823
397	1	2	0	0	5	5	1	2	2	2	2	5	9	80	1,87	20	60	0	0	0	20	0	2	2	4	6	18	2,11,7,4,5,9,12,1,3,8,10,6	8,1,9,4,5,12,3,10,6,11,2,7	1,3,2	1,3,2	3	1	1	1	1	2	1	1	1	1	1	0.00699612	0.0739084	-0.318993	-0.0282354	0.0426806	-0.285527	0.0812525
398	2	3	0	0	2	3	2	2	2	1	1	2	2	100	1,70	50	0	0	0	0	50	0	2	6	5	3	3	12,6,4,7,5,2,8,1,10,9,11,3	8,6,12,3,5,2,4,7,10,9,11,1	1,3,2	1,3,2	1	1	2	2	1	2	1	1	1	1	1	0,00641312122345047	0,380048147515352	-0,327703290635024	-0,157055260958496	0,0231764784631659	-0,247745301978117	0,170833365995239
399	1	1	200	5	5	3	2	2	2	1	2	4	8	70	1,70	40	10	10	10	10	10	10	2	1	8	3	2	6,12,7,9,11,8,2,5,10,4,3,1	12,7,11,10,8,1,3,6,4,9,5,2	1,3,2	1,3,2	2	1	1	3	1	2	1	3	1	1	3	0,0146184532142595	-0,0801096532169471	-0,0594262280330019	-0,159192296130916	0,0734433848922181	0,0285032853611258	0,000568477138772214
400	2	4	0	0	3	4	4	2	2	2	1	1	1	85,5	1,85	100	0	0	0	0	0	0	2	5	2	3	34	2,9,5,12,8,11,4,1,10,3,6,7	8,1,10,7,3,11,12,5,2,9,6,4	3,2,1	3,2,1	3	2	2	2	3	2	2	3	3	3	2	-0,00729906408841848	-0,204134432031854	0,273882612203779	-0,0454179665438632	0,144928448562671	-0,405174168479869	0,265677808136019
401	2	3	0	0	1	7	1	2	2	2	4	4	5	100	1,85	70	20	0	0	0	0	10	2	5	3	5	34	10,4,3,8,5,11,6,2,12,7,1,9	11,8,3,2,5,7,10,4,12,1,6,9	3,1,2	2,3,1	3	2	1	1	1	2	1	1	1	1	1	0,00331042947180019	0,00599807238763543	-0,327249833397617	-0,0231163372293521	-0,0240316038200939	-0,308438668646325	0,173164412888511
402	2	3	0	0	1	3	1	2	2	1	1	6	6	78	1,68	80	20	0	0	0	0	0	1	5	3	6	34	5,11,3,12,10,1,9,8,2,6,4,7	6,9,3,11,1,10,12,8,7,5,2,4	2,3,1	3,1,2	1	1	2	1	1	2	2	3	1	3	1	0,00368569477312987	0,0679103447214868	0,00825635988631625	-0,00511902051823596	0,0667121793660689	-0,310421499628881	0,574754757079941
403	2	3	0	0	1	3	5	2	2	2	1	1	6	80	1,78	100	0	0	0	0	0	0	2	3	3	3	23	6,1,2,5,10,11,3,7,4,9,8,12	2,3,7,9,4,1,8,11,10,5,6,12	1,2,3	1,2,3	1	2	2	1	1	2	2	3	1	3	1	-1.0842e-05	0.00277556	-0.00416334	-0.00277556	-0.00277556	-0,333333333333333	0,666666666666667
404	1	1	50	1	3	4	2	2	2	1	4	6	7	92	1,87	60	10	0	0	0	30	0	2	2	5	5	14	12,11,3,10,4,9,5,8,2,1,6,7	10,9,3,5,7,11,12,8,6,4,2,1	3,1,2	2,3,1	1	1	2	2	1	2	3	1	2	1	2	0,00204191836997839	0,431540521986849	-0,204029437335881	0,0156825207824374	0,131366908626065	-0,113277062068766	0,0193660038779414
405	2	2	0	0	2	4	2	2	2	1	1	7	7	52	1,64	80	0	0	0	0	20	0	1	3	3	5	8	2,9,10,8,4,3,5,12,6,7,11,1	12,1,6,5,7,9,10,4,2,3,11,8	3,1,2	2,3,1	1	1	2	1	1	2	2	3	1	3	2	0,00375423678244659	-0,0493440009517546	0,106858910911812	0,0966376340984538	0,08780322180239	-0,331833551941469	0,494581509799132
406	2	3	30	0	1	6	4	2	2	1	1	2	8	120	1,78	50	30	10	10	0	0	0	2	4	5	5	12	2,4,10,1,5,3,9,11,8,6,7,12	4,1,6,2,5,10,11,9,7,3,8,12	2,3,1	3,1,2	3	2	1	1	3	2	1	2	3	3	2	-0,0049208587356307	-0,377028367678461	0,0347448522570017	0,275353044540228	-0,0927868453894161	-0,323119862048908	0,0354646706696032
407	1	1	100	2	3	5	1	2	2	1	3	6	6	90	1,67	40	10	10	10	10	10	10	1	4	3	3	14	3,5,10,2,12,11,9,1,4,6,8,7	8,4,1,9,2,10,12,11,7,3,6,5	2,3,1	3,1,2	2	1	1	3	1	2	1	3	1	1	3	0,0146184532142595	-0,0801096532169471	-0,0594262280330019	-0,159192296130916	0,0734433848922181	0,0285032853611258	0,000568477138772214
408	2	1	0	0	3	5	2	2	2	1	1	3	7	78	1,60	45	40	1	10	1	3	0	1	6	4	4	34	11,4,3,5,2,7,9,10,12,8,6,1	12,5,3,2,4,11,6,10,7,8,1,9	1,2,3	1,2,3	1	1	1	1	1	2	1	1	1	1	1	0,00897812334874069	0,177717785855534	-0,334064136811418	0,0430859397934157	-0,0594986574756864	-0,261272236958741	0,157298272203844
409	2	3	0	0	2	3	2	2	2	1	2	1	3	72	1,61	40	10	5	5	5	25	10	1	6	3	3	27	1,3,9,8,6,5,7,11,4,12,2,10	1,11,2,9,6,5,7,4,3,12,8,10	1,2,3	1,2,3	3	1	2	2	1	2	2	3	1	3	1	0,00124299482107488	0,0803103306328737	0,000606068326147416	-0,168393048362604	0,147047982952671	-0,31655863174717	0,404725833829128
410	1	1	99	0	3	4	2	2	2	1	3	8	8	66	1,70	90	10	0	0	0	0	0	1	4	6	3	8	11,9,12,1,4,8,5,10,3,6,2,7	4,11,9,5,7,10,12,6,2,8,1,3	3,1,2	2,3,1	3	2	1	1	2	2	1	2	1	2	3	-0.000195156	-0,333333333333333	-0,333333333333333	0.00208167	-0.00138778	0.00277556	-0.00208167
411	2	3	0	0	1	5	2	2	2	1	2	3	4	91	1,61	70	0	0	0	0	30	0	1	5	4	2	34	10,9,4,3,6,5,8,11,1,2,7,12	9,10,4,3,6,5,11,7,2,1,8,12	3,1,2	2,3,1	1	1	2	2	1	1	3	1	3	1	1	0,000665095055744674	0,565835060548241	-0,252313486119597	0,100928108718873	-0,069056524321015	-0,0989421381939369	-0,000323232885574593
412	2	3	0	0	2	7	1	2	2	2	2	2	2	100	1,60	94	1	1	1	1	1	1	1	5	6	3	3	11,9,1,4,3,5,7,6,12,10,2,8	3,11,5,4,6,8,7,12,2,10,1,9	3,2,1	3,2,1	3	2	1	1	3	2	2	3	1	3	2	-0,00211644350719439	-0,386189662328152	0,168082746925475	0,0584950604266589	0,0411616869391784	-0,390328119106692	0,326541949912047
413	1	2	100	0	1	4	1	2	2	1	2	1	7	82	1,65	40	30	0	0	0	30	0	1	4	3	3	34	8,11,4,6,1,7,10,9,12,5,3,2	5,12,11,3,10,4,6,1,8,7,2,9	1,2,3	1,2,3	1	1	1	2	1	2	1	1	1	1	1	0,00851742250049633	0,293927140513332	-0,356785091671705	-0,0488667905099486	-0,0813420869107452	-0,243154771093899	0,0633151178550881
414	2	3	0	0	2	7	2	2	2	1	1	8	9	78	1,78	100	0	0	0	0	0	0	2	6	5	2	14	3,12,6,10,5,4,7,8,9,1,2,11	10,11,1,6,5,3,7,8,9,4,12,2	3,2,1	3,2,1	3	3	1	1	2	2	2	2	2	2	1	-0,00229232986999815	-0,183968448092339	-0,107870540123405	0,0494800877824049	0,128638659628972	0,074402195136037	0,0370535590732295
415	2	1	0	0	4	3	6	2	2	1	3	8	8	62	1,65	45	10	0	0	0	45	0	1	1	4	4	34	1,4,8,9,5,7,12,2,11,10,3,6	1,8,11,2,5,12,6,3,4,10,9,7	2,1,3	2,1,3	1	1	1	1	1	2	1	1	1	1	1	0,00897812334874069	0,177717785855534	-0,334064136811418	0,0430859397934157	-0,0594986574756864	-0,261272236958741	0,157298272203844
416	2	3	5	0	2	3	2	2	2	2	3	7	9	56	1,64	100	0	0	0	0	0	0	1	1	2	5	34	2,5,6,3,4,9,11,8,7,10,12,1	12,1,4,5,2,3,9,8,6,10,7,11	1,3,2	1,3,2	3	2	2	1	1	2	2	3	1	3	1	-0,00198199910381063	-0,103809368746412	0,0150706633001173	-0,0713212975410038	0,102179233021661	-0,357587931316465	0,590620897764608
417	1	1	100	5	5	2	6	2	2	1	3	5	6	92	1,86	40	30	0	20	10	0	0	2	6	4	3	22	11,6,7,5,2,10,1,8,3,12,4,9	7,5,9,11,4,2,3,8,12,6,1,10	2,1,3	2,1,3	2	3	1	3	3	2	1	3	1	2	3	0,0111851056589992	-0,295940290409937	0,0797470294063271	-0,154423757859721	-0,0606055528012903	0,181645096744032	-0,0825919080701464
418	1	3	200	0	1	3	1	2	2	1	4	8	8	50	1,62	50	20	0	20	0	10	0	1	2	4	6	14	12,5,8,7,11,2,9,6,1,4,10,3	9,6,12,10,2,8,4,3,7,11,5,1	3,2,1	3,2,1	1	1	1	1	1	2	1	1	1	1	3	0,0104321114154401	0,0645167360405547	-0,316282878607614	0,0503257711822591	0,0328940520296428	-0,180899605406849	0,0733207794298569
419	2	3	200	5	4	4	1	2	2	1	1	1	3	90	1,71	30	10	20	10	0	30	0	2	3	4	3	34	6,11,7,4,9,1,2,10,12,5,3,8	6,7,11,4,10,1,3,12,5,8,2,9	2,1,3	2,1,3	1	1	1	1	1	2	2	3	3	1	2	0,00628360410186611	-0,0653397327472215	0,0808993914380373	0,213494994302964	0,0510734788630542	-0,325242539314136	0,210789888599171
420	2	3	0	0	1	3	2	2	2	1	1	2	2	84	1,71	100	0	0	0	0	0	0	1	6	3	3	30	9,11,3,8,6,1,10,4,7,2,12,5	6,10,3,8,12,5,9,4,1,7,2,11	3,1,2	2,3,1	1	2	2	1	1	2	2	3	1	3	1	-1.0842e-05	0.00277556	-0.00416334	-0.00277556	-0.00277556	-0,333333333333333	0,666666666666667
421	2	3	20	4	5	6	1	2	2	1	2	3	8	62	1,67	60	7	0	0	0	33	0	1	2	4	5	34	12,5,4,9,11,6,10,2,1,7,3,8	9,8,11,3,2,6,10,12,4,7,5,1	3,2,1	3,2,1	3	2	2	2	3	3	2	1	3	3	1	-0,0102188305032659	0,0125199484256508	0,155498147923292	-0,133955328004723	0,10353401554856	-0,391361888424477	0,166436806837702
422	1	1	29,00	2,00	3	3	2	2	2	1	3	2	4	85	1,70	100	0	0	0	0	0	0	1	2	8	2	34	7,5,2,11,1,4,3,8,12,6,10,9	5,3,7,6,2,10,1,8,12,11,4,9	2,3,1	3,1,2	3	2	3	2	2	1	3	2	2	3	1	-0,0125131840782888	0,175758981370875	-0,169946308626055	0,0358979408494751	-0,0746831008578856	0,155787745711518	-0,0563019800900487
423	1	1	0	0	1	7	1	2	2	1	3	8	8	101	1,79	50	25	25	0	0	0	0	2	5	8	6	16	2,10,9,6,12,1,3,5,4,7,11,8	6,1,7,9,8,4,10,12,3,2,11,5	2,1,3	2,1,3	1	2	1	1	1	3	1	3	3	3	2	-0,000806226484427632	-0,164689184904408	0,0921827734389435	0,325193833080224	-0,281281557066909	-0,357183323625415	0,196640591000789
424	2	3	99	5	3	6	2	2	2	2	4	6	9	72	1,70	100	0	0	0	0	0	0	2	2	2	5	3	6,7,5,3,1,12,8,9,11,2,10,4	5,10,4,12,3,1,2,7,8,11,9,6	3,1,2	2,3,1	3	2	3	2	2	1	3	2	2	2	1	-0,010672844326211	0,209092022746764	-0,290191121742095	-0,0499914199172995	-0,115099989692169	0,272363073691712	-0,165720431256607
425	1	2	100	5	3	4	2	2	2	1	4	8	8	80	1,76	15	20	15	30	0	15	5	2	4	5	3	27	11,5,8,2,9,3,6,10,7,4,1,12	11,4,6,10,2,7,9,3,5,8,1,12	2,3,1	3,1,2	3	1	2	1	2	2	3	1	2	1	3	-0,00132376704771513	0,122603719281878	-0,23114083891132	-0,13705032354484	0,432094907846232	0,00660375743631608	-0,0395295181774305
426	2	3	0	0	3	4	2	2	2	1	4	7	5	73	1,83	50	30	0	10	0	10	0	2	1	3	5	34	2,10,8,12,4,9,7,6,11,1,5,3	10,1,12,5,11,8,7,3,6,2,9,4	2,1,3	2,1,3	1	1	1	1	1	2	2	1	1	1	2	0,00772905741259154	0,0279187872242409	-0,0985030655265022	0,128154086926956	0,0951082536876091	-0,304249065989475	0,195417622593997
427	2	3	0	0	2	4	1	2	2	1	1	4	4	123,5	1,78	75	10	0	0	0	15	0	2	6	2	6	8	8,2,1,7,5,11,6,9,10,12,4,3	3,2,12,11,5,7,4,1,8,9,6,10	1,2,3	1,2,3	3	1	2	1	1	2	2	1	1	1	1	0,00357421502241833	0,12748477115309	-0,1529531522152	-0,153112335679285	0,28071500964686	-0,311682142544236	0,3070633491129
428	2	3	30	0	5	3	1	2	2	1	2	7	8	76	1,72	75	0	0	0	0	15	10	2	6	6	2	8	6,10,5,8,1,3,9,2,11,12,7,4	5,8,6,12,3,1,11,4,7,2,9,10	2,1,3	2,1,3	1	1	2	1	1	2	2	3	1	1	2	0,00679692128075412	0,0410564056183171	0,0105421733728091	0,00907835007302667	0,134500418552325	-0,301460085844554	0,392707372306746
429	2	3	0	0	2	4	2	2	2	2	4	7	7	83	1,83	40	5	5	5	5	30	10	2	6	4	4	7	5,10,9,6,12,3,11,2,1,4,8,7	9,8,6,10,1,4,12,11,3,2,7,5	1,3,2	1,3,2	1	3	1	2	3	2	2	1	3	1	2	0.00241974	-0.0349103	0.141316	0.135528	0.0474216	-0.247565	-0.0485808
430	1	2	10	20	3	4	1	2	2	1	2	6	9	63	1,77	100	0	0	0	0	0	0	1	1	2	5	34	2,6,4,5,1,3,11,9,12,7,8,10	5,1,6,3,4,2,10,11,8,12,7,9	3,2,1	3,2,1	3	2	2	2	3	3	2	1	3	3	1	-0,0102188305032659	0,0125199484256508	0,155498147923292	-0,133955328004723	0,10353401554856	-0,391361888424477	0,166436806837702
431	1	3	200	0	3	4	4	2	2	1	3	7	6	86	1,55	100	0	0	0	0	0	0	1	5	4	2	34	10,8,1,9,12,7,11,6,3,5,4,2	3,12,9,11,10,8,6,2,4,1,7,5	1,2,3	1,2,3	1	1	1	1	1	2	1	1	1	1	2	0,00904666535805741	0,0604634401822923	-0,235461585785923	0,144842594410105	-0,0384076150393652	-0,282684289271329	0,0771250249230338
432	2	3	0	0	2	5	2	2	2	2	3	6	8	115	1,83	30	10	5	5	0	30	20	2	4	8	6	18	5,2,12,4,6,11,3,9,1,10,8,7	9,2,7,4,1,5,12,11,8,10,6,3	2,1,3	2,1,3	1	1	1	1	1	2	2	3	1	3	2	0,00585853805949245	-0,135465007953774	0,0777771098751312	0,204826104547001	-0,0167153435715211	-0,327243021057251	0,387063261658981
433	1	1	50	1	5	4	2	2	2	1	3	6	7	63,3	1,75	20	20	15	15	0	25	5	1	1	8	5	34	4,1,6,3,5,7,10,8,11,12,9,2	2,12,4,1,5,3,6,8,11,7,9,10	2,1,3	2,1,3	1	3	1	1	1	1	3	2	3	3	2	-0.00021684	-0.00693889	-0.00138778	0,666666666666667	-0,333333333333333	-0.000693889	-0.00138778
434	2	3	15	20	1	4	1	2	2	1	5	9	8	72	1,68	100	0	0	0	0	0	0	1	4	3	2	8	3,9,8,6,2,10,4,5,12,1,7,11	10,5,1,7,8,4,11,3,2,6,12,9	1,3,2	1,3,2	3	1	2	1	1	2	1	1	1	1	2	0,00496036497720092	0,0427750784379003	-0,191309121449124	-0,0346671735794457	0,168290183356207	-0,311529418138679	0,108597504161127
435	2	2	0	0	1	3	2	2	2	2	2	3	7	89	1,78	60	20	0	0	0	20	0	2	5	8	6	8	12,9,10,7,1,8,6,2,5,11,4,3	5,8,12,11,9,7,4,6,2,3,10,1	3,1,2	2,3,1	1	1	1	1	1	2	1	1	1	1	1	0,00897812334874069	0,177717785855534	-0,334064136811418	0,0430859397934157	-0,0594986574756864	-0,261272236958741	0,157298272203844
436	2	3	0	0	1	7	2	2	2	2	1	8	9	82	1,72	100	0	0	0	0	0	0	1	6	3	3	34	9,6,3,4,12,2,10,8,7,5,11,1	12,6,3,4,10,2,9,8,1,7,11,5	2,3,1	3,1,2	1	1	2	1	1	2	2	1	1	3	1	0,00251352962792144	0,14089373332943	-0,0717070779763142	0,00576824588714613	0,131838579875264	-0,31780101065802	0,484983255507344
437	2	3	15	3	3	4	2	2	2	1	1	1	1	66,2	1,50	35	20	10	15	5	10	5	1	5	3	3	27	8,2,7,10,4,3,5,6,12,9,1,11	11,2,6,5,7,8,3,1,10,4,12,9	2,1,3	2,1,3	1	3	1	2	1	2	1	1	1	1	2	0,00866224939052884	0,0969144637477641	-0,178572541266385	0,136117246216858	-0,129595873438821	-0,181708207545002	-0,0160867485288678
438	1	1	50,00	0	2	3	2	2	1	1	4	9	8	81,5	1,78	80	10	5	0	0	5	0	2	6	5	2	27	9,7,1,6,5,12,3,2,8,4,11,10	3,8,7,10,5,4,2,9,1,12,11,6	3,2,1	3,2,1	2	2	2	2	2	3	3	2	3	3	3	-0,00634721882938343	-0,0359690638159249	0,0205331004286148	0,0365933594852548	-0,0388055303725596	0,0796753198587107	-0,0488033930840907
439	1	3	40	0	1	6	1	2	2	1	1	2	2	58	1,67	80	5	0	5	0	10	0	1	5	2	3	8	8,12,4,7,9,3,6,2,11,10,5,1	12,8,6,3,11,7,4,1,5,10,9,2	1,3,2	1,3,2	1	2	2	1	1	2	2	1	3	3	1	-0,0037897836011423	0,0527082572444241	0,0194755812392785	0,107115440186772	0,0862180261938353	-0,369085828716273	0,502495929526645
440	1	1	15	5	3	3	3	2	2	1	2	6	7	66,0	1,84	95	0	0	0	0	5	0	2	3	3	4	16	5,8,4,2,10,7,12,6,3,11,1,9	11,4,9,3,1,8,6,2,12,5,10,7	2,3,1	3,1,2	1	1	1	1	1	2	1	1	1	1	2	0,00904666535805741	0,0604634401822923	-0,235461585785923	0,144842594410105	-0,0384076150393652	-0,282684289271329	0,0771250249230338
441	2	3	0	0	3	3	4	2	2	1	1	1	4	83	1,64	75	5	0	0	0	20	0	1	2	4	5	34	9,1,6,3,11,7,5,2,8,12,10,4	2,8,4,12,7,3,6,9,1,11,5,10	1,3,2	1,3,2	3	2	1	1	1	2	2	1	3	3	2	-0,00359893941859035	-0,254476464177248	0,104066994528211	0,245739267711005	0,104969736277907	-0,410161948127774	0,238758665203627
442	1	1	30	0	3	3	2	2	2	1	4	7	8	95	1,94	50	30	0	10	0	10	0	2	1	4	5	18	11,6,12,7,4,2,1,5,9,3,10,8	7,6,10,5,8,2,4,12,9,11,1,3	3,1,2	2,3,1	1	1	2	1	1	2	2	1	3	1	2	0,00300713767961182	0,0937646628627412	0,0300177546120877	0,116193790259798	0,22071844474616	-0,337212581227494	0,228536635166725
443	1	2	0	0	2	4	1	2	2	2	3	7	7	87	1,83	85	15	0	0	0	0	0	2	6	4	6	14	4,11,3,5,10,1,2,6,8,9,7,12	6,7,3,1,4,8,11,9,10,5,2,12	2,1,3	2,1,3	3	2	1	1	3	2	2	3	1	3	2	-0,00211644350719439	-0,386189662328152	0,168082746925475	0,0584950604266589	0,0411616869391784	-0,390328119106692	0,326541949912047
444	1	1	100	5	5	3	6	2	2	1	2	5	5	73	1,69	85	0	0	0	0	15	0	1	2	3	3	21	3,2,1,9,12,5,8,10,4,6,7,11	3,2,1,9,6,10,11,7,4,8,12,5	3,2,1	3,2,1	1	1	2	2	1	1	3	1	2	1	1	-8.67362e-05	0,666666666666667	-0,333333333333333	0.00138778	-0.00208167	-0.00277556	0.000693889
445	1	2	150	0	4	6	1	2	2	2	4	2	2	96	1,90	100	0	0	0	0	0	0	2	4	8	6	7	5,11,12,1,6,7,8,2,10,4,9,3	4,8,12,10,1,5,6,7,11,9,2,3	3,1,2	2,3,1	1	1	1	1	1	2	1	3	1	1	1	0,0101502884939491	0,104734397247591	-0,254100698948788	0,0321986733880336	-0,124625057984881	-0,253892725929602	0,247069773776441
446	1	1	50	5	5	4	4	2	2	1	1	3	6	78,5	1,76	90	0	0	0	0	10	0	1	2	3	6	14	12,7,9,3,11,1,8,10,4,6,5,2	6,12,4,9,11,10,2,7,3,8,5,1	2,1,3	2,1,3	1	1	1	1	1	3	1	3	1	1	3	0,00992521730032631	0,0179499936089315	-0,176137916137344	0,0417705315273245	-0,117662139566537	-0,173740355605767	0,0734495339959247
447	2	3	0	0	2	3	5	2	2	1	1	1	3	90	1,70	60	0	0	0	0	40	0	2	5	4	2	8	1,7,8,4,12,11,3,5,6,10,9,2	1,12,7,4,8,9,2,3,11,10,6,5	2,3,1	3,1,2	1	1	2	1	1	2	2	1	1	1	1	0,00555621412622896	0,231294139899502	-0,168023815515317	-0,081791038138281	0,178535776625199	-0,287427544561105	0,383109118014958
448	2	3	0	0	3	4	1	2	2	1	1	2	6	85	1,60	80	0	0	0	0	20	0	1	4	3	3	20	6,1,3,5,12,2,8,9,7,4,11,10	2,6,3,10,4,1,9,7,8,12,11,5	1,3,2	1,3,2	1	2	1	2	1	3	1	3	3	3	1	-0,00133546934198871	0,0687745154266314	-0,0291407324468386	0,131484448160169	-0,324216028938289	-0,317653805447985	0,182830683932843
449	2	2	0	0	2	7	1	2	2	2	5	9	9	57	1,72	100	0	0	0	0	0	0	1	5	6	6	8	8,9,4,2,5,12,10,6,3,1,11,7	10,4,9,3,5,8,12,1,2,7,11,6	1,2,3	1,2,3	3	2	1	1	1	2	1	3	1	3	1	0.00143991	-0.157386	-0.15097	0.0535557	-0.135855	-0.331433	0.36481
450	2	3	100	1	3	7	5	2	2	1	4	7	7	103	1,75	30	30	0	0	0	40	0	2	6	8	6	13	5,6,7,9,8,2,10,12,11,1,4,3	10,6,12,11,1,2,3,5,4,7,9,8	1,2,3	1,2,3	1	1	1	1	1	2	1	1	1	1	1	0,00897812334874069	0,177717785855534	-0,334064136811418	0,0430859397934157	-0,0594986574756864	-0,261272236958741	0,157298272203844
451	1	1	150	5	4	5	1	2	2	1	3	8	8	68	1,72	35	10	5	5	5	30	10	2	3	5	5	23	12,5,6,4,3,2,9,10,8,11,7,1	12,6,5,4,2,3,11,9,7,8,10,1	1,2,3	1,2,3	1	1	1	1	1	2	2	1	3	1	2	0,00511143895665768	0,00764365586072173	0,000935953575406823	0,224382260708346	0,116199879372249	-0,332622050343275	0,121018387026574
452	2	3	0	0	5	6	1	2	2	1	5	2	5	74	1,83	40	50	0	0	0	10	0	2	6	7	6	4	12,9,7,4,1,8,11,10,2,3,5,6	5,9,10,4,11,12,3,6,2,8,7,1	1,2,3	1,2,3	3	2	1	1	2	2	1	1	1	1	1	8.05963e+08	-0,0869733027713881	-0,311331560311769	-0,101963791091144	0,0813720658743448	-0,247970469157749	0,100135750879618
453	1	3	50	0	2	3	2	2	2	2	4	6	6	79	1,68	25	18	3	5	1	30	18	1	4	4	3	8	11,9,12,6,7,5,2,10,3,4,8,1	12,7,9,10,6,4,5,11,2,8,1,3	3,2,1	3,2,1	1	1	2	1	1	2	1	3	1	1	1	0,00804598721690327	0,19085540424961	-0,225018897912107	-0,0759897970605138	-0,0201064926109704	-0,25848325681382	0,354588021916592
454	1	1	80	5	5	5	6	2	2	2	3	3	2	55	1,68	20	0	0	40	20	0	20	1	1	8	5	34	2,3,5,11,6,4,10,7,12,9,1,8	11,1,2,6,3,5,8,12,10,7,4,9	2,3,1	3,1,2	2	1	1	3	1	2	1	3	1	1	3	0,0146184532142595	-0,0801096532169471	-0,0594262280330019	-0,159192296130916	0,0734433848922181	0,0285032853611258	0,000568477138772214
455	2	2	0	0	5	6	1	2	2	1	2	3	4	81	1,68	88	2	2	2	2	2	2	2	3	3	5	14	2,10,12,7,1,5,6,4,9,11,8,3	5,1,12,8,6,7,4,11,9,2,10,3	1,3,2	1,3,2	1	1	1	1	1	2	2	3	1	3	1	0,00578999605017573	-0,0182106622805327	-0,0208254411503646	0,103069449930311	-0,0378063860078422	-0,305830968744662	0,46723650893979
456	1	2	500	2	4	5	3	2	2	1	3	9	9	98	1,88	10	10	20	10	5	5	40	2	3	7	6	27	12,11,8,5,9,3,1,10,7,6,2,4	7,11,6,12,4,10,9,3,5,8,2,1	2,1,3	2,1,3	2	2	3	1	1	2	3	3	2	2	3	0,00146129100222352	-0,00807538959787886	-0,0780993429064447	-0,0853629041697549	-0,0689779924344894	0,234274385498903	0,104741746176411
457	2	3	0	0	5	3	2	2	2	1	5	8	9	61	1,68	50	10	10	10	5	10	5	1	4	3	4	8	11,12,5,4,7,1,8,6,2,10,9,3	6,9,12,4,3,8,5,7,11,10,1,2	2,3,1	3,1,2	1	1	2	2	3	3	2	3	3	1	2	-0,000267744973492664	0,0844023341824362	0,230933095858614	-0,064442946796075	0,0707288005700289	-0,327854531923427	0,0582947829524368
458	2	1	25	5	3	3	1	2	2	2	5	9	9	70	1,83	20	20	10	20	10	10	10	2	1	4	3	16	11,2,1,7,6,5,4,12,9,10,8,3	3,2,12,7,6,5,4,11,9,10,1,8	3,1,2	2,3,1	3	2	2	1	1	2	2	3	1	3	2	-0,00191345709449391	-0,221063714419653	0,113673214325613	0,030435357075686	0,123270275457983	-0,378999983629053	0,510447650483799
459	2	3	0	0	2	3	3	2	2	1	1	3	4	100	1,70	50	0	0	0	0	50	0	1	5	5	3	27	7,9,6,3,4,12,1,11,5,8,2,10	7,11,4,5,9,3,1,10,2,12,8,6	3,2,1	3,2,1	1	1	2	2	1	1	3	1	2	1	1	-8.67362e-05	0,666666666666667	-0,333333333333333	0.00138778	-0.00208167	-0.00277556	0.000693889
460	1	1	250	5	5	4	1	2	2	1	4	9	9	80	1,80	70	10	10	10	0	0	0	2	3	5	6	13	10,7,6,5,8,4,12,2,9,1,11,3	10,8,12,6,4,3,2,5,9,1,11,7	3,1,2	2,3,1	2	3	1	3	3	2	1	3	1	2	3	0,0111851056589992	-0,295940290409937	0,0797470294063271	-0,154423757859721	-0,0606055528012903	0,181645096744032	-0,0825919080701464
461	2	3	0	0	1	3	2	2	2	1	1	4	4	89	1,72	70	10	0	10	0	10	0	2	6	8	2	34	5,12,10,4,11,8,2,7,6,1,9,3	10,7,12,4,1,9,8,6,11,3,5,2	1,3,2	1,3,2	1	1	1	1	1	2	2	1	1	1	1	0,00766051540327482	0,145173132897482	-0,197105616551998	0,0263974323102665	0,074017211251288	-0,282837013676886	0,275590869874807
462	2	2	100	0	2	3	2	2	2	1	3	4	5	76	1,68	40	15	5	10	0	20	10	1	4	7	5	13	5,8,6,3,7,12,1,9,10,2,4,11	7,10,4,11,1,3,5,2,8,9,12,6	3,1,2	2,3,1	2	1	1	3	1	2	1	3	1	1	3	0,0146184532142595	-0,0801096532169471	-0,0594262280330019	-0,159192296130916	0,0734433848922181	0,0285032853611258	0,000568477138772214
463	2	3	30	0	3	6	2	2	2	1	3	5	7	70	1,54	50	20	20	10	0	0	0	1	5	5	6	34	9,12,3,10,11,2,5,7,4,1,6,8	10,6,3,9,7,11,8,12,1,4,5,2	2,1,3	2,1,3	1	1	1	2	1	2	1	1	3	1	2	0,00596834605387919	0,156397663476572	-0,1587435215443	0,149118037888131	-0,0391594187897839	-0,292939807760288	-0,0912573649931453
464	2	1	60	2	5	4	6	2	2	1	3	5	5	90	1,78	70	5	0	0	0	25	0	1	1	4	6	12	8,4,5,6,7,12,10,9,2,3,1,11	11,9,10,2,3,4,5,1,8,7,12,6	1,2,3	1,2,3	1	1	2	2	1	2	2	3	1	3	1	0.00322499	0.18412	-0.0144646	-0.0970718	0.0448687	-0.292304	0.480772
465	1	1	300	10	3	7	4	2	2	2	2	4	4	70	1,65	1	7	30	13	30	9	10	1	4	5	2	34	5,1,10,3,2,8,7,9,11,12,4,6	2,5,4,11,1,12,7,6,8,3,9,10	3,2,1	3,2,1	3	3	1	2	2	3	1	3	2	2	3	-0,00015608924843115	-0,118890617170308	-0,0937688389207056	-0,120153579747549	0,00176656917154423	0,12022034334942	-0,250456986722949
466	1	2	20	0	3	4	4	2	2	2	3	7	8	62	1,68	25	25	0	0	0	50	0	1	3	5	6	2	11,10,6,9,12,7,5,2,4,1,3,8	10,8,11,9,7,3,6,12,4,2,1,5	1,3,2	1,3,2	1	1	1	1	1	2	2	1	3	1	2	0,00511143895665768	0,00764365586072173	0,000935953575406823	0,224382260708346	0,116199879372249	-0,332622050343275	0,121018387026574
467	2	3	100	10	4	7	1	2	2	2	4	5	5	80	1,67	20	30	0	0	0	40	10	1	5	7	5	12	4,3,11,12,8,10,6,1,5,2,7,9	8,10,2,1,9,7,11,5,12,6,3,4	1,3,2	1,3,2	2	3	1	3	1	2	1	3	1	1	3	0,0146947380949753	-0,159867984309274	0,0201837713468218	-0,075964914020799	0,00409855592782127	0,111361901222611	0,00133985803562604
468	2	1	0	0	3	4	1	2	2	1	5	6	7	85,6	1,82	80	20	0	0	0	0	0	2	6	6	4	34	7,12,10,8,9,3,4,6,11,2,5,1	12,10,6,7,11,8,1,4,5,3,9,2	3,2,1	3,2,1	3	2	1	1	3	2	1	1	1	3	2	-0,00197100070693696	-0,280661620762158	-0,0488392111965759	0,0860708343151902	-0,0272277812786009	-0,376142853417686	0,118477850668487
469	2	3	30	3	3	3	6	2	2	1	4	7	9	60	1,68	70	20	5	5	0	0	0	1	1	8	3	34	1,10,6,2,7,5,9,12,3,11,8,4	1,4,9,12,6,3,5,11,7,2,10,8	3,2,1	3,2,1	3	2	1	1	2	2	1	3	1	3	2	-0,00172138109149211	-0,367611443622644	-0,0364488338846396	0,0764648811455909	-0,00936048894846423	-0,292376476538113	0,211608142663792
470	2	3	0	0	2	4	3	2	2	1	2	6	7	60	1,70	30	30	5	10	0	15	10	1	6	5	6	12	2,10,4,7,8,3,5,6,12,9,11,1	12,1,6,3,7,8,4,5,10,2,11,9	1,2,3	1,2,3	3	2	1	1	2	2	1	2	1	2	3	-0.000195156	-0,333333333333333	-0,333333333333333	0.00208167	-0.00138778	0.00277556	-0.00208167
471	2	3	0	0	1	3	2	2	2	2	2	6	7	75	1,68	20	20	20	10	0	20	10	1	3	8	6	6	10,6,9,4,3,7,2,1,8,12,11,5	8,7,5,4,12,2,6,9,3,1,11,10	2,1,3	2,1,3	3	2	3	2	2	1	3	2	2	3	1	-0,0125131840782888	0,175758981370875	-0,169946308626055	0,0358979408494751	-0,0746831008578856	0,155787745711518	-0,0563019800900487
472	2	3	0	0	1	3	5	2	2	2	1	1	2	111	1,65	100	0	0	0	0	0	0	2	4	2	5	34	1,4,10,11,6,12,9,5,3,2,7,8	1,10,9,2,8,5,11,12,7,3,4,6	1,3,2	1,3,2	2	1	1	3	1	2	1	3	1	1	3	0,0146184532142595	-0,0801096532169471	-0,0594262280330019	-0,159192296130916	0,0734433848922181	0,0285032853611258	0,000568477138772214
473	2	4	15	0	2	3	1	2	2	2	3	8	8	60	1,59	20	20	10	20	10	10	10	1	5	2	5	14	2,4,6,3,9,11,10,8,1,7,5,12	9,1,4,2,11,3,10,8,5,7,6,12	1,3,2	1,3,2	2	3	1	3	1	2	1	3	1	1	3	0,0146947380949753	-0,159867984309274	0,0201837713468218	-0,075964914020799	0,00409855592782127	0,111361901222611	0,00133985803562604
474	1	1	100	0	3	5	3	2	2	1	1	1	1	88	1,65	60	0	0	0	0	40	0	1	4	4	2	14	9,10,8,2,1,5,3,11,7,12,6,4	5,4,7,12,6,11,9,3,1,2,8,10	1,2,3	1,2,3	1	1	2	2	1	1	1	1	1	1	1	0,0044397448627888	0,497919946521928	-0,358404635606981	-0,0709811271242437	-0,0870993877265783	-0,155880292221939	0,0712941148364881
475	2	3	0	0	5	7	2	2	2	1	4	5	5	101	1,67	50	0	0	0	0	50	0	1	6	3	3	34	11,5,2,10,7,12,8,6,9,1,4,3	10,3,12,11,2,8,5,7,9,4,1,6	3,1,2	2,3,1	3	2	2	2	3	2	2	1	1	1	1	-0,00287946828870224	0,0967788401829217	-0,10043913332526	-0,320074812561988	0,21456937770084	-0,332395176745704	0,22860465191927
476	2	4	0	0	1	4	4	2	2	2	1	4	4	60	1,70	0	0	0	0	0	100	0	1	5	4	3	34	2,7,8,4,1,5,10,3,9,12,11,6	5,1,8,4,6,12,2,3,9,7,11,10	2,3,1	3,1,2	3	1	2	2	3	2	2	1	1	1	1	0,000806226484427629	0,164689184904408	-0,0921827734389436	-0,325193833080224	0,281281557066909	-0,309483343041252	0,136692742332544
477	2	3	0	0	1	3	2	2	2	2	1	8	8	64	1,70	100	0	0	0	0	0	0	1	6	3	2	34	6,11,12,4,8,2,3,10,9,1,7,5	10,6,7,4,12,1,11,5,9,8,2,3	2,1,3	2,1,3	3	2	1	1	1	2	2	3	1	3	1	0,000122302173235228	-0,189930375748431	-0,0140111377365635	0,0368671729075436	-0,0023393323522497	-0,352997400432246	0,483102649624457
478	1	3	50	0	5	6	5	2	2	1	1	1	3	80	1,85	100	0	0	0	0	0	0	2	4	4	3	32	2,11,12,1,10,4,5,8,7,3,6,9	4,1,10,6,7,11,9,8,12,5,2,3	2,3,1	3,1,2	3	3	2	3	1	2	3	2	2	3	3	9.17706e+09	-0,032544079708275	0,0138471183107017	0,101724392652527	0,222005650456389	0,180288841098521	0,0515495261410696
479	2	1	0	0	3	3	2	2	2	2	3	8	9	73	1,78	50	25	2	10	0	12	1	2	4	5	5	3	6,5,12,3,2,9,1,10,8,11,4,7	7,5,4,11,2,1,12,9,6,8,10,3	1,3,2	1,3,2	1	2	2	2	3	3	3	2	3	2	2	-0,00649961261646503	0,0770512956698098	-0,0273761229896464	0,13865686937472	-0,24118638467257	-0,0836721239512129	-0,0712337769646696
480	2	1	50	2	5	7	2	2	2	1	3	7	8	80	1,80	20	20	10	10	10	20	10	2	3	7	5	27	7,8,4,3,12,9,10,6,1,2,11,5	9,10,4,3,12,8,1,2,6,7,11,5	3,1,2	2,3,1	2	1	1	3	1	2	1	3	1	1	3	0,0146184532142595	-0,0801096532169471	-0,0594262280330019	-0,159192296130916	0,0734433848922181	0,0285032853611258	0,000568477138772214
481	2	1	0	0	4	4	4	2	2	1	3	8	9	97	1,78	80	5	5	0	0	0	10	2	6	8	6	12	1,8,9,7,11,2,4,12,3,5,10,6	1,6,9,7,10,12,4,2,3,11,5,8	1,2,3	1,2,3	3	2	1	1	3	2	1	3	1	3	2	-0,000798835561728525	-0,353645009370101	0,0311242266660545	0,0751835679098081	-0,0923541817877959	-0,368763342388547	0,208249352241084
482	1	3	50	0	3	4	4	2	2	1	1	3	3	78	1,65	50	0	0	0	0	50	0	1	6	6	5	8	11,1,5,2,7,4,12,3,6,8,10,9	2,4,8,6,3,9,5,10,12,11,1,7	3,1,2	2,3,1	1	1	2	1	1	2	2	3	1	1	2	0,00679692128075412	0,0410564056183171	0,0105421733728091	0,00907835007302667	0,134500418552325	-0,301460085844554	0,392707372306746
483	2	3	20	2	4	5	2	2	2	2	3	8	9	51,6	1,65	0	50	0	0	20	0	30	1	5	8	3	17	4,8,3,2,6,10,12,9,7,1,11,5	10,4,3,1,12,5,9,2,8,6,11,7	2,1,3	2,1,3	3	1	1	1	3	2	1	1	1	1	2	0,00475737856450044	-0,122350869470599	-0,136899588849263	-0,00660747022847283	0,0861815948374031	-0,322857553616318	-0,0753081964106246
484	2	1	15	5	3	4	3	2	2	1	3	8	8	120	2	50	5	20	5	0	15	5	2	3	5	4	22	4,10,7,6,8,12,9,3,5,11,1,2	11,12,8,1,9,4,3,5,7,2,10,6	2,3,1	3,1,2	2	1	3	1	2	1	1	2	1	3	1	-0,000415211478774855	-0,00725155967932782	-0,10305219577861	0,0283544603871873	-0,16773750724761	0,130707641387525	0,00656653619501752
485	1	3	50	5	5	5	4	2	2	1	3	7	8	69	1,80	30	20	10	0	0	30	10	2	3	7	6	2	4,3,7,9,12,11,5,10,2,6,1,8	11,9,2,1,7,10,3,12,4,8,6,5	2,1,3	2,1,3	2	1	1	1	1	2	1	1	1	1	3	0,0119619444269803	-0,00525744367500993	-0,240224114933007	-0,0443915894819171	0,0405626575870301	-0,0791483833316456	-0,0132218327856532
486	2	1	10	0	3	3	1	2	2	1	4	9	10	62	1,85	50	10	0	10	0	30	0	2	1	8	5	34	3,7,12,9,2,8,1,5,11,4,6,10	7,5,1,10,8,11,2,6,4,12,9,3	3,2,1	3,2,1	1	1	2	1	1	2	2	3	1	3	1	0,00368569477312987	0,0679103447214868	0,00825635988631625	-0,00511902051823596	0,0667121793660689	-0,310421499628881	0,574754757079941
487	1	3	100	1	4	4	1	2	1	1	1	2	3	105	1,83	55	22	4	4	1	10	4	2	1	3	3	34	12,7,10,11,6,1,9,3,2,4,5,8	6,9,8,10,11,5,2,12,7,3,4,1	1,3,2	1,3,2	1	1	1	1	1	2	1	1	1	1	2	0,00904666535805741	0,0604634401822923	-0,235461585785923	0,144842594410105	-0,0384076150393652	-0,282684289271329	0,0771250249230338
488	2	3	0	0	2	7	1	2	2	2	2	5	5	75	1,74	100	0	0	0	0	0	0	2	5	8	5	18	10,12,5,1,11,7,9,4,6,8,3,2	4,12,11,8,3,9,6,10,7,1,5,2	2,1,3	2,1,3	1	2	1	1	1	2	2	3	1	3	1	0,00210430127704586	-0,0861210070020194	-0,0290818010366809	0,108188470448547	-0,104518565373911	-0,328742802449115	0,559148418526516
489	1	2	300	5	5	7	2	2	2	1	3	6	6	90	1,80	30	20	0	10	0	30	10	2	3	4	4	8	11,4,3,1,5,10,7,9,12,8,6,2	4,12,3,2,5,11,7,10,8,6,1,9	2,1,3	2,1,3	1	1	2	2	1	2	2	1	3	1	1	0,00247789482205074	0,327228363193781	-0,0913057512736944	-0,0775155946602557	0,17778397287478	-0,297683063050063	0,214726728098779
490	1	1	250	20	5	4	2	2	2	1	4	8	8	110	1,93	75	0	0	25	0	0	0	2	2	5	6	2	11,12,3,1,5,2,7,4,9,10,8,6	4,6,3,8,5,12,7,11,9,10,1,2	2,1,3	2,1,3	3	2	1	3	2	2	3	2	2	3	2	-0,00618118703017849	-0,20384177135674	-0,00636147608457922	0,147473870875248	0,154221737306237	0,0377924380408978	-0,0340526098249253
491	2	2	100	2	5	7	2	2	2	1	5	6	1	120	1,92	40	20	10	0	0	30	0	2	3	4	4	34	5,7,11,4,9,10,3,12,6,1,8,2	10,12,7,4,1,9,2,11,5,6,3,8	1,2,3	1,2,3	1	1	1	1	1	2	1	1	1	1	1	0,00897812334874069	0,177717785855534	-0,334064136811418	0,0430859397934157	-0,0594986574756864	-0,261272236958741	0,157298272203844
492	2	3	200	5	5	6	2	2	2	1	4	7	9	70	1,80	60	10	0	0	0	15	15	2	1	3	5	27	9,8,1,3,4,6,7,10,11,2,12,5	3,10,4,5,12,6,7,2,1,8,9,11	2,1,3	2,1,3	1	1	2	1	1	2	2	1	3	1	1	0,0029385956702951	0,211019008535983	-0,0685847964134082	0,0144371356431087	0,199627402309839	-0,315800528914905	0,308709882447534
493	1	1	200	10	4	6	2	2	2	1	3	5	5	73	1,73	100	0	0	0	0	0	0	1	2	1	6	6	2,12,7,6,4,10,9,8,1,3,11,5	9,1,10,5,12,4,3,8,7,6,11,2	3,1,2	2,3,1	1	2	2	2	2	2	2	2	2	2	3	-0,005183324478624	0,020818218869751	-0,186665458309463	-0,150208345631541	0,20415992164982	0,0867859100857459	0,133797457682568
494	1	1	40	3	5	3	2	2	2	1	2	3	9	65	1,65	50	20	0	20	0	10	0	1	3	4	4	14	1,10,5,4,9,11,7,3,8,6,2,12	1,11,8,4,3,10,7,9,5,2,6,12	3,2,1	3,2,1	1	1	1	1	1	2	1	1	1	3	1	0,00593543885043316	0,087317379285462	-0,237747399272415	0,130645223818843	-0,106195854225621	-0,291645703055656	0,259172409696229
495	1	2	150	10	4	7	2	2	2	1	4	8	8	75	1,80	50	5	0	5	0	25	15	2	4	6	3	3	6,3,2,9,4,10,1,7,11,5,8,12	7,3,2,5,10,1,8,11,4,6,9,12	2,1,3	2,1,3	1	2	2	2	3	3	3	2	2	2	2	-0,0071647076722097	0,177882901788235	-0,108395970203383	0,0377287606558468	-0,172129860351555	0,015270014242724	-0,070910544079095
496	1	1	0	0	1	5	1	2	2	1	1	8	9	92	1,70	50	0	0	0	0	50	0	1	6	8	2	17	5,6,2,3,1,9,12,10,8,11,4,7	5,3,4,11,1,2,12,9,6,8,10,7	2,1,3	2,1,3	1	1	2	1	1	2	2	3	1	3	1	0,00368569477312987	0,0679103447214868	0,00825635988631625	-0,00511902051823596	0,0667121793660689	-0,310421499628881	0,574754757079941
497	2	3	0	0	3	4	6	2	2	2	2	3	5	84	1,72	39	5	1	1	4	18	32	2	2	8	4	34	12,9,8,6,10,4,2,3,7,5,11,1	12,7,8,6,10,4,9,3,2,5,11,1	2,1,3	2,1,3	2	3	3	2	2	2	2	3	2	1	1	0,00112051667348967	0,0528481201913343	0,139417541832436	-0,279334050935402	0,143235605311503	0,14518009188314	0,0536219174026527
498	2	4	25	25	2	4	3	2	2	2	2	4	4	67	1,72	35	15	15	15	5	15	0	1	5	7	5	3	8,1,9,7,6,4,5,10,11,12,3,2	2,12,11,6,7,5,4,1,3,8,9,10	1,3,2	1,3,2	1	2	1	3	3	2	2	2	1	1	3	0,00427362507640886	-0,192903639032241	-0,0191098912089241	-0,0522318866801975	0,133464156264583	-0,0596267488050942	0,122542698176314
499	1	1	200	15	5	6	2	2	1	2	5	8	8	72	1,79	10	25	10	20	10	20	5	2	2	3	5	6	2,12,6,3,4,8,10,7,11,5,1,9	11,1,4,5,10,3,8,6,12,7,9,2	1,3,2	1,3,2	2	1	1	1	1	2	2	3	1	1	3	0,0118165016267229	-0,110785485241005	-0,0233021568109566	-0,0719673633704485	0,108952125804809	-0,0933336490206521	0,194842266457908
500	2	3	0	0	5	3	3	2	2	1	2	4	5	73	1,71	20	20	0	0	0	30	30	2	2	3	6	8	6,3,4,1,8,11,2,10,7,9,12,5	4,7,2,3,12,1,9,5,10,8,6,11	1,3,2	1,3,2	1	1	2	1	1	2	1	1	1	1	1	0.00687382	0.263839	-0.304982	-0.0651025	0.0450199	-0.265863	0.264817
501	2	3	0	0	1	7	1	2	2	2	4	10	10	70	1,73	100	0	0	0	0	0	0	1	6	4	3	34	1,8,5,7,4,2,9,10,6,3,11,12	1,6,10,5,3,9,4,2,7,8,11,12	2,1,3	2,1,3	3	2	2	1	1	2	2	3	1	3	1	-0,00198199910381063	-0,103809368746412	0,0150706633001173	-0,0713212975410038	0,102179233021661	-0,357587931316465	0,590620897764608
502	2	4	0	0	4	4	4	2	2	1	4	6	7	72	1,73	90	5	5	0	0	0	0	1	4	4	3	8	3,12,9,7,6,8,10,5,2,11,4,1	12,9,1,11,8,5,4,6,3,7,10,2	1,3,2	1,3,2	3	2	2	1	1	2	2	3	3	3	2	-0,00453107555042777	-0,241338845783172	0,213112233427522	0,126663530857076	0,144361901142623	-0,407372967982854	0,436048414916375
503	1	1	300	2	4	4	1	2	2	1	3	4	6	54	1,70	20	10	0	20	0	30	20	1	2	3	3	34	9,1,6,11,10,8,5,7,2,12,3,4	2,9,11,12,7,3,8,6,1,5,4,10	2,3,1	3,1,2	3	2	1	1	3	3	2	1	3	3	1	-0.00765383	-0.18981	0.149137	0.0661859	0.0208589	-0.404889	0.152902
504	2	1	100	0	4	2	1	2	2	1	2	4	6	69	1,71	60	20	0	0	0	20	0	1	5	3	3	34	12,5,7,10,11,1,2,3,9,4,8,6	6,7,8,10,2,12,3,11,9,4,5,1	3,1,2	2,3,1	3	1	1	1	1	2	2	1	3	1	2	0,00312943985284705	-0,0961657128856898	0,0160066168755242	0,153060963167342	0,218379112393911	-0,356876648326407	0,0449726181245155
505	2	3	25	5	3	3	1	2	2	1	4	7	10	65	1,64	80	10	0	0	0	10	0	1	4	8	3	14	11,3,9,7,10,4,1,12,8,5,6,2	7,12,2,6,10,11,4,9,3,5,1,8	2,3,1	3,1,2	1	1	2	1	1	2	1	1	1	1	2	0,00694236408101155	0,146584447184312	-0,206379784749242	0,036654123961558	0,0661109503345459	-0,287274820155548	0,184643273063185
506	2	4	20	0	1	7	2	2	2	2	3	7	8	68	1,8	40	0	0	0	0	40	20	2	1	1	5	34	2,9,6,7,4,12,3,10,11,8,1,5	11,1,7,5,12,3,4,10,2,8,9,6	2,1,3	2,1,3	1	2	2	2	1	2	2	1	1	3	1	-0,0016328659934528	0,189192743265742	-0,102684392722917	-0,0810654638979822	0,0432829710741362	-0,32259537849763	0,482912010745314
507	2	3	0	0	2	4	4	2	2	1	1	4	3	95	1,69	90	10	0	0	0	0	0	1	4	2	3	8	3,11,4,9,7,2,1,8,10,6,5,12	7,6,1,3,11,10,5,8,4,9,2,12	1,2,3	1,2,3	3	2	1	3	3	2	1	1	1	2	3	0,00273912874459419	-0,245144104462	-0,149070868096933	-0,198248789923047	0,101664124770507	-0,05751068390938	-0,0707260376394204
508	2	3	0	0	1	5	4	2	2	2	2	6	9	68	1,61	0	100	0	0	0	0	0	1	4	6	6	34	9,6,10,3,12,8,4,2,1,11,5,7	9,8,4,7,11,2,12,6,1,3,10,5	3,1,2	2,3,1	3	2	1	1	2	2	1	2	1	2	3	-0.000195156	-0,333333333333333	-0,333333333333333	0.00208167	-0.00138778	0.00277556	-0.00208167
509	2	3	0	0	1	7	1	2	2	2	1	5	5	80	1,80	100	0	0	0	0	0	0	2	5	3	4	34	11,6,7,1,5,3,12,4,9,8,2,10	4,11,6,8,5,2,3,10,9,12,1,7	2,3,1	3,1,2	3	2	3	3	2	1	1	3	1	3	1	-0,00462399000721655	-0,107957687420815	0,0243561865089211	-0,150985199064051	-0,0204076420487616	0,00804568059492981	0,13137954345108
510	2	3	0,00	10	1	5	2	2	2	1	1	6	7	63	1,70	50	20	10	20	0	0	0	2	3	3	3	34	12,2,11,3,1,5,4,10,9,6,8,7	5,2,4,7,6,10,12,11,9,8,3,1	2,1,3	2,1,3	1	1	1	2	1	2	2	3	1	3	1	0,00532929520193137	0,0979986923772658	-0,0435463960106509	0,0111167196269472	-0,0596498154429011	-0,28771350287982	0,373253354591035
511	2	3	0	0	1	3	2	2	2	2	1	1	2	36	1,64	50	35	0	0	0	15	0	1	2	2	5	34	5,2,7,9,11,8,1,10,4,3,6,12	7,2,10,9,1,11,3,6,4,8,5,12	3,1,2	2,3,1	1	1	1	1	1	2	2	3	1	1	2	0,00890122255779998	-0,0450646013837023	-0,0185396276638717	0,117266820521574	0,029981853178414	-0,296869554960336	0,285189124166595
512	2	3	25	0	1	5	1	2	2	1	2	2	7	66	1,55	80	0	0	0	0	20	0	1	6	3	3	34	5,12,1,4,7,9,10,2,6,3,8,11	3,8,10,4,1,9,5,11,6,7,12,2	2,3,1	3,1,2	1	2	2	2	2	1	3	2	2	2	1	-0,00845011231162946	0,37262596603919	-0,36545445135917	0,0209955263587446	-0,135073285051304	0,205154203389981	0,00272498947220119
513	1	1	50	0	1	7	1	2	2	2	1	3	3	81	1,59	70	10	0	0	0	20	0	1	3	2	2	34	7,12,8,9,2,3,10,6,11,5,4,1	12,5,6,11,10,8,1,3,4,7,9,2	3,2,1	3,2,1	1	1	1	1	1	2	1	3	1	1	2	0,0102188305032658	-0,0125199484256508	-0,155498147923292	0,133955328004723	-0,10353401554856	-0,27530477824219	0,166896526495631
514	2	3	0	0	1	3	2	2	2	2	3	7	6	83	1,86	100	0	0	0	0	0	0	2	5	3	5	30	11,8,9,2,1,6,7,4,12,10,3,5	5,4,11,8,12,6,7,2,3,10,1,9	2,3,1	3,1,2	1	1	1	1	1	2	1	1	1	1	1	0,00897812334874069	0,177717785855534	-0,334064136811418	0,0430859397934157	-0,0594986574756864	-0,261272236958741	0,157298272203844
515	1	1	20	0	3	7	1	2	2	2	2	1	1	135	1,80	100	0	0	0	0	0	0	2	5	2	3	34	8,5,1,11,12,9,6,4,7,3,10,2	3,12,10,8,2,7,9,1,6,11,4,5	1,3,2	1,3,2	3	2	3	1	2	1	1	2	2	1	2	-0,00778422537130988	-0,0554945577799247	-0,151591670664751	0,0663669796823749	0,0179973300425063	0,0613205552492002	-0,14714809835985
516	1	2	200	5	2	4	3	2	2	1	3	9	6	75	1,76	80	0	0	0	0	20	0	2	3	4	2	34	5,2,6,9,4,10,1,11,8,7,12,3	7,2,12,5,1,3,10,9,4,6,8,11	2,3,1	3,1,2	3	2	3	2	2	1	3	1	2	3	1	-0,0121809445055289	0,251850596923659	-0,154091352977723	-0,0571560955941729	0,0119675889375698	0,0743917699889397	-0,0476880356585891
517	1	3	50	0	1	3	4	2	2	2	3	8	9	72	1,78	25	30	5	5	0	30	5	2	4	7	4	18	5,2,12,4,8,6,3,9,11,1,10,7	10,2,7,4,1,6,12,5,8,11,9,3	2,3,1	3,1,2	1	3	1	1	1	1	3	2	3	3	2	-0.00021684	-0.00693889	-0.00138778	0,666666666666667	-0,333333333333333	-0.000693889	-0.00138778
518	2	3	10	2	1	3	2	2	2	1	1	3	3	104	1,92	31	5	1	1	0	32	30	2	4	3	5	34	2,5,4,6,1,12,9,3,11,10,8,7	5,1,8,3,2,4,12,11,7,10,9,6	2,1,3	2,1,3	1	1	2	1	1	2	2	3	1	3	1	0,00368569477312987	0,0679103447214868	0,00825635988631625	-0,00511902051823596	0,0667121793660689	-0,310421499628881	0,574754757079941
519	2	3	100	5	5	7	2	2	2	1	1	3	7	62	1,69	20	40	5	10	10	5	10	1	2	3	5	8	6,4,8,11,7,10,9,1,3,2,12,5	8,10,9,2,12,1,5,3,7,6,4,11	2,3,1	3,1,2	2	1	1	3	1	2	1	3	1	1	3	0.0146185	-0.0801097	-0.0594262	-0.159192	0.0734434	0.0285033	0.000568477
520	2	3	20	1	3	4	4	2	2	2	3	6	6	70	1,80	100	0	0	0	0	0	0	2	2	6	6	34	9,6,10,5,12,2,11,7,1,4,8,3	9,6,12,10,4,2,8,11,1,3,7,5	2,1,3	2,1,3	3	2	2	2	1	2	2	3	1	3	1	-0,00244269995205499	0,012399985911387	-0,00765029156016887	-0,163274027844368	0,0803358035866025	-0,339470465451622	0,496637743415853
521	2	3	0	0	1	4	2	2	2	1	1	3	7	95	1,78	90	10	0	0	0	0	0	2	6	6	3	7	9,6,11,12,7,4,3,10,2,1,5,8	10,9,7,6,11,2,5,12,1,8,3,4	1,2,3	1,2,3	3	2	1	1	3	3	1	3	1	3	2	-0,00247789482205074	-0,327228363193781	0,0913057512736944	0,0775155946602557	-0,17778397287478	-0,368983603616604	0,118606605234554
522	2	1	50	5	4	4	4	2	2	1	1	4	7	83	1,60	20	10	10	10	10	10	30	1	2	3	4	22	8,5,6,1,3,4,10,2,7,11,12,9	4,8,5,6,2,3,9,1,12,7,10,11	3,2,1	3,2,1	1	1	1	2	1	1	2	1	1	1	2	0,00529498020368551	0,261999940888616	-0,151925365358745	0,122275490457844	-0,0370110419371939	-0,194266590368455	0,00189521708649078
523	1	1	0	0	3	5	3	2	1	1	3	7	7	84,5	1,80	50	20	0	0	0	30	0	2	4	5	3	16	5,4,10,11,7,1,6,2,9,12,3,8	6,8,11,2,1,7,5,12,9,3,4,10	3,2,1	3,2,1	1	2	1	1	1	1	1	2	1	3	2	1.26702e+09	-0,056067127655473	-0,193957508753524	0,416649069231669	-0,348743547140569	-0,16270860359394	0,162757876411934
524	2	1	0	0	2	4	2	2	2	1	2	4	5	83	1,79	50	15	5	10	0	15	5	2	3	4	6	13	12,9,2,10,11,5,3,8,6,7,1,4	11,3,7,12,6,9,10,8,2,4,5,1	3,1,2	2,3,1	1	1	1	1	1	2	2	3	1	1	1	0,00883268054848326	0,072189744289539	-0,117142178689368	0,0155101659048844	0,00889081074209287	-0,275457502647747	0,365362371447404
525	1	2	100	20	3	6	2	2	2	1	3	6	6	85	1,72	10	10	20	30	20	10	0	1	5	4	3	14	12,8,5,10,1,7,2,11,6,4,9,3	5,7,12,10,3,9,6,2,11,4,8,1	3,2,1	3,2,1	1	2	2	2	3	3	2	1	3	3	1	-0,00823683139945522	0,116329317172062	0,140427484623175	-0,0626340304637196	0,00135478252689888	-0,367107290441345	0,24248257573976
526	1	2	55	33	2	4	3	2	2	1	3	4	6	75	1,75	10	22	11	0	12	23	22	2	3	4	3	4	9,4,7,2,5,8,12,10,6,3,1,11	11,4,10,2,5,9,3,6,1,8,12,7	1,2,3	1,2,3	1	2	1	2	2	2	1	2	2	2	2	-0,00314686131349495	-0,0368114310324794	-0,271884486783873	0,0691854555280023	-0,105176179520073	0,0111565338236299	-0,0882091426353695
527	2	3	0	0	5	4	1	2	2	1	4	9	9	64	1,68	100	0	0	0	0	0	0	1	4	6	6	7	9,2,3,4,7,6,5,8,1,10,12,11	9,2,3,4,7,6,5,8,1,10,12,11	3,1,2	2,3,1	1	2	2	1	1	2	2	3	1	3	1	-1.0842e-05	0.00277556	-0.00416334	-0.00277556	-0.00277556	-0,333333333333333	0,666666666666667
528	2	3	75	25	3	5	2	2	2	1	3	6	6	94	1,80	60	10	10	5	0	15	0	2	2	3	6	6	6,1,7,11,3,10,2,8,12,5,4,9	2,7,5,11,10,1,3,8,12,6,4,9	3,2,1	3,2,1	1	1	1	2	1	2	1	1	2	1	2	0.00530325	0.257229	-0.239763	0.0481899	0.0298971	-0.193998	-0.0909341
529	1	1	150	0	4	4	2	2	2	2	2	6	7	103	1,85	100	0	0	0	0	0	0	2	2	4	4	2	4,11,9,1,3,7,6,2,5,8,10,12	4,8,5,1,9,7,6,10,3,11,2,12	1,2,3	1,2,3	1	2	2	1	1	2	2	3	1	3	1	-1.0842e-05	0.00277556	-0.00416334	-0.00277556	-0.00277556	-0,333333333333333	0,666666666666667
530	2	4	0	0	1	6	1	2	2	2	4	9	9	108	1,81	50	0	0	50	0	0	0	2	3	7	5	18	1,6,10,12,4,3,8,11,9,7,5,2	1,12,6,5,11,2,10,7,9,3,8,4	3,2,1	3,2,1	1	1	1	1	1	2	1	1	1	1	2	0,00904666535805741	0,0604634401822923	-0,235461585785923	0,144842594410105	-0,0384076150393652	-0,282684289271329	0,0771250249230338
531	2	1	50	0	5	3	6	2	2	1	3	2	3	103	1,68	10	20	15	30	0	25	0	2	5	2	3	34	7,10,8,3,9,6,11,4,1,5,2,12	9,11,4,8,10,6,1,3,5,2,7,12	1,2,3	1,2,3	2	3	1	3	1	2	1	3	1	1	3	0,0146947380949753	-0,159867984309274	0,0201837713468218	-0,075964914020799	0,00409855592782127	0,111361901222611	0,00133985803562604
532	2	3	15	4	3	3	6	2	2	1	5	9	8	74	1,84	100	0	0	0	0	0	0	1	1	3	3	34	2,7,4,1,9,3,8,5,6,11,10,12	4,1,6,3,8,9,2,7,5,11,10,12	3,1,2	2,3,1	1	2	2	2	2	3	3	2	2	3	2	-0,00992759295405102	0,130583426159803	-0,0557242176380371	0,124899434658404	-0,0487192786779399	-0,024918447887036	0,0418666975101709
533	2	3	0	0	1	6	1	2	2	2	3	7	7	70	1,68	90	10	0	0	0	0	0	1	6	6	3	34	11,3,7,10,1,4,12,2,8,9,5,6	5,8,2,6,11,12,3,9,10,4,1,7	1,2,3	1,2,3	3	2	1	1	1	2	1	1	1	1	1	0,00331042947180019	0,00599807238763543	-0,327249833397617	-0,0231163372293521	-0,0240316038200939	-0,308438668646325	0,173164412888511
534	2	3	100	5	3	4	1	2	2	2	2	3	4	82	1,77	60	0	0	0	0	30	10	2	5	6	2	22	7,4,6,10,5,9,1,8,3,11,12,2	7,12,9,2,5,3,1,8,6,4,10,11	3,2,1	3,2,1	3	3	2	2	3	3	1	2	3	2	3	-0,00217715465793706	-0,122743008979011	-0,0119125236305556	-0,0247539518639763	-0,0672893719011517	0,0143172731142709	-0,245006207895137
535	2	1	0	0	4	4	2	2	2	2	3	6	7	85	2	30	20	5	10	15	10	10	2	3	3	5	2	5,1,8,2,9,3,7,6,11,4,10,12	2,4,6,10,1,8,7,3,5,11,9,12	2,1,3	2,1,3	1	3	2	2	2	3	3	2	2	3	2	-0,00616561330020537	0,118735439788963	0,0321421416281029	0,203007796250285	-0,0513519282762678	0,0808520016789019	-0,0492738311797006
536	2	3	0	0	2	5	3	2	2	2	3	3	3	90	1,70	100	0	0	0	0	0	0	1	4	4	3	27	7,11,1,2,12,8,3,6,4,5,9,10	3,4,7,9,10,8,1,6,11,12,2,5	3,2,1	3,2,1	3	2	3	2	2	1	3	2	2	3	1	-0,0125131840782888	0,175758981370875	-0,169946308626055	0,0358979408494751	-0,0746831008578856	0,155787745711518	-0,0563019800900487
537	1	2	50	5	3	4	4	2	2	1	1	1	4	132	1,86	80	10	10	0	0	0	0	2	5	8	3	2	6,4,5,2,3,7,9,1,8,12,10,11	8,4,5,2,3,1,6,9,7,11,12,10	3,1,2	2,3,1	1	1	2	1	1	2	3	1	3	3	1	5.64878e+09	0,241353500313794	-0,10257444874835	0,194365989213412	0,016365574553853	-0,239298079911872	0,295073310114318
538	2	3	15	0	1	3	2	2	2	2	2	4	6	59	1,59	95	0	0	0	0	5	0	1	5	3	3	27	11,1,3,6,2,10,9,5,4,7,8,12	2,5,3,9,8,4,10,11,7,6,1,12	2,1,3	2,1,3	1	2	2	1	1	2	2	3	1	3	1	-1.0842e-05	0.00277556	-0.00416334	-0.00277556	-0.00277556	-0,333333333333333	0,666666666666667
539	2	2	80	20	3	5	2	2	2	2	4	8	8	95	1,76	40	10	10	10	10	10	10	2	2	3	4	14	9,3,8,2,6,12,4,5,7,1,10,11	10,4,2,7,8,5,9,3,1,11,12,6	2,3,1	3,1,2	1	1	2	2	2	3	1	3	3	3	1	-0,00298390906541463	0,129834491991114	0,024115701562007	-0,0606704966684056	-0,0475816145038699	-0,238864303139174	0,125408360477377
540	2	3	0	0	2	6	4	2	2	1	2	5	5	85	1,75	70	20	0	0	0	10	0	2	5	4	6	8	3,4,10,9,8,5,12,2,7,11,6,1	12,8,1,2,6,11,9,5,4,3,10,7	3,1,2	2,3,1	1	1	1	1	1	2	2	1	3	3	2	0,00206875445835015	-0,08275675070935	0,0972526911144098	0,311941544733773	0,0695026826223142	-0,36299551644019	0,222892524518959
541	1	1	150	5	1	3	4	2	2	1	2	2	4	75	1,70	80	0	0	0	0	20	0	1	3	4	4	27	10,8,3,11,7,5,1,4,9,12,6,2	7,12,3,8,6,11,5,2,9,1,4,10	2,3,1	3,1,2	1	1	2	2	1	2	2	1	3	1	1	0,00247789482205074	0,327228363193781	-0,0913057512736944	-0,0775155946602557	0,17778397287478	-0,297683063050063	0,214726728098779
542	2	4	0	0	3	4	2	2	2	2	2	5	5	85	1,78	50	30	0	0	0	20	0	2	3	3	3	8	12,11,4,9,3,10,1,7,2,6,5,8	7,9,5,3,11,10,8,12,4,6,2,1	2,3,1	3,1,2	1	1	1	1	1	2	2	1	3	3	2	0,00206875445835015	-0,08275675070935	0,0972526911144098	0,311941544733773	0,0695026826223142	-0,36299551644019	0,222892524518959
543	1	2	100	5	5	6	2	2	2	2	5	8	8	82	1,81	20	50	0	0	0	20	10	2	4	6	6	27	4,9,2,7,3,5,1,6,12,8,11,10	7,3,5,1,6,8,4,10,2,12,11,9	3,1,2	2,3,1	1	1	1	1	1	2	2	1	3	3	2	0,00206875445835015	-0,08275675070935	0,0972526911144098	0,311941544733773	0,0695026826223142	-0,36299551644019	0,222892524518959
544	2	3	20	1	3	6	2	2	2	1	2	2	6	36	1,03	50	0	0	0	0	50	0	1	5	3	4	21	3,8,4,7,6,1,10,9,5,11,12,2	6,12,1,3,9,5,4,2,8,7,10,11	3,2,1	3,2,1	1	1	2	2	1	1	3	1	2	1	1	-8.67362e-05	0,666666666666667	-0,333333333333333	0.00138778	-0.00208167	-0.00277556	0.000693889
545	2	2	100	20	2	4	2	2	2	2	3	6	4	90	1,80	0	0	0	0	100	0	0	2	2	3	4	23	7,10,12,3,1,8,9,2,4,5,11,6	5,8,4,9,10,12,1,6,7,2,11,3	1,3,2	1,3,2	2	3	2	2	1	2	3	2	2	2	3	0,00349889800062743	0,152902326290253	-0,16896499832851	0,00439967870283227	-0,0327724230916102	0,34071529733826	-0,0863677310395237
546	2	3	0	0	1	5	5	2	2	1	4	8	8	76	1,68	50	50	0	0	0	0	0	2	5	6	5	13	11,6,8,5,4,1,9,10,3,2,7,12	6,10,9,5,4,2,11,3,7,8,1,12	1,3,2	1,3,2	2	1	1	3	1	2	1	3	1	1	3	0,0146184532142595	-0,0801096532169471	-0,0594262280330019	-0,159192296130916	0,0734433848922181	0,0285032853611258	0,000568477138772214
547	1	1	100	30	3	7	1	2	2	1	4	7	6	81	1,87	100	0	0	0	0	0	0	2	4	6	5	25	2,3,9,11,4,5,12,6,7,8,10,1	12,1,2,5,6,8,9,10,3,11,4,7	2,3,1	3,1,2	1	2	1	2	2	2	2	1	2	1	2	-0,00292988493997115	0,0638028967564355	-0,0951429352990841	-0,0422270116574475	0,202104464586575	-0,178006080500373	0,0462417131412258
548	1	1	123	5	2	2	3	2	2	2	2	8	8	63	1,88	100	0	0	0	0	0	0	2	3	2	3	13	9,1,11,5,3,7,4,6,8,10,2,12	2,11,5,7,4,8,6,9,1,10,3,12	3,1,2	2,3,1	2	2	2	2	2	2	2	2	2	2	2	-0,00503893752446644	-0,0530092567040761	-0,0297854018131651	-0,150408883067871	0,1405268601382	0,0867524482964696	0,051059090960235
549	1	1	120	3	2	3	1	2	2	2	3	3	6	108	1,70	30	70	0	0	0	0	0	1	3	8	6	8	9,3,10,7,1,12,4,11,2,6,5,8	5,9,2,7,11,10,4,12,1,3,8,6	3,2,1	3,2,1	3	1	1	1	1	3	1	1	3	3	2	-0,000274695960316827	-0,12760482032139	0,0355463587627467	0,259640781426366	-0,0472637441699831	-0,365905598933233	-0,0610885890605919
550	2	3	0	0	3	3	4	2	2	1	3	6	7	73	1,70	0	0	0	0	0	100	0	1	4	8	3	8	1,10,4,2,12,6,7,11,3,8,5,9	1,4,9,3,11,6,7,10,12,2,8,5	3,1,2	2,3,1	1	1	2	1	1	1	3	1	2	1	2	0,000529242857561081	0,433202966335627	-0,212009827447551	0,193709384920054	0,04293447187138	-0,0395295181774305	0,0138099070679458
551	2	2	100	7	5	3	1	2	2	1	2	2	5	60	1,69	30	15	20	15	0	15	5	1	1	1	5	33	3,6,4,8,2,5,7,12,10,9,1,11	11,5,1,3,6,2,7,4,10,9,12,8	1,2,3	1,2,3	1	2	2	1	1	2	2	1	1	3	2	-0,00110362313589171	-0,0442709570652982	0,0186391131628654	0,112643921022072	0,0862174429455162	-0,362124896675061	0,496721917813259
552	1	1	150	10	5	5	1	2	2	1	3	10	10	90	1,73	20	10	10	20	10	10	20	2	2	3	4	3	10,4,7,5,3,9,2,6,1,8,12,11	9,7,5,2,4,8,3,10,6,1,12,11	1,3,2	1,3,2	2	1	2	2	2	1	2	2	2	1	2	-0.00212427	0.18984	-0.0283023	-0.0711237	0.184077	0.115327	-0.132848
553	2	1	80	3	5	7	1	2	2	1	4	10	10	87	1,80	60	20	0	0	0	20	0	2	5	5	6	2	10,12,5,4,8,7,3,1,11,2,9,6	8,10,7,4,3,12,6,5,11,1,9,2	1,2,3	1,2,3	1	1	2	2	1	2	1	1	1	1	2	0,00648166323276719	0,26279380184211	-0,229100739609528	-0,0552986063418063	0,044267520899487	-0,269157354290705	0,0906601187144295
554	2	1	0	0	5	4	1	2	2	1	1	5	7	105	1,74	60	0	0	10	0	30	0	2	4	4	2	2	6,8,5,9,11,12,3,1,4,2,7,10	8,10,7,9,3,1,11,2,4,12,5,6	3,1,2	2,3,1	1	2	2	2	1	3	1	1	3	1	1	-0,00156925126593548	0,318279317606666	-0,176339106811791	-0,0533760399084229	-0,107873866305247	-0,299250381264427	0,0987032930080112
555	2	2	50	5	3	5	2	2	2	1	2	5	6	52	1,42	50	25	0	0	0	25	0	1	4	8	3	14	12,4,3,11,2,9,8,1,6,7,5,10	8,5,3,2,11,9,10,7,6,12,4,1	2,3,1	3,1,2	1	1	2	1	1	2	2	3	1	1	2	0,00679692128075412	0,0410564056183171	0,0105421733728091	0,00907835007302667	0,134500418552325	-0,301460085844554	0,392707372306746
556	2	3	0	0	1	6	1	2	2	2	2	7	8	56	1,72	90	0	0	0	0	10	0	1	2	4	3	34	11,8,6,10,5,1,4,12,2,9,3,7	6,9,11,7,5,3,12,2,10,4,1,8	2,1,3	2,1,3	1	1	2	1	1	2	2	1	1	1	1	0,00555621412622896	0,231294139899502	-0,168023815515317	-0,081791038138281	0,178535776625199	-0,287427544561105	0,383109118014958
557	1	1	300	0	5	7	4	2	2	1	3	7	8	110	1,76	50	15	20	5	0	10	0	2	4	6	4	30	7,6,8,9,11,5,3,12,10,1,4,2	10,12,7,11,6,2,1,3,4,9,5,8	2,1,3	2,1,3	1	1	2	2	1	2	1	3	1	1	3	0,00903927443535831	0,193863709092429	-0,229958594568589	-0,160702695975035	0,0504427874592999	-0,159993159397086	0,17662737479385
558	2	3	0	0	3	6	4	2	2	1	2	2	2	110	1,72	80	5	5	5	0	5	0	2	4	3	3	16	11,4,10,5,7,2,12,8,9,1,3,6	10,6,11,2,4,12,5,8,9,3,1,7	2,3,1	3,1,2	1	1	1	1	1	2	2	1	3	1	1	0,00504289694734096	0,124898001533963	-0,097666597450089	0,122625606091656	0,0951088369359282	-0,311209998030687	0,201191634307383
559	1	3	130	0	2	7	1	2	2	1	2	6	7	87	1,76	50	10	0	20	0	20	0	2	5	4	3	17	3,10,7,1,2,8,9,12,5,6,11,4	4,5,1,12,9,10,3,6,7,2,11,8	2,1,3	2,1,3	1	1	2	2	1	2	1	1	1	1	1	0,00641312122345047	0,380048147515352	-0,327703290635024	-0,157055260958496	0,0231764784631659	-0,247745301978117	0,170833365995239
560	1	1	150	3	2	3	2	2	2	1	3	1	1	83	1,65	50	20	0	0	0	30	0	1	6	3	6	12	2,12,1,10,4,8,5,11,6,7,3,9	3,1,11,5,7,9,10,6,12,4,8,2	2,3,1	3,1,2	2	1	1	3	1	2	1	3	1	1	3	0,0146184532142595	-0,0801096532169471	-0,0594262280330019	-0,159192296130916	0,0734433848922181	0,0285032853611258	0,000568477138772214
561	2	4	50	2	3	4	1	2	2	1	4	7	9	127	1,80	100	0	0	0	0	0	0	2	2	4	2	34	2,11,8,5,1,3,10,12,7,4,9,6	5,1,6,10,4,12,9,3,11,7,2,8	2,1,3	2,1,3	1	3	2	2	1	3	2	1	1	1	2	0,0035612809076949	0,176907463968052	0,047649304637356	0,0135722950356089	0,0230087695750801	-0,208083776375422	0,120081350275717
562	1	2	50	0	2	3	5	2	2	1	2	4	6	73	1,72	80	20	0	0	0	0	0	2	4	5	3	16	9,2,1,8,3,4,7,10,6,12,11,5	3,2,5,6,12,9,7,4,1,8,11,10	1,2,3	1,2,3	3	2	1	1	2	2	1	2	1	2	3	-0.000195156	-0,333333333333333	-0,333333333333333	0.00208167	-0.00138778	0.00277556	-0.00208167
563	1	2	0	0	1	5	2	2	2	2	4	7	7	90	1,70	0	0	0	0	0	0	100	1	6	3	3	34	1,9,12,3,5,11,6,7,4,2,10,8	1,10,4,9,5,7,8,12,2,11,6,3	2,1,3	2,1,3	1	1	2	1	1	2	2	3	1	3	1	0,00368569477312987	0,0679103447214868	0,00825635988631625	-0,00511902051823596	0,0667121793660689	-0,310421499628881	0,574754757079941
564	1	1	0	0	3	7	1	2	1	2	3	7	7	76	1,64	40	30	0	20	0	0	10	1	6	4	6	14	9,2,11,6,4,5,1,8,3,12,7,10	7,2,9,5,6,4,11,8,1,12,3,10	3,1,2	2,3,1	2	3	1	3	1	2	1	3	1	1	2	0,0133092920375926	-0,163921280167536	0,101005064168513	0,0185519092070473	-0,0672031111411867	0,00957721735813123	0,00514410352880296
565	2	1	0	0	1	3	4	2	2	1	3	8	8	81	1,68	80	0	0	0	0	20	0	2	5	3	3	34	5,3,11,2,1,4,12,8,9,10,7,6	5,4,2,6,1,12,11,8,9,10,3,7	3,2,1	3,2,1	3	3	3	3	3	3	3	3	3	3	3	-0,00196580946361259	-0,242580328158034	0,39455088359654	0,0212488094402026	0,0292476635272309	0,0826547789060933	-0,108818112005327
566	2	3	100	1	3	4	2	2	2	1	4	9	10	100	1,90	40	50	0	0	0	10	0	2	3	4	5	27	7,12,10,2,8,6,11,3,1,4,5,9	9,4,8,10,11,6,1,5,12,3,7,2	3,1,2	2,3,1	2	1	1	1	1	2	1	1	1	1	3	0,0119619444269803	-0,00525744367500993	-0,240224114933007	-0,0443915894819171	0,0405626575870301	-0,0791483833316456	-0,0132218327856532
567	1	1	0	0	4	3	1	2	2	2	4	5	5	84,00	1,71	50	0	0	0	0	50	0	2	5	4	5	14	1,6,12,5,11,4,7,9,8,2,10,3	1,10,12,6,4,2,7,9,8,11,5,3	3,1,2	2,3,1	3	2	3	2	2	1	3	2	2	3	1	-0,0125131840782888	0,175758981370875	-0,169946308626055	0,0358979408494751	-0,0746831008578856	0,155787745711518	-0,0563019800900487
568	2	3	0	0	4	4	1	2	2	2	1	1	2	100	1,65	50	25	0	0	0	25	0	1	4	3	3	34	8,9,10,4,1,5,12,6,3,2,11,7	5,10,9,4,6,8,12,1,2,3,11,7	2,3,1	3,1,2	1	1	1	1	1	2	1	3	1	1	2	0,0102188305032658	-0,0125199484256508	-0,155498147923292	0,133955328004723	-0,10353401554856	-0,27530477824219	0,166896526495631
569	1	1	100	2	5	4	4	2	2	1	2	9	9	71	1,73	25	24	23	22	1	2	3	2	6	7	5	13	9,4,5,1,2,10,3,6,7,12,8,11	4,5,7,2,3,8,9,11,1,6,12,10	1,3,2	1,3,2	3	3	1	3	3	2	1	1	1	3	2	0,00327532258897943	-0,294378428066992	0,139861597106939	0,0602657556634545	0,0681466969374544	-0,170100246188116	-0,0486438696695569
570	2	2	50	0	3	5	1	2	2	1	2	4	4	105	1,88	90	0	0	0	0	10	0	2	6	8	3	34	12,2,8,9,11,10,4,3,6,5,1,7	11,2,8,7,10,9,12,3,4,6,5,1	2,1,3	2,1,3	1	2	2	1	1	2	2	3	1	3	1	-1.0842e-05	0.00277556	-0.00416334	-0.00277556	-0.00277556	-0,333333333333333	0,666666666666667
571	2	3	15	2	4	6	2	2	2	1	4	8	8	100	1,91	75	0	0	0	0	25	0	2	3	8	5	23	2,10,5,8,6,12,7,3,4,9,11,1	12,1,8,9,3,5,7,4,10,2,11,6	3,1,2	2,3,1	1	3	1	1	1	2	3	2	3	1	2	0,0050160608589692	-0,0274713924365052	-0,0656153925670461	0,493033248806987	-0,176360270393654	-0,0614915436592629	-0,0023348863336347
572	2	3	0	0	3	6	2	2	2	1	4	7	7	90,0	1,85	25	50	0	15	0	10	0	2	6	4	6	21	11,2,3,10,1,5,12,8,7,4,9,6	5,2,3,10,6,12,9,8,11,4,1,7	3,2,1	3,2,1	2	1	1	3	1	2	1	3	1	1	3	0,0146184532142595	-0,0801096532169471	-0,0594262280330019	-0,159192296130916	0,0734433848922181	0,0285032853611258	0,000568477138772214
573	2	2	100	10	3	4	2	2	2	1	3	5	6	52	1,59	40	40	5	10	0	5	0	1	6	5	6	34	8,7,1,12,6,5,9,4,2,3,11,10	3,9,10,8,6,5,2,1,7,12,11,4	2,1,3	2,1,3	3	1	2	3	1	2	2	2	3	1	2	0,00217724264511205	-0,0880051423704481	0,130067911301249	0,0340130889188259	0,334254115786749	-0,179799045824414	0,0678957301850348
574	1	1	100	0	5	4	4	2	2	1	4	7	9	86	1,87	70	10	5	10	0	5	0	2	1	3	5	2	3,5,2,10,7,9,12,4,11,8,6,1	12,3,1,8,2,11,5,10,6,4,9,7	3,2,1	3,2,1	1	3	1	1	2	2	2	1	2	1	2	0,00129279556211887	-0,0642544442722029	0,0154443788273421	0,127834080237798	0,221315244423306	-0,0903530967992772	0,0490843388001098
575	2	3	150	5	3	5	2	2	2	1	3	6	8	70	1,65	50	0	0	0	0	50	0	2	3	4	3	13	12,11,7,10,3,8,4,2,1,9,6,5	9,8,5,7,12,11,3,6,10,4,2,1	3,2,1	3,2,1	1	1	2	2	1	2	3	1	1	1	1	0,00525608987234021	0,468238392905184	-0,321051160249549	-0,0813741988967688	0,020127716184089	-0,162434163596314	0,1736152538406
576	2	2	30	5	3	4	2	2	2	1	2	7	7	68	1,70	50	0	0	0	0	50	0	1	5	5	6	27	5,10,9,12,6,4,1,7,8,11,2,3	7,11,12,6,1,5,8,9,3,2,10,4	1,2,3	1,2,3	1	2	2	2	2	1	3	1	2	2	1	-0.00811787	0.448718	-0.349599	-0.0720585	-0.0484226	0.123758	0.0113389
577	2	3	40	2	1	5	1	2	2	1	4	7	9	79	1,80	85	1	1	1	1	10	1	2	2	8	5	23	9,11,4,1,3,6,12,8,5,7,2,10	4,11,5,3,9,6,10,8,1,12,2,7	3,2,1	3,2,1	1	1	1	2	1	2	2	3	1	1	1	0,0083719797002389	0,188399098947337	-0,139863133549654	-0,07644256439848	-0,012952618692966	-0,257340036782905	0,271379217098649
578	2	3	50	0	3	3	2	2	2	1	2	1	4	98	1,75	65	10	5	5	5	5	5	2	3	4	4	33	5,7,12,3,11,6,4,2,9,8,1,10	11,8,4,7,1,6,2,10,9,12,5,3	1,3,2	1,3,2	1	2	1	1	1	2	1	1	1	1	2	0,00536097058492754	-0,00744690453919439	-0,243717945672239	0,149961614928341	-0,105119794405434	-0,305596122975782	0,169036934509759
579	2	3	0	0	3	6	1	2	2	1	1	4	4	71	1,68	80	10	0	0	0	10	0	1	5	7	3	34	12,5,3,11,2,6,4,7,8,1,10,9	10,5,3,7,2,6,8,9,12,11,4,1	3,1,2	2,3,1	1	1	2	1	1	2	2	1	3	1	2	0,00300713767961182	0,0937646628627412	0,0300177546120877	0,116193790259798	0,22071844474616	-0,337212581227494	0,228536635166725
[truncated: 263 more rows]
[truncated: 42 more columns]

## Sheet: Study 2 Raw Data DISE out GER
UserNumber	q1_2	q2_3	q3_4	q4_5	q5_6	q6_7	q7_9	q8_10	q9_11	q10_14	q11_16	q12_17	q13_18	q14_19	q15_20	q16_21	q17_22	q18_23	q19_24	q20_25	q21_26	q22_27	q23_28	q24_29	q25_30	q26_32	q27_33	q28_34	q29_35	q30_36	randomizerelement3_41	randomizerposition3_42	randomizerelement4_43	randomizerposition4_44	T11472Cbc5_choiceSet1_54	T11472Cbc5_choiceSet2_55	T11472Cbc5_choiceSet3_56	T11472Cbc5_choiceSet4_57	T11472Cbc5_choiceSet5_58	T11472Cbc5_choiceSet6_59	T11472Cbc5_choiceSet7_60	T11472Cbc5_choiceSet8_61	T11472Cbc5_choiceSet9_62	T11472Cbc5_choiceSet10_63	T11472Cbc5_choiceSet11_64	T11472Cbc5_pw1_1_65	T11472Cbc5_pw2_1_66	T11472Cbc5_pw2_2_67	T11472Cbc5_pw3_1_68
[truncated: 273 more rows]
[truncated: 45 more columns]

[truncated: 1 more sheets: English Translation Study 2]
