# Supplementary material for: Pricing through health apps generated data—Digital dividend as a game changer: Discrete choice experiment
Source: PLoS One. 2021 Jul 26;16(7):e0254786. doi: 10.1371/journal.pone.0254786 (PMC8312968; doi:10.1371/journal.pone.0254786)
Supplement: S2 Raw Data — (XLSX) [file pone.0254786.s013.xlsx]

## Sheet: ß parameter first study
ß-parameter
Constant Parameter	Monthly Bonus Payment	Stakeholder			Type of Data			Data Sales to Third Parties
		Health Insurer	Pharma and Medical Technology Companies	Universities	Motion and Cardio Data	Nutrition and Lifestyle Data	All Data with Health Relevance	Yes, raw Data is going to be sold for Profit	No, raw Data is not going to be sold for Profit	Raw Data is not going to be sold, statistically processed Data is going to be sold
-2.5583	0.00410376	0.380568	-0.482255	0.101687	0.223551	0.0453475	-0.268898	-4.07734	3.42534	0.652002
-1.88458	0.00888228	-2.13753	-0.143981	2.28151	0.320545	0.0717181	-0.392263	-2.7453	1.44371	1.30159
-1.90153	0.0300759	1.1922	-2.05098	0.858781	0.468747	0.0301875	-0.498934	-4.3399	2.37177	1.96814
0.168983	0.118678	-0.724848	0.837822	-0.112973	-0.0178785	-0.131324	0.149203	-0.665856	0.731881	-0.066025
-2.43348	0.0929444	-0.324511	-0.184029	0.508539	0.651258	0.286502	-0.93776	-5.66111	3.39723	2.26388
-1.79194	0.00375241	1.28138	-0.562382	-0.718998	0.185035	-0.261661	0.076626	-1.70299	0.811334	0.891654
-0.918562	0.0509328	-0.901726	0.00692083	0.894805	0.565843	0.193956	-0.759799	-4.72009	2.10707	2.61302
-5.47592	0.00993681	0.23046	-0.0365276	-0.193933	0.832764	0.41105	-1.24381	-3.92106	2.45034	1.47072
-1.0546	0.00657778	-0.215198	-0.265764	0.480962	1.46626	-0.174903	-1.29135	-1.26198	0.314795	0.947187
-3.63583	0.00292537	-0.34825	0.5488	-0.20055	-0.441575	0.0584789	0.383096	-1.52447	0.818535	0.705933
-2.46824	0.0124649	0.15527	-1.71996	1.56469	0.208964	0.0244115	-0.233375	-4.21599	2.50722	1.70876
4.01115	0.000916194	0.413772	-1.07972	0.665951	-0.242412	-0.139755	0.382166	1.50735	-0.995825	-0.511525
-3.05503	0.0108963	1.37201	-1.02437	-0.34764	1.13056	0.463407	-1.59396	-4.58165	2.61897	1.96268
3.65921	0.0214086	1.13149	-1.35135	0.219864	0.61417	-0.283135	-0.331036	-1.31983	0.500173	0.819654
-1.16318	0.020549	-0.198916	-0.446708	0.645624	0.948255	0.363266	-1.31152	-5.49065	3.14992	2.34074
-6.18402	0.00628121	-0.123432	-0.259743	0.383175	-0.0458581	0.211791	-0.165932	-3.45716	3.01646	0.440702
-4.64213	3.86158	-1.00907	-0.324575	1.33364	0.281777	0.193289	-0.475065	-3.29762	1.52224	1.77537
-1.90747	0.0266681	-0.77576	-0.801071	1.57683	0.913162	-0.0403607	-0.872801	-2.30039	0.986933	1.31346
-3.31859	0.0222828	0.536047	-0.736578	0.200531	1.35819	0.0421234	-1.40032	-3.81231	1.64491	2.1674
1.54665	0.00151865	0.14028	-0.436411	0.296131	-0.0135404	0.0345374	-0.020997	-0.241354	0.200716	0.0406382
-5.20329	0.819939	-0.811547	-0.505759	1.31731	0.204766	0.0702123	-0.274978	-1.6096	0.654009	0.955593
-4.85961	0.0117382	-2.16084	0.783439	1.3774	-0.150901	0.352466	-0.201565	-3.63486	2.46816	1.1667
-6.04429	0.00595796	-0.26523	-0.188931	0.454161	-0.0497062	0.207462	-0.157756	-3.51258	3.00368	0.508899
-2.31333	0.00677004	-0.0971053	0.0317884	0.0653169	1.54085	-0.473618	-1.06723	-0.192212	0.154087	0.0381254
-4.38445	0.00445508	0.84886	-0.629575	-0.219285	0.140019	0.199174	-0.339193	-0.8108	1.04615	-0.235348
-3.12682	0.011797	-2.35925	0.0300126	2.32924	-0.0703362	0.198031	-0.127695	-3.94652	2.15481	1.7917
-5.67904	0.00463172	-0.0194649	0.007871	0.0115939	0.349285	0.0778579	-0.427143	-3.33885	2.68952	0.649331
-0.463845	0.00111656	0.694304	-1.07916	0.384855	0.24766	0.146807	-0.394467	0.287602	0.238748	-0.52635
-5.7846	0.00746059	-1.91849	0.333815	1.58467	-0.0504899	0.422782	-0.372292	-2.03009	1.58881	0.441282
-1.48865	0.00305893	-0.428498	-0.405819	0.834317	-0.256181	0.313281	-0.0571004	-0.989527	0.475864	0.513663
-1.64498	0.060218	0.198862	-0.0604142	-0.138447	0.31361	0.126764	-0.440374	-5.31672	2.80887	2.50785
-3.61	0.00218045	0.504028	-0.723305	0.219277	-0.0350103	-0.186464	0.221474	0.710007	-0.118749	-0.591258
-1.50661	0.0497923	0.549426	-1.73468	1.18525	0.606861	0.191335	-0.798196	-2.94639	1.34125	1.60514
-2.16481	0.0235673	1.3206	-1.71049	0.389893	0.801766	0.0860151	-0.887781	-4.11447	2.05952	2.05496
0.563689	0.006977	-0.421549	-0.449533	0.871083	0.660441	0.420533	-1.08097	-5.0723	2.55376	2.51854
-4.66454	0.00535041	-1.73021	0.4115	1.31871	0.0115886	0.0666972	-0.0782858	-1.04514	0.786262	0.258876
-1.37397	0.00923178	0.398467	-1.97535	1.57688	0.0311638	0.343622	-0.374786	-2.04193	0.89551	1.14642
-1.10752	0.024559	0.897608	-0.467329	-0.43028	0.998495	0.498053	-1.49655	-5.26281	2.96846	2.29434
-3.47063	0.0134582	-0.650973	-0.461389	1.11236	0.384204	-0.00599366	-0.37821	-4.38954	3.2222	1.16734
-1.8048	0.0140756	0.571753	-0.48327	-0.0884835	1.24331	0.44813	-1.69144	-4.91084	2.51017	2.40067
-1.46161	0.00722008	0.207506	-0.0703211	-0.137185	1.79382	-0.538792	-1.25503	-0.297625	0.0998481	0.197777
-2.15752	0.0078524	-0.766931	-0.143805	0.910736	0.0718918	0.121428	-0.19332	-3.05709	0.859869	2.19722
-2.6392	0.00311367	0.444962	-0.500077	0.0551146	0.226693	0.0409156	-0.267609	-4.31284	3.53785	0.774991
0.679292	0.0098337	0.56396	-0.806421	0.242462	0.743541	-0.444007	-0.299534	-2.3059	1.46017	0.845728
-2.59064	0.0037794	0.336329	-0.443212	0.106883	0.19294	0.0333031	-0.226243	-4.17807	3.51719	0.660886
-3.03224	0.00697142	-0.162541	-0.409454	0.571994	0.571055	0.543889	-1.11494	-4.39324	2.83786	1.55538
-4.3257	0.0952409	-1.38802	0.556051	0.83197	0.524947	0.14261	-0.667557	-2.90894	2.06796	0.840981
-1.41576	0.0664946	0.0432117	-0.0985374	0.0553258	1.17782	0.368519	-1.54634	-4.67962	2.25486	2.42476
-1.96805	0.0491565	0.699775	-0.56733	-0.132445	0.445524	0.306624	-0.752148	-5.00898	2.42895	2.58003
-0.801616	0.0258229	0.126634	0.0110784	-0.137712	-0.00446646	0.322535	-0.318069	-2.11712	2.12557	-0.00845112
1.39098	0.00225769	0.0929331	-0.264535	0.171602	-0.526449	-0.129475	0.655924	-1.47688	0.327487	1.14939
0.627976	0.0211767	0.617139	-1.58304	0.965898	0.371995	-0.200533	-0.171462	-3.11617	1.80027	1.31591
-1.80562	0.00955298	-1.77981	-0.892227	2.67204	-0.157895	0.136454	0.0214414	-0.125124	0.0757934	0.0493307
1.37539	0.00261533	-1.04423	0.585533	0.458701	-0.514217	-0.324102	0.838319	-1.83942	1.24259	0.596823
-0.297248	0.00631719	0.986021	-0.62787	-0.35815	0.556386	0.274746	-0.831132	-2.41613	1.45754	0.958592
-0.969855	0.0182781	1.78856	-1.79021	0.00164773	0.160095	0.178296	-0.338391	-4.58041	2.4243	2.1561
-4.41113	0.104322	-1.69311	-0.169584	1.8627	0.153235	0.264482	-0.417717	-4.37136	2.21665	2.15471
-0.934492	0.0153651	0.7507	-0.744661	-0.0060393	0.669519	0.615202	-1.28472	-2.82076	1.61735	1.20342
-0.46663	0.0824959	1.33564	-1.38322	0.0475786	0.609759	-0.423626	-0.186132	-0.834036	0.354431	0.479605
-3.10942	0.0704967	-2.59003	0.556178	2.03386	-0.380637	-0.211518	0.592155	-0.522671	0.276583	0.246088
-6.12358	0.00622411	-0.168971	-0.239997	0.408968	-0.0734377	0.153854	-0.0804165	-3.43507	3.02857	0.4065
-6.07871	0.00862376	-1.49097	-0.148077	1.63905	-0.394159	0.013675	0.380484	-3.25963	2.22968	1.02995
-6.80728	0.512556	-1.03305	-0.286445	1.31949	0.0596073	0.0995219	-0.159129	-2.10507	1.25401	0.851065
-2.34281	0.00577686	0.713212	-0.321709	-0.391503	1.13543	0.187686	-1.32311	-2.31822	1.67189	0.646334
-2.29382	0.0788274	0.237039	-1.10345	0.866411	0.986011	0.188137	-1.17415	-5.17159	2.67114	2.50044
2.55928	0.0142072	0.00402244	-0.484206	0.480184	0.0839205	0.0967584	-0.180679	-0.680764	0.238468	0.442295
-2.44146	0.00429212	0.316952	-0.475109	0.158157	0.226291	-0.00904789	-0.217243	-4.15114	3.44136	0.709785
-2.53541	0.00756441	2.61408	-1.68653	-0.927554	0.0914088	-0.0389784	-0.0524304	-0.475918	0.423736	0.0521813
-7.07532	0.144986	-1.28145	0.0274637	1.25398	-0.390068	0.140837	0.249231	-0.641666	0.474703	0.166963
-6.11679	0.124433	-0.270359	-0.614528	0.884887	-0.110716	0.31571	-0.204994	-0.509472	-0.0482738	0.557746
-4.2819	0.00479041	-0.0419241	-0.0779752	0.119899	-0.288429	0.0659725	0.222456	-2.46348	0.829008	1.63447
-5.52682	0.130886	-0.792269	-0.48022	1.27249	0.261987	0.0781531	-0.34014	-4.92645	2.71284	2.21361
-5.90321	0.00575702	-0.200588	-0.204151	0.404739	0.0157624	0.173448	-0.189211	-3.43067	2.9868	0.443869
-4.92352	0.0104351	0.581634	-0.782391	0.200757	0.126731	0.0219279	-0.148659	-2.51718	0.760205	1.75697
-5.26831	0.0151995	0.290892	-0.474203	0.183311	0.791396	-0.123	-0.668396	-3.04175	1.21735	1.8244
-1.72637	0.0100033	-1.81088	-0.911627	2.7225	-0.123835	0.128265	-0.00442976	-0.167483	0.0833372	0.0841461
2.30047	0.00969479	2.0327	-1.64612	-0.386579	0.112521	0.103856	-0.216376	-3.30834	1.77203	1.53631
-3.25566	0.0115072	-1.02603	-0.568386	1.59441	0.816252	0.389272	-1.20552	-4.51014	2.6341	1.87604
-6.13191	0.00837833	0.72043	-1.67129	0.950857	-0.000376063	0.162598	-0.162222	-3.25346	2.33743	0.91603
-3.73391	0.0419604	0.480693	-0.490671	0.00997765	0.715172	0.30797	-1.02314	-4.34769	2.1416	2.20609
-4.58688	0.0694152	0.00305085	-1.15196	1.14891	0.449034	0.223172	-0.672205	-4.05193	1.93257	2.11935
3.1339	0.000693716	0.791872	-0.949404	0.157532	0.023236	-0.0369982	0.0137622	0.459212	-0.0447764	-0.414436
-2.1582	0.00812935	2.12372	-1.86468	-0.259037	0.216652	0.00748437	-0.224136	-4.21683	2.397	1.81984
-3.90902	0.0487067	1.3578	-1.70636	0.348559	0.296144	-0.145299	-0.150845	-4.21818	2.04204	2.17614
0.781924	0.00117101	0.222134	-0.429906	0.207772	-0.284961	0.0120581	0.272903	-0.374556	0.251028	0.123528
-1.84451	0.0127916	0.549051	-0.522044	-0.0270062	1.28531	0.479434	-1.76475	-4.79191	2.41489	2.37701
-0.216822	0.00497782	1.36741	-1.88832	0.520904	0.620706	-0.574096	-0.0466101	-0.541593	0.390027	0.151567
0.591564	0.00533497	0.972706	-1.06458	0.0918762	-0.133004	0.682393	-0.549389	-4.61557	2.54397	2.07161
0.4392	0.00231734	-1.16316	0.651	0.512164	-0.392847	0.168873	0.223974	0.336114	0.00546484	-0.341579
0.723126	0.024949	1.39828	-1.93082	0.532545	0.994844	0.141514	-1.13636	-1.95436	1.21669	0.737672
2.29291	0.0623824	0.127323	-0.430033	0.30271	0.273369	0.0822029	-0.355572	-2.19461	1.34487	0.849734
2.01324	0.00298943	0.686184	-0.433676	-0.252509	0.291796	-0.0640833	-0.227713	0.491434	-0.360289	-0.131145
-6.29001	0.00614777	-0.678563	-0.219327	0.897891	-0.356871	0.379434	-0.0225625	-3.60287	2.90011	0.702767
-2.58565	0.0479221	0.475223	-0.65227	0.177047	0.322551	0.477394	-0.799945	-0.194392	-0.00211087	0.196503
-0.921176	0.00184565	0.312076	-0.676143	0.364068	-0.845884	0.625316	0.220568	-0.400036	0.21402	0.186016
-0.695003	0.0705265	-0.63197	0.00997572	0.621994	1.12951	-0.351889	-0.777624	0.269401	-0.460643	0.191242
-0.883175	0.00674948	1.90664	-0.898248	-1.0084	0.450891	0.443059	-0.89395	-4.58039	2.62726	1.95313
-3.06821	0.00863852	-2.11389	0.0948711	2.01902	0.100935	0.0982383	-0.199173	-3.88706	2.20517	1.68189
-5.31996	0.202842	0.14314	-1.11116	0.968015	0.46408	0.266967	-0.731047	-0.780712	0.196063	0.584649
-2.55299	0.128749	-0.388808	0.197908	0.1909	-0.244759	0.0638015	0.180958	-0.280427	0.389857	-0.109429
0.525669	0.00457971	0.551528	-0.900668	0.349139	0.336945	-0.185825	-0.15112	0.729114	-0.400681	-0.328433
-5.78631	0.107992	-0.00934388	-0.354257	0.363601	0.561057	0.524816	-1.08587	-4.74088	2.67936	2.06152
-4.71885	0.0220053	-0.00451167	-0.325109	0.329621	0.685395	0.586583	-1.27198	-3.57823	1.61335	1.96487
-1.85912	0.072502	-0.96801	0.858441	0.109568	-0.39129	0.155526	0.235765	-2.63215	1.15496	1.47719
-1.35922	0.00599887	-0.104372	0.318902	-0.21453	0.0334851	0.0423284	-0.0758136	-1.73909	1.62562	0.113473
-4.5717	0.00642181	1.58978	-0.624719	-0.96506	0.397473	-0.29855	-0.0989232	-1.02965	0.882448	0.1472
-4.5497	4.05288	-0.893391	-0.225254	1.11864	0.310173	0.153124	-0.463297	-3.37174	1.60329	1.76845
2.47369	0.0310147	0.0730226	-0.292237	0.219214	0.0613102	0.0306663	-0.0919766	0.328492	-0.786457	0.457964
-0.00786654	0.00426775	0.923884	-1.0594	0.135512	0.0389393	0.614989	-0.653928	-2.64386	1.01506	1.6288
0.681432	0.00238178	-0.310828	-0.367886	0.678714	-0.154328	0.342127	-0.187798	-4.63573	3.20214	1.43359
-4.71753	0.391537	-0.204435	-1.41068	1.61512	0.173726	0.244901	-0.418626	-3.61741	2.04516	1.57225
-3.31008	0.00721938	2.16611	-1.22713	-0.938983	0.649633	0.168496	-0.818129	-4.31438	2.39884	1.91554
1.32335	0.0304822	2.25132	-1.67245	-0.57887	0.510714	-0.134486	-0.376229	0.125862	-0.525933	0.400071
2.30384	0.00226293	2.88521	-1.65801	-1.2272	0.689919	-0.0547943	-0.635125	-1.50424	0.908274	0.595969
-2.2463	0.00317876	0.76007	-0.629071	-0.130999	-0.0211453	0.420149	-0.399004	-0.997594	0.790305	0.207289
-6.07888	0.0066254	-0.700661	-0.240158	0.94082	-0.325559	0.376804	-0.0512446	-3.43757	2.8618	0.575777
-0.648736	0.129241	0.0114887	0.169526	-0.181014	0.0265988	0.230497	-0.257096	-2.34825	1.31276	1.03549
1.92242	0.0336013	0.125074	-0.476974	0.3519	0.832884	0.254231	-1.08712	-2.67916	1.6337	1.04546
1.06589	0.0080275	-2.13128	1.65013	0.481148	0.487509	-0.113698	-0.373811	-0.862451	0.39045	0.472001
0.910663	0.00177664	0.0454151	-0.455834	0.410419	0.301528	-0.0627203	-0.238808	0.346919	-0.119148	-0.22777
-2.3361	0.00763251	-0.458079	-0.189735	0.647815	1.21953	0.0129326	-1.23246	-1.26114	0.515155	0.745986
-3.69593	0.0019868	0.531122	-0.721412	0.19029	-0.0180912	-0.167872	0.185963	0.701413	-0.132702	-0.568711
-0.688396	0.251049	0.732204	-1.99097	1.25876	0.577554	0.0756749	-0.653228	-2.15317	0.790249	1.36292
-3.17674	0.00440384	-1.34623	0.0676834	1.27855	-0.224685	0.101248	0.123437	-1.11151	1.36442	-0.252912
-0.54317	0.00535463	-1.99496	0.00244619	1.99251	0.207062	0.208144	-0.415206	-2.51263	1.3914	1.12123
-2.59462	0.0690547	0.676331	-0.390035	-0.286296	-0.283778	0.230099	0.0536789	-0.173589	-0.244895	0.418485
-1.89257	0.0180647	-0.102028	-0.618944	0.720971	-0.272992	-0.103219	0.37621	-1.56801	0.95371	0.614296
-5.32258	0.838361	-0.658141	-0.515068	1.17321	0.186322	0.125126	-0.311449	-1.60671	0.793798	0.812914
-1.62615	0.00585039	0.211052	-0.145908	-0.0651432	0.303257	0.230738	-0.533995	-4.34252	3.36401	0.97851
-1.06085	0.00943654	-0.0782192	-1.73507	1.81329	-0.205917	0.305804	-0.0998871	-2.12132	1.2504	0.870913
-2.51869	0.0112948	-0.898227	-1.23451	2.13274	0.439704	0.0169729	-0.456677	-2.65944	1.26503	1.39441
-2.66832	0.00415726	-0.547197	-0.282572	0.82977	-0.149534	0.433364	-0.28383	-4.11377	3.30218	0.811594
-1.74847	0.0491382	-1.54008	0.140765	1.39931	-0.587008	0.158571	0.428436	-0.675712	0.432504	0.243208
-3.13226	0.0857715	-0.548345	-0.651446	1.19979	-0.0382283	0.56672	-0.528491	-1.29751	0.735423	0.562092
-6.08131	0.00575866	-0.185786	-0.204396	0.390181	-0.0456201	0.167902	-0.122282	-3.53884	3.03823	0.500605
-0.472076	0.0200323	0.676854	-0.727082	0.0502284	0.113102	0.111178	-0.224281	-4.45037	2.39732	2.05304
-0.321751	0.00275641	0.391924	-1.38601	0.99409	-0.872535	0.429921	0.442613	-2.05018	1.04382	1.00636
-3.94803	0.239312	-0.354238	-0.293852	0.648089	0.205667	0.292185	-0.497851	-4.06307	2.0219	2.04118
-3.98276	0.184035	-1.16165	-0.354208	1.51586	0.286563	-0.341225	0.0546623	-0.524936	0.446939	0.0779972
-0.638108	0.00414846	-0.904589	-1.25278	2.15737	-0.401398	0.267594	0.133805	-0.15884	0.348511	-0.189671
-0.635143	0.00301837	0.738963	-0.744646	0.00568267	-0.0139437	-0.0511961	0.0651398	-3.8693	2.00283	1.86647
-4.28011	0.24383	0.745694	-1.77659	1.0309	0.719266	0.222487	-0.941753	-2.88998	1.28537	1.60461
-1.4625	0.00393875	0.17243	-0.233363	0.0609327	-0.33736	0.335812	0.00154806	1.12857	0.152664	-1.28124
-1.38523	0.0204567	0.437273	-1.71858	1.28131	0.368638	0.378618	-0.747256	-4.78372	2.36681	2.41691
-1.85343	0.00920381	-2.16277	1.29972	0.863048	0.291775	0.501787	-0.793562	-4.24766	2.49455	1.75311
-4.52379	0.149548	-1.40975	-0.140932	1.55068	-0.153465	0.50639	-0.352925	-1.5543	0.541573	1.01272
-2.58077	0.00372849	0.388577	-0.492095	0.103517	0.169151	-0.0034292	-0.165722	-3.95861	3.39919	0.559412
-2.75535	0.034598	1.22091	-1.70117	0.480267	0.287977	0.159538	-0.447515	-4.5762	2.27386	2.30234
-2.73068	0.0420442	-0.0805426	0.0383331	0.0422094	1.00645	0.123501	-1.12995	-4.33701	2.54976	1.78725
-6.39202	0.00839065	-0.941188	-0.649192	1.59038	-0.0358242	-0.0355065	0.0713307	-3.36038	2.40195	0.958438
-0.816083	0.002911	1.09953	-0.286186	-0.813345	-0.0333605	-0.199948	0.233308	0.0201029	0.0226653	-0.0427681
3.77032	0.00235452	-0.701623	1.59301	-0.89139	0.278401	-0.0850164	-0.193385	-0.49952	0.350442	0.149079
-1.97998	0.00215049	-0.652263	-0.00776809	0.660032	-0.333208	0.229314	0.103894	-0.13503	0.412342	-0.277312
-6.16894	0.0132801	-2.07778	0.325767	1.75202	-0.0799462	0.087126	-0.00717978	-3.36776	2.00858	1.35919
-0.570471	0.00404491	-0.964298	-1.19992	2.16421	-0.337076	0.247545	0.0895309	-0.162059	0.372354	-0.210295
-5.63581	0.275689	-0.502547	-0.677726	1.18027	-0.317915	-0.136072	0.453987	-0.342841	0.32374	0.0191008
-2.40204	0.00312257	2.77451	-1.83643	-0.938073	0.458216	-0.0526089	-0.405607	-0.643189	0.477836	0.165353
-2.65438	0.00462075	-0.542515	-0.285759	0.828274	-0.156655	0.379118	-0.222463	-4.17449	3.26378	0.910711
-6.48849	0.0243782	0.879615	-1.68907	0.809453	0.495307	0.00858033	-0.503888	-3.3032	1.93488	1.36832
-4.61871	0.250342	-1.84797	0.832628	1.01535	-0.138777	0.25036	-0.111584	-2.69424	1.30977	1.38447
-3.25907	0.022947	-1.36628	0.282175	1.08411	0.709686	-0.074382	-0.635304	-4.47407	3.08992	1.38415
-3.791	0.0201799	0.754719	-1.53365	0.778931	-0.122469	0.461881	-0.339412	-3.68334	2.21665	1.46669
-2.47266	0.0226191	0.776627	-0.788071	0.0114439	1.33544	0.125245	-1.46068	-2.56795	1.10353	1.46442
-0.20828	0.00940922	1.0731	-0.915082	-0.158015	0.032965	0.289057	-0.322022	-1.72504	0.825767	0.899271
-1.59239	0.00885261	-2.42946	0.605819	1.82364	-0.155653	0.240773	-0.08512	-3.85345	2.02013	1.83332
-6.23136	0.00667761	-1.02981	-0.238978	1.26878	-0.0401181	0.234522	-0.194404	-3.39361	2.58345	0.810158
-3.79116	0.0135499	-0.0950439	-1.67799	1.77303	0.157964	0.0555058	-0.21347	-3.86256	2.12393	1.73863
0.0711891	0.00138898	0.0729157	-0.163592	0.0906763	-0.259474	-0.143242	0.402716	0.244428	-0.00983525	-0.234593
-0.998278	0.00964994	-0.86583	-1.09169	1.95752	0.288359	0.403504	-0.691862	-2.22252	1.03293	1.1896
1.55598	0.00910857	0.329351	-0.520074	0.190724	0.223653	0.219396	-0.443049	-0.694226	0.482553	0.211673
-2.99681	0.00752564	-0.101841	-1.29105	1.39289	-0.35085	-0.0933543	0.444204	-1.93173	1.95029	-0.018561
-0.23609	0.00221821	0.429731	-0.0525414	-0.37719	-0.0944796	0.263273	-0.168793	-0.578743	0.539268	0.0394756
-6.45904	0.125128	-0.767489	-0.436152	1.20364	0.376668	0.216918	-0.593586	-4.69794	2.76551	1.93243
-0.462082	0.00113621	0.260337	-0.453649	0.193312	-0.242795	0.0885442	0.154251	0.530572	0.27146	-0.802032
0.784281	0.00161249	1.16615	-1.16699	0.000834407	-0.139778	0.350664	-0.210887	-0.558109	0.85032	-0.292211
-3.28056	0.103957	-0.830233	-0.659005	1.48924	0.489794	0.0825356	-0.572329	-5.43628	2.91417	2.52211
-0.0544916	0.00288199	-0.222452	1.06481	-0.84236	0.0574385	-0.113295	0.0558569	-4.15709	2.36328	1.79382
2.02322	0.00665066	-0.95977	0.220046	0.739724	0.315161	0.476864	-0.792025	-2.60742	1.04437	1.56305
-2.64873	0.0592764	-2.59694	1.16794	1.429	-0.404754	-0.0486588	0.453413	0.405157	-0.100722	-0.304435
-1.28676	0.0018026	0.0494428	0.124286	-0.173729	-0.615913	0.194385	0.421528	-3.19384	1.97706	1.21678
3.19457	0.00158308	0.382875	-0.339377	-0.0434976	0.243032	-0.168707	-0.0743252	0.323186	-0.162222	-0.160965
-5.51944	0.131775	-0.748039	0.238061	0.509978	0.31738	0.349761	-0.66714	-4.98213	3.02152	1.96061
2.95868	0.00696873	-0.420087	-0.553694	0.973781	0.809955	-0.206087	-0.603868	0.286432	-0.110713	-0.175719
-1.37705	0.00803476	0.995255	-1.91861	0.923351	0.174784	0.376677	-0.551461	-4.08883	2.19706	1.89177
-2.60231	0.00913435	-0.0803055	-1.36429	1.44459	-0.174935	0.153375	0.0215592	0.0624246	0.293099	-0.355523
-7.30043	0.110632	-0.64609	-0.314728	0.960818	0.346143	0.0443132	-0.390456	-4.17782	2.53046	1.64736
-2.16946	0.105287	-0.0103007	-0.94665	0.956951	0.737932	0.103472	-0.841404	-4.82388	2.24171	2.58217
-2.50985	0.0478422	1.70449	-1.60455	-0.0999412	-0.0941778	0.051643	0.0425347	-2.84188	1.62906	1.21282
0.179024	0.00715239	0.298423	0.0284676	-0.32689	0.375685	0.511679	-0.887364	-4.7134	2.44388	2.26951
-5.57285	0.13805	-0.780722	-0.516308	1.29703	0.229618	0.102333	-0.331951	-5.27664	2.90224	2.3744
-2.67781	0.067921	0.908355	-1.70128	0.792925	0.384457	0.0221834	-0.406641	-2.25521	0.83239	1.42282
-2.58032	0.00427064	0.32336	-0.410256	0.0868958	0.1974	-0.00592874	-0.191471	-4.25856	3.51755	0.74101
-3.03316	0.00521478	0.12868	-0.210886	0.0822057	0.814096	-0.656035	-0.158061	-3.42328	2.01329	1.40998
-0.709406	0.00718908	-0.917079	-1.29944	2.21651	0.00175206	-0.0455319	0.0437799	-0.837743	0.681156	0.156587
-2.42041	0.00358448	0.372045	-0.462553	0.0905084	0.11003	-0.0163577	-0.0936722	-3.96273	3.34284	0.619888
-0.996561	0.0449885	-0.597228	0.451066	0.146162	0.341008	-0.131783	-0.209226	0.376452	-0.0743236	-0.302129
-1.1122	0.00185141	0.635545	-0.659887	0.0243425	0.251718	0.0963739	-0.348092	0.0887674	0.0618843	-0.150652
-5.91947	0.918108	-0.736178	-0.5331	1.26928	0.246674	0.0952197	-0.341894	-2.18392	0.953689	1.23023
-1.46286	0.0279213	0.389416	-1.91258	1.52317	0.295887	-0.091967	-0.20392	-2.13636	1.3764	0.759964
-1.54626	0.00830378	-2.44241	0.606696	1.83572	-0.19266	0.232002	-0.0393417	-3.93191	2.12452	1.80739
-1.89355	0.0107324	0.215856	-0.000419389	-0.215437	1.31384	-0.290084	-1.02375	-1.32676	0.840394	0.486362
-0.857406	0.0273512	-0.306174	0.0183055	0.287869	-0.0315238	-0.0401529	0.0716767	-4.24358	1.80666	2.43692
1.96787	0.00231914	0.344488	-0.174251	-0.170237	-0.422022	-0.0884716	0.510494	0.790796	-0.315981	-0.474815
-3.44564	0.0101012	-0.50291	0.165703	0.337207	-0.470301	0.0719649	0.398336	-1.58426	1.32914	0.255121
-6.04751	0.0111606	1.37268	-1.07178	-0.300902	-0.0857695	0.365358	-0.279589	-3.3519	2.17812	1.17378
-2.32918	0.0146757	0.767658	-1.68146	0.913801	0.198989	-0.145401	-0.0535885	-3.78358	2.00967	1.77392
0.0596625	0.00175777	-0.117103	0.528245	-0.411142	-0.491182	0.260454	0.230727	-3.39256	1.89001	1.50255
-0.498483	0.00128348	0.396393	-0.769065	0.372671	0.088533	-0.153467	0.0649335	0.561007	0.0731877	-0.634195
-2.92424	0.0235554	1.29437	-1.76747	0.4731	0.374802	0.10876	-0.483562	-4.25611	2.10845	2.14765
1.80002	0.00904441	1.63948	-1.40095	-0.238535	0.0867246	0.389261	-0.475986	-2.89374	1.84969	1.04405
-4.16547	0.00839126	-0.566759	-1.06813	1.63489	-0.00886688	0.481568	-0.472701	-4.00031	2.48566	1.51464
-1.93743	0.010682	0.00244041	0.160261	-0.162702	0.120059	-0.227705	0.107646	-1.26702	-0.209653	1.47667
-3.58679	0.0263744	0.122728	-0.219588	0.0968603	1.25536	0.0349192	-1.29028	-1.86927	0.997367	0.871908
-2.27664	0.0483787	1.20507	-1.91098	0.705911	-0.241476	0.308918	-0.0674422	-0.519075	0.214913	0.304162
-5.87375	0.00582973	-0.207875	-0.221127	0.429002	-0.0680544	0.185506	-0.117451	-3.36362	2.95018	0.413442
-5.33563	0.00869742	-1.36311	-0.980311	2.34342	-0.126221	0.0692539	0.0569672	-0.337876	0.443161	-0.105285
1.84119	0.0340747	0.177628	-0.591071	0.413443	0.894662	0.26497	-1.15963	-2.58652	1.54943	1.03709
0.0267491	0.0039474	-0.0952857	-0.238796	0.334082	0.190857	0.238007	-0.428864	-4.95022	3.63427	1.31595
-3.43069	0.00726018	2.29689	-1.32197	-0.974918	0.712311	0.214295	-0.926606	-4.32446	2.43724	1.88723
-6.90713	0.210416	-0.989975	0.366499	0.623476	-0.156496	0.159508	-0.00301153	-1.79276	1.03254	0.760219
-5.80748	0.264134	-1.80278	0.277066	1.52572	-0.520705	0.289464	0.23124	-1.73565	0.933557	0.802091
-2.94316	0.0106482	-2.20558	-0.0390613	2.24464	-0.0777725	0.179576	-0.101804	-3.82877	2.11426	1.71452
-0.139805	0.153086	1.5499	-1.38694	-0.162962	0.259037	-0.0837462	-0.175291	-2.84996	1.16991	1.68004
-1.74501	0.00792394	-1.34773	0.299311	1.04842	0.670502	0.581577	-1.25208	-4.56545	2.45102	2.11443
-1.64641	0.00326106	0.820946	-0.575468	-0.245478	-0.347183	-0.0711939	0.418376	-2.96774	1.32467	1.64307
-3.10293	0.0193378	0.622389	-0.794579	0.17219	1.34818	0.356932	-1.70511	-4.90608	2.53115	2.37493
-3.84153	0.00222612	0.53501	-0.751224	0.216213	-0.112034	-0.172231	0.284265	0.70207	-0.126526	-0.575544
-4.52107	0.204379	-1.23852	0.032965	1.20556	0.198279	0.328176	-0.526455	-1.41738	1.22533	0.192056
-6.27068	0.472832	-1.03267	-0.497361	1.53003	0.028845	0.0609137	-0.0897587	-1.67642	0.93209	0.744327
-5.5959	0.134692	-0.800652	-0.488812	1.28946	0.262147	0.0686977	-0.330845	-5.30762	2.98191	2.32571
-0.131876	0.00741739	-0.703381	-0.406184	1.10956	0.823741	-0.27573	-0.548011	-2.53	0.887933	1.64206
-0.445531	0.00220634	0.182392	-0.485153	0.302761	0.603219	0.352978	-0.956196	-0.795186	0.4643	0.330886
-1.89624	0.00149016	1.00658	-0.877968	-0.128608	-0.0214039	-0.267711	0.289115	0.683276	0.0247446	-0.70802
-0.351551	0.00111451	0.532883	-0.649096	0.116213	0.192568	-0.226269	0.0337014	0.502731	-0.305168	-0.197563
-1.96822	0.0130509	-1.1393	-1.26003	2.39932	0.0991184	-0.127989	0.0288708	-1.06966	0.717572	0.352093
-5.55207	0.865523	-0.642013	-0.516248	1.15826	0.335662	0.169557	-0.505219	-2.04228	0.918137	1.12414
-1.47004	0.00229511	-0.366839	0.523413	-0.156574	0.337685	0.163413	-0.501098	-3.56954	2.07031	1.49923
-5.7428	0.00637958	1.08081	-0.720376	-0.360435	0.11973	0.188392	-0.308122	-3.36833	2.38345	0.98488
-5.24914	0.00847306	-0.788959	-0.494362	1.28332	0.0852322	0.257184	-0.342417	-1.84404	1.2182	0.625845
-3.89267	0.00651682	0.0124051	-0.333213	0.320808	-0.128989	0.114243	0.0147461	-3.82315	3.25141	0.571737
2.28576	0.00190154	0.239567	0.358753	-0.59832	0.000567171	-0.0170824	0.0165152	-1.3315	0.735922	0.59558
-1.82242	0.0291015	1.17339	-2.02659	0.853199	0.452638	0.0120892	-0.464727	-4.28657	2.32071	1.96586
-0.975488	0.00531664	-0.609673	-0.0540639	0.663737	0.556192	0.432181	-0.988373	-4.03442	1.98094	2.05348
-5.85336	0.0133112	1.41164	-1.6104	0.198761	-0.068299	0.147954	-0.0796547	-3.20436	1.94386	1.26051
-5.16651	0.0527078	0.658178	-1.70802	1.04984	0.424027	0.191001	-0.615028	-3.95368	2.28339	1.67029
0.0956139	0.00189803	-0.185578	0.29948	-0.113902	0.0169007	0.0251347	-0.0420354	-0.162532	0.292462	-0.12993
-1.54999	0.00157495	0.513637	-0.868437	0.3548	-0.38026	-0.260451	0.640711	1.09588	-0.271934	-0.823947
-0.779908	0.0690888	-1.88912	1.12962	0.759495	0.385663	0.080561	-0.466224	-2.94362	1.74389	1.19973
-4.79336	3.40087	-0.848175	-0.265588	1.11376	0.347823	0.108453	-0.456276	-3.45018	1.653	1.79717
-3.27978	0.0281161	-0.558806	0.381138	0.177669	1.26374	-0.0316407	-1.2321	-1.95913	1.14334	0.815783
-6.42915	0.0101956	-0.03828	-1.52607	1.56435	-0.0142385	0.197726	-0.183488	-3.31726	1.95946	1.3578
-1.76515	0.0054311	1.03507	-1.70849	0.673421	0.192381	-0.258787	0.0664061	-3.75139	2.18344	1.56795
-0.497601	0.0121341	-2.38606	1.15744	1.22862	0.562506	0.39391	-0.956416	-0.801415	0.434008	0.367407
3.05297	0.046361	0.470248	-0.303134	-0.167115	1.00436	0.166305	-1.17066	-2.70611	1.15738	1.54873
-5.85419	0.219564	0.283686	-0.890551	0.606865	-0.0323618	0.0472304	-0.0148685	-4.28938	2.84487	1.44451
-2.36207	0.00861671	0.292099	-0.322625	0.0305253	1.44737	-0.376432	-1.07094	-2.06606	1.07919	0.986867
-1.26327	0.00417764	2.11896	-1.14624	-0.972719	0.24243	0.183729	-0.426159	0.187351	0.359207	-0.546558
-1.65571	0.00301584	-0.154625	-0.440282	0.594908	-0.163762	0.195816	-0.0320534	-4.01587	3.08609	0.929785
-3.6777	0.00180579	0.482108	-0.718063	0.235955	-0.0393571	-0.149943	0.189301	0.671112	-0.118218	-0.552894
-2.89018	0.0373931	0.607622	-0.522901	-0.0847208	1.31087	0.308137	-1.619	-4.83905	2.42165	2.4174
-3.01774	0.0180443	-0.622733	-0.350009	0.972742	0.570995	-0.323211	-0.247784	-4.09617	2.69481	1.40136
1.85529	0.00113638	0.231575	-0.589839	0.358264	-0.150953	-0.543552	0.694505	0.589465	0.358859	-0.948324
-2.48047	0.00412693	0.362881	-0.466209	0.103328	0.191297	-0.0342988	-0.156998	-4.0784	3.40669	0.671709
-4.52349	0.00527252	-0.0874319	-0.0891418	0.176574	0.02073	0.277585	-0.298315	-2.9334	1.25539	1.67801
-0.551765	0.0062354	-1.32522	-1.06887	2.39409	-0.262977	0.0981669	0.16481	-0.247331	0.242679	0.00465202
-0.505821	0.0233909	1.03818	-0.633712	-0.404467	0.965847	0.229166	-1.19501	-5.00279	2.2591	2.74369
-0.427995	0.0159029	-0.286749	-0.875421	1.16217	-0.169127	0.440695	-0.271568	-4.40435	2.0567	2.34765
-1.2776	0.00252979	0.648443	-0.335811	-0.312632	-0.231126	-0.0629963	0.294122	-3.72388	2.88859	0.835291
3.43193	0.00576644	-0.343469	0.366798	-0.0233286	0.641465	0.0968735	-0.738338	-1.32315	0.467709	0.855441
0.895161	0.00450932	0.0281775	-0.312879	0.284702	0.608273	-0.0765358	-0.531737	-1.23362	0.557013	0.676607
-5.63637	0.00553473	-0.123737	-0.939041	1.06278	-0.545745	0.339639	0.206106	-2.93005	1.77766	1.15239
-1.86781	0.00257997	0.0242752	0.503614	-0.527889	0.21038	-0.0777798	-0.1326	-1.6197	1.24027	0.379439
0.496278	0.0020481	-0.0485819	0.314283	-0.265701	-0.284033	0.186072	0.0979607	-3.86841	2.0196	1.84881
-2.68449	0.00273987	-0.119655	-1.03947	1.15913	0.17951	-0.156158	-0.0233513	-0.423144	0.768375	-0.345232
-0.576261	0.0025012	-0.210286	-1.50377	1.71406	-0.439504	0.373973	0.0655301	0.377202	0.0711478	-0.448349
-3.13108	0.104081	-0.715285	-0.557046	1.27233	0.465309	0.0908142	-0.556123	-5.88211	3.10957	2.77254
-3.83724	0.00176418	0.526824	-0.710547	0.183723	-0.0407662	-0.145529	0.186295	0.680545	-0.0907697	-0.589776
0.517213	0.00174854	0.522374	-0.397518	-0.124857	0.144278	-0.25501	0.110732	0.403043	0.0454913	-0.448534
-5.69303	0.252854	-1.75707	-0.241993	1.99907	-0.324423	0.273841	0.0505826	-2.52781	1.59821	0.929595
-2.74659	0.00772565	-0.411321	-0.505683	0.917003	1.02795	0.0627834	-1.09074	-4.32527	2.77986	1.54541
-3.3078	0.00349758	-0.135652	0.12794	0.00771135	0.015211	-0.0877947	0.0725837	0.0437222	0.218205	-0.261928
-2.31594	0.0702012	1.00266	-1.82751	0.824846	0.63553	0.0997784	-0.735308	-5.18833	2.71036	2.47796
0.0348241	0.00904543	0.261677	-0.357117	0.0954405	0.368344	-0.150845	-0.217499	-3.21035	0.656935	2.55342
1.82081	0.00201083	0.479899	-1.17431	0.694415	0.0368475	-0.473303	0.436456	0.195815	-0.188183	-0.00763207
-3.06617	0.0401908	1.19056	-2.01975	0.829193	0.569573	0.0877452	-0.657318	-4.35261	2.40569	1.94693
-7.09555	0.160321	-1.26128	-0.177434	1.43871	-0.316549	0.110495	0.206054	-0.675326	0.304056	0.37127
0.098062	0.00639601	0.447124	-0.466315	0.0191911	-0.277352	0.170762	0.10659	-3.84448	1.46273	2.38175
-5.4907	0.849409	-0.767668	-0.543854	1.31152	0.182542	0.182098	-0.36464	-1.98225	0.968742	1.01351
-3.63988	0.0049832	-0.212422	-0.0370832	0.249505	0.2321	-0.0576832	-0.174416	-0.360764	0.250564	0.1102
-2.5638	0.0214014	-0.300115	-0.429775	0.72989	0.919902	0.607352	-1.52725	-4.80483	2.27395	2.53089
-5.87137	0.193766	-1.64285	-0.424946	2.06779	-0.178823	0.0293923	0.14943	-1.57513	0.990649	0.584486
0.74889	0.00446849	-0.127769	-0.640345	0.768113	0.423776	0.359282	-0.783058	-4.63074	2.35645	2.2743
-0.0672408	0.00328728	-1.05649	0.31407	0.742424	0.341874	0.503097	-0.84497	-2.93377	2.16099	0.772785
-6.73395	0.518189	-1.04761	-0.453119	1.50073	0.0350808	0.110707	-0.145787	-2.14826	1.13336	1.01491
-3.75104	0.00173681	0.490201	-0.701131	0.210931	-0.0826366	-0.125541	0.208177	0.70046	-0.10522	-0.59524
-2.2522	0.103357	0.24606	-0.566185	0.320126	0.269223	0.326469	-0.595691	-5.44467	3.34306	2.10161
-5.89753	0.194646	-0.762567	-0.487078	1.24965	0.673449	0.081321	-0.75477	-3.79989	2.19556	1.60433
-3.62362	0.0994338	0.160813	-1.15381	0.993001	0.857024	0.267762	-1.12479	-5.39096	2.79009	2.60087
-0.564615	0.00355605	0.853013	-1.59392	0.740911	-0.470004	0.160157	0.309848	-3.6882	1.99114	1.69706
0.165706	0.00553421	-0.726569	-0.762213	1.48878	0.105626	0.0251945	-0.13082	-4.51863	2.75472	1.76391
-4.59928	0.0546525	-0.0864695	-0.163239	0.249709	0.94778	0.442499	-1.39028	-3.9799	2.08125	1.89865
-6.33081	0.0182188	-0.138304	-0.320743	0.459047	0.483774	0.109009	-0.592783	-3.84414	2.73023	1.11391
-1.39013	0.0443538	0.0389901	-0.424749	0.385759	0.314472	0.284834	-0.599306	-5.23775	2.95126	2.28649
-6.1033	0.21168	-0.578169	-0.0209807	0.599149	0.371402	-0.0385758	-0.332826	-2.18168	1.09092	1.09077
-2.19661	0.00382628	-0.30341	-0.0944379	0.397848	0.811386	0.515756	-1.32714	-4.50944	2.63595	1.87349
-3.9064	0.00352493	-0.0367616	-0.414655	0.451416	-0.233976	-0.145863	0.379839	0.655321	-0.0970814	-0.55824
-1.24024	0.00543947	0.362947	-1.60612	1.24317	-0.0869552	0.343148	-0.256192	-4.19097	2.48866	1.70231
1.35553	0.00225151	2.60827	-2.26446	-0.343816	0.213049	0.13783	-0.350879	-0.249024	0.0873315	0.161693
-6.07575	0.00606971	-0.675802	-0.214183	0.889985	-0.305863	0.40871	-0.102846	-3.48226	2.81833	0.663931
0.699925	0.00232884	-0.299711	-0.341441	0.641152	-0.173485	0.33797	-0.164484	-4.56288	3.16237	1.40051
-3.02157	0.0103309	-1.11353	-0.977869	2.09139	0.432991	0.159219	-0.592211	-4.2692	2.28455	1.98465
-2.13948	0.0642516	0.970373	-1.70479	0.734413	0.704306	0.0402258	-0.744532	-5.00521	2.67437	2.33085
-0.257827	0.00630604	-0.535033	0.226524	0.308509	-0.130805	0.241285	-0.11048	-1.43558	0.635867	0.799711
-6.01852	0.00618693	-0.214879	-0.176571	0.39145	-0.0213103	0.183993	-0.162683	-3.36824	2.99401	0.374234
1.09124	0.022519	-0.245106	0.024529	0.220577	0.106647	-0.0880894	-0.0185574	0.298256	-0.641543	0.343287
-6.98349	0.185618	-0.373041	-0.375599	0.74864	-0.311584	0.0752488	0.236335	-0.377253	0.223308	0.153945
-6.12192	0.00633049	-1.59512	0.729742	0.86538	-0.316138	0.465516	-0.149378	-3.34409	2.43052	0.913569
-5.52706	0.00403403	-0.0942321	0.154403	-0.0601711	-0.584593	0.0661939	0.518399	-2.78787	2.30615	0.481723
-2.85259	0.0352744	-0.197823	-0.196943	0.394766	0.951893	0.280155	-1.23205	-4.8796	2.87981	1.99979
-3.60005	0.0204087	-1.00844	-1.2055	2.21394	0.199389	0.000147797	-0.199536	-0.529655	0.424723	0.104932
-0.508351	0.0213042	0.645748	-0.713433	0.0676844	0.11845	0.107225	-0.225675	-4.58087	2.46129	2.11958
-6.18659	0.0698183	-0.245544	-0.760857	1.0064	0.612533	-0.164582	-0.447951	-3.79943	2.11288	1.68655
0.678042	0.00255727	-0.278005	-0.350259	0.628264	-0.232225	0.348559	-0.116334	-4.52318	3.13758	1.38561
-6.15252	0.00668031	-0.424417	-1.18301	1.60742	0.199613	0.0496308	-0.249244	-3.67479	2.28834	1.38645
-0.668993	0.00979255	1.12833	-0.49633	-0.632003	0.723675	-0.431449	-0.292226	-0.829556	0.596569	0.232987
-6.37136	0.0105145	0.385545	-0.389849	0.004304	0.203714	0.233919	-0.437633	-3.72877	2.95534	0.773424
0.0530137	0.00640097	-0.0530343	-1.03125	1.08429	0.151171	0.401539	-0.552711	-5.16128	3.02364	2.13764
-1.43741	0.0300789	1.95703	-1.92375	-0.0332743	0.0338142	-0.121055	0.087241	-1.04372	0.832907	0.210815
-1.12001	0.0202553	1.89096	-1.83463	-0.0563338	0.19097	0.138845	-0.329815	-4.52603	2.38797	2.13805
-5.32519	0.128234	-0.846961	-0.446806	1.29377	0.193784	0.17287	-0.366655	-5.13185	2.86478	2.26707
-0.948718	0.00305536	-1.10701	-0.322617	1.42963	-0.264948	0.055729	0.209219	0.300936	-0.31402	0.0130833
-0.401292	0.00129097	0.36451	-0.781757	0.417247	0.0502021	-0.13055	0.0803475	0.548928	-0.000416305	-0.548512
-1.71867	0.0690077	-0.383984	0.257207	0.126777	0.37007	-0.185824	-0.184246	-4.38738	2.16373	2.22366
-3.50282	0.106234	-0.861025	-0.645744	1.50677	0.538216	0.104058	-0.642274	-5.57032	2.91701	2.65331
-6.05109	0.00609431	-0.227472	-0.211879	0.439351	0.00987819	0.193651	-0.203529	-3.51208	3.02735	0.484735
-0.0483385	0.0055391	-0.223835	0.10833	0.115505	0.369782	-0.437497	0.0677145	0.791127	-0.792797	0.00167031
-1.93531	0.00632764	-2.13337	0.255044	1.87832	0.326594	0.380531	-0.707124	-2.63108	1.80584	0.82524
-2.76704	0.0635306	-2.55224	1.0662	1.48604	-0.373508	-0.0783583	0.451866	0.406823	-0.190066	-0.216757
-1.00237	0.00729748	-0.918493	-0.335239	1.25373	-0.331929	-0.084545	0.416474	-3.66679	1.63795	2.02884
-3.07625	0.0641538	-0.0403256	-0.919376	0.959701	-0.107281	0.568771	-0.461489	-2.596	1.62984	0.966157
-4.52274	0.0741985	0.272736	-0.495741	0.223005	0.594425	0.527666	-1.12209	-0.781073	0.323683	0.457389
-1.31649	0.00181099	-0.0262455	-0.647253	0.673498	0.25908	-0.267135	0.0080544	-0.162705	0.0841241	0.0785806
-1.47309	0.00378519	0.998352	-1.89589	0.897535	0.448052	-0.0635434	-0.384509	-1.41305	1.56445	-0.151396
-1.17237	0.0233237	1.17451	-1.70372	0.529205	0.254082	0.0706108	-0.324693	-4.81312	2.4466	2.36653
-4.17822	0.00616066	0.182047	-0.503143	0.321096	-0.471669	1.01317	-0.541502	-0.0500507	0.187816	-0.137766
-3.28354	0.103751	-0.738008	-0.665082	1.40309	0.535369	0.130841	-0.666209	-5.76374	3.0761	2.68764
-0.175359	0.00147664	0.287055	-0.5863	0.299245	0.110605	-0.100128	-0.0104767	0.177542	-0.0326063	-0.144936
-0.538214	0.00123558	0.425404	-0.814035	0.388632	0.0706906	-0.157416	0.0867253	0.596457	0.0444868	-0.640943
-0.27802	0.00918284	-0.102603	-0.0101923	0.112796	1.35325	-0.217364	-1.13588	0.0383536	0.117001	-0.155355
-3.73123	0.00901897	-0.382663	-1.70276	2.08542	-0.016476	0.288861	-0.272385	-3.88018	2.07059	1.80959
-2.2019	0.0938407	-2.92091	1.05536	1.86555	-0.444284	-0.074305	0.518589	0.503634	-0.385532	-0.118102
-4.88494	0.0126841	-0.929479	-0.0144449	0.943924	0.867906	0.35501	-1.22292	-2.02631	1.08339	0.942913
-2.71749	0.0820986	-2.33291	1.45707	0.875843	0.114236	-0.300043	0.185807	-1.05202	0.409392	0.642626
-4.74091	0.0990555	-0.194477	-0.951618	1.1461	-0.0279244	0.287611	-0.259687	-0.345244	-0.331969	0.677213
2.99665	0.0203668	0.734689	-0.892887	0.158198	0.506979	-0.463193	-0.043786	-1.24083	0.684545	0.556284
0.841808	0.00388495	0.660548	0.383915	-1.04446	0.566781	0.00579347	-0.572575	-0.936847	0.66666	0.270186
-2.3586	0.00969067	0.177607	-1.82558	1.64797	0.388799	0.00271307	-0.391512	-3.94871	2.02469	1.92402
1.27625	0.00317227	0.944214	-0.781065	-0.163149	-0.0373349	0.633185	-0.59585	-1.45297	0.657492	0.795475
-3.19894	0.0446444	1.21417	-2.04287	0.828701	0.595358	0.0750878	-0.670446	-4.3988	2.45307	1.94573
-2.2908	0.0121948	-0.127414	-0.594128	0.721541	0.936716	0.720878	-1.65759	-4.78989	2.35968	2.43021
-2.50941	0.00339688	0.370782	-0.470482	0.0996997	0.192248	-0.000400045	-0.191848	-4.09019	3.45512	0.635065
-3.23371	0.041697	1.25003	-2.08019	0.830162	0.603205	0.0381552	-0.64136	-4.4385	2.46719	1.97131
-4.17258	0.247832	0.42674	-1.24179	0.81505	0.791953	0.105359	-0.897312	-3.98138	1.79247	2.18891
-4.42483	0.0768503	-2.20804	0.563046	1.645	-0.509036	-0.221309	0.730345	0.0649393	0.027701	-0.0926403
-3.81745	0.00201993	0.512572	-0.761103	0.248531	-0.0698676	-0.190236	0.260104	0.691635	-0.139876	-0.551758
-1.24613	0.00149296	0.531821	-0.718405	0.186584	-0.242838	-0.0855855	0.328423	0.119338	0.00312757	-0.122466
-2.3106	0.0118461	-2.22408	0.433351	1.79073	-0.10633	0.0345675	0.0717623	-3.52829	1.78898	1.73931
-0.900575	0.0108028	-2.41767	0.339532	2.07814	0.0420827	0.138973	-0.181056	-2.39305	1.34779	1.04527
-0.168163	0.00617046	2.16269	-2.1784	0.0157129	0.881903	-0.0902148	-0.791688	-1.7876	1.11306	0.674535
-0.301622	0.0219786	-2.1925	1.55572	0.636785	-0.325065	-0.259058	0.584123	0.441521	-0.142857	-0.298663
0.0203688	0.0147989	-0.0300238	0.75279	-0.722766	0.181907	0.0205096	-0.202417	-4.14112	1.8205	2.32062
-0.660274	0.00307645	1.61751	-1.99732	0.379811	0.562523	-0.107858	-0.454665	-2.55001	2.00558	0.544428
-3.28041	0.0107561	-1.57206	-1.09974	2.6718	-0.194384	0.0199274	0.174457	-0.605907	0.381927	0.223981
-3.82602	0.00656031	-1.88694	0.0599119	1.82702	0.163669	0.164069	-0.327738	-1.46967	1.32851	0.141161
-5.79424	0.0143903	1.40847	-1.59705	0.188586	-0.0222658	0.111981	-0.0897155	-3.08741	1.84626	1.24116
-3.75946	0.00193768	0.513857	-0.75835	0.244494	-0.0754087	-0.136596	0.212005	0.689752	-0.129152	-0.560599
-3.76025	0.00194973	0.556118	-0.734244	0.178127	-0.0785728	-0.207173	0.285746	0.711592	-0.105864	-0.605728
-3.71602	0.00206943	0.724692	-0.979588	0.254896	-0.0134483	-0.0220439	0.0354922	0.393159	0.201495	-0.594654
3.37706	0.00121649	0.750823	-0.869724	0.118901	-0.304077	0.236373	0.0677039	0.491794	0.0342599	-0.526054
1.2628	0.00479623	1.65139	-0.826473	-0.824916	-0.0437413	0.0939342	-0.0501928	-4.28174	2.3641	1.91764
-0.975054	0.0187694	1.86937	-1.84995	-0.0194198	0.186309	0.10309	-0.2894	-4.5678	2.44753	2.12028
-6.38682	0.0101255	-0.030386	-1.56014	1.59052	-0.00902441	0.124158	-0.115134	-3.46483	1.96678	1.49804
-1.44906	0.0639929	-1.03648	-1.32831	2.36479	0.0167014	0.130861	-0.147562	-0.376593	0.234646	0.141947
0.568765	0.00208507	-1.2069	0.743921	0.462984	-0.234438	0.283848	-0.0494099	-0.725965	0.367226	0.358739
-2.93523	0.099292	-0.715631	-0.653714	1.36934	0.590266	0.000613834	-0.590879	-5.63283	3.02098	2.61184
-2.06505	0.0470366	0.743028	-1.16498	0.421949	0.726261	0.330726	-1.05699	-5.78977	3.43302	2.35676
-5.26468	0.179488	0.389319	-0.518937	0.129618	0.310857	0.561061	-0.871918	-0.875206	0.55585	0.319356
-0.27063	0.0384649	0.893417	-1.28584	0.392427	0.603421	-0.0268096	-0.576611	-4.64138	1.97978	2.6616
-4.64792	4.93634	-0.97974	-0.256784	1.23652	0.459888	0.098056	-0.557943	-3.38104	1.71953	1.66151
-4.16503	0.0568348	0.862297	-1.7804	0.918106	0.273509	0.148342	-0.421851	-4.25754	2.45467	1.80287
-2.66462	0.0140777	0.164819	-1.75661	1.59179	0.262261	0.0113759	-0.273637	-4.25427	2.53837	1.7159
-3.9205	0.100907	-0.417579	-0.330345	0.747924	-0.240829	0.218652	0.0221773	-1.44591	1.13612	0.309797
-4.27632	0.00593284	-0.809666	-0.295288	1.10495	-0.0778141	0.297691	-0.219877	-3.93972	3.15446	0.785258
-2.49809	0.0196986	0.782886	-1.43136	0.648478	1.24248	0.0400693	-1.28255	-4.18478	1.88569	2.29909
-5.58344	0.135381	-0.825783	-0.427537	1.25332	0.237108	0.108402	-0.345509	-5.3145	2.88495	2.42955
-6.90051	0.372141	-0.696422	-0.629734	1.32616	0.210908	0.232126	-0.443033	-2.39775	1.5099	0.887851
-2.93167	0.0712883	0.12207	-1.70337	1.5813	0.324064	0.223574	-0.547637	-2.48879	0.994197	1.4946
-2.60415	0.0142408	1.75795	-1.73728	-0.0206636	0.113342	0.221928	-0.33527	-3.98223	2.30548	1.67675
-4.84406	4.71099	-0.876236	-0.285069	1.16131	0.392535	0.203066	-0.595601	-3.27333	1.63127	1.64206
-1.50983	0.00408797	-1.14961	0.899252	0.250354	-0.160918	0.371595	-0.210676	-3.77861	2.19195	1.58666
-1.27316	0.00723489	0.30414	-1.82514	1.521	0.289541	0.115127	-0.404668	-4.34638	2.21137	2.13502
-4.52126	0.0195678	0.291485	-0.597849	0.306364	0.503748	0.106812	-0.61056	-4.39622	3.32499	1.07123
-2.44915	0.00460236	0.363564	-0.49283	0.129266	0.243927	-0.0356421	-0.208285	-3.96066	3.3692	0.591466
1.96813	0.0110511	1.78259	-1.25393	-0.52866	0.622066	0.30825	-0.930315	-1.51976	0.582356	0.9374
-2.02879	0.0242939	-0.288074	0.220288	0.0677853	0.439139	0.437731	-0.87687	-4.9367	3.26536	1.67134
-2.78406	0.00653809	-2.11575	0.230532	1.88522	0.556924	0.0695632	-0.626487	-2.33303	1.07117	1.26186
-5.78323	0.448784	-0.960764	-0.425565	1.38633	0.0754148	0.0387202	-0.114135	-1.68002	0.901335	0.778681
-4.57194	0.0851567	0.376758	-1.42369	1.04693	0.603047	0.165798	-0.768845	-4.70738	2.68912	2.01827
-0.945895	0.00373248	0.168516	-0.112108	-0.0564085	-0.242471	0.274223	-0.0317516	-3.74757	2.66384	1.08374
-1.76465	0.0103927	-1.78755	-0.913186	2.70074	-0.0945913	0.0533714	0.0412199	-0.0760729	0.0700461	0.00602675
-2.23415	0.00500594	2.64199	-1.65117	-0.990816	0.831111	-0.125649	-0.705462	-2.30031	1.15254	1.14777
-6.09513	0.0112813	-2.06026	0.576524	1.48373	-0.0805879	0.233534	-0.152946	-3.38325	2.2683	1.11495
-1.08809	0.0209519	1.20151	-1.75564	0.554127	0.242139	0.0672653	-0.309405	-4.80549	2.39111	2.41439
-4.22922	0.00483711	-0.513954	-0.458481	0.972435	0.158007	0.206587	-0.364594	0.269939	0.260728	-0.530666
-4.47724	0.0550097	0.515381	-1.75	1.23462	0.452722	0.34312	-0.795842	-4.33114	2.56519	1.76595
-6.14001	0.00640118	-0.672098	-0.227331	0.899429	-0.292359	0.385662	-0.0933023	-3.53332	2.86083	0.672489
-2.02909	0.0929743	-3.04328	1.06918	1.97409	-0.405822	-0.0597142	0.465537	0.391897	-0.251954	-0.139942
-5.27319	0.193405	0.320549	-1.5739	1.25335	0.426089	0.116899	-0.542988	-2.20876	1.16471	1.04406
-0.27519	0.129029	-0.306158	0.468613	-0.162454	1.09687	0.12283	-1.2197	-3.68591	1.84204	1.84387
-2.38172	0.00367653	0.357988	-0.451531	0.0935435	0.209213	0.0172687	-0.226482	-3.98557	3.38069	0.604885
-1.61265	0.00232262	-0.00356432	0.385958	-0.382394	-0.24929	0.215905	0.0333854	-2.95317	1.72494	1.22824
-2.27199	0.00153714	0.614757	-0.686744	0.0719865	0.0121808	-0.11775	0.105569	0.543633	0.0334858	-0.577119
-1.70844	0.0132591	-0.984135	0.450769	0.533366	0.807392	-0.511041	-0.296351	-3.68586	1.90445	1.78141
-1.3984	0.00163497	0.582758	-0.959416	0.376657	-0.239182	-0.35427	0.593453	0.963325	-0.533828	-0.429497
-0.653123	0.00377744	0.658371	-1.55878	0.900407	0.0163919	0.791575	-0.807967	-0.146689	0.323283	-0.176593
-2.73053	0.150417	0.337436	-0.620631	0.283195	0.836602	0.551193	-1.3878	-3.79573	2.06064	1.73509
-3.27529	0.00518622	0.892963	-1.4128	0.519833	0.138343	0.810977	-0.94932	-4.07827	2.39152	1.68675
-2.11104	0.056191	-0.0379908	0.0709688	-0.0329779	0.289659	0.380275	-0.669934	-5.4166	3.35731	2.0593
-1.13118	0.0083386	0.0420025	0.247499	-0.289501	0.494402	0.214977	-0.709379	-1.73267	0.540277	1.19239
0.413157	0.00203778	-0.0415076	0.3486	-0.307092	-0.256741	0.139057	0.117684	-3.93537	2.07087	1.8645
-3.73664	0.0641004	0.173118	-0.896977	0.72386	0.848021	-0.0689952	-0.779026	-4.51641	2.22936	2.28706
-2.8259	0.0521264	-0.951211	0.309523	0.641688	0.687401	0.117842	-0.805243	-5.21491	3.35176	1.86315
0.445893	0.00487678	0.549263	-0.203704	-0.34556	1.63777	-0.753235	-0.884534	-0.425354	0.35847	0.0668842
-0.335975	0.0139747	0.230082	-0.998043	0.767961	0.318027	0.563071	-0.881098	-5.10917	2.56046	2.54871
-6.12439	0.0430789	0.817312	-1.69652	0.879205	0.483908	0.152732	-0.63664	-3.79899	2.28222	1.51676
-5.54004	0.00740564	0.615011	-0.863112	0.248101	0.399077	0.366801	-0.765878	-3.60074	2.65802	0.942726
-4.40119	0.0792174	0.184351	-0.350255	0.165905	0.490485	-0.138893	-0.351592	-1.40102	0.518544	0.882479
3.0804	0.00149521	-0.119781	-0.0103239	0.130105	0.015036	-0.0927237	0.0776877	0.302449	-0.189158	-0.113291
-2.56888	0.00376987	0.476931	-0.496498	0.0195665	0.805822	0.219022	-1.02484	-4.4835	3.20367	1.27983
-2.02808	0.0950415	0.106528	-0.977185	0.870657	0.770446	0.0266426	-0.797088	-4.81614	2.1814	2.63474
-4.54357	0.00713329	-1.00929	-0.241489	1.25078	0.914461	0.374334	-1.2888	-4.20258	2.41565	1.78692
-0.956341	0.0235365	0.890448	-0.51526	-0.375188	1.02794	0.476042	-1.50398	-4.96748	2.8256	2.14188
-6.05525	0.0101196	-2.09632	0.591479	1.50484	-0.0778119	0.251893	-0.174081	-3.43835	2.30425	1.1341
0.0273751	0.00315204	2.61157	-2.00692	-0.604649	0.511304	-0.184529	-0.326775	-0.0183288	-0.189726	0.208055
-6.4611	0.105927	-0.325712	-0.938419	1.26413	0.252444	-0.136253	-0.116191	-3.54587	2.14428	1.40158
0.821933	0.0721203	-0.352045	-0.24311	0.595154	0.0918545	-0.149542	0.0576873	-1.89746	0.830106	1.06736
-2.66694	0.0401895	1.38095	-1.39378	0.0128278	0.452435	0.539508	-0.991944	-4.75632	2.9094	1.84693
-1.20898	0.00544179	-0.118453	0.0451164	0.0733365	0.295335	-0.641382	0.346046	-3.02412	1.73452	1.28961
-6.46442	0.00823917	-0.935392	-0.676776	1.61217	-0.0586563	-0.0199815	0.0786378	-3.59585	2.53117	1.06468
-1.94605	0.0322637	1.18142	-2.04164	0.860222	0.396679	0.0574821	-0.454161	-4.29705	2.35057	1.94648
-1.66759	0.053665	0.677823	-0.476673	-0.20115	1.3917	0.356568	-1.74827	-2.44832	1.34048	1.10784
-0.13182	0.00528191	0.173336	-1.96252	1.78918	-0.0055202	0.24943	-0.24391	-2.17448	1.21106	0.963422
-3.09293	0.046579	0.691643	-1.14611	0.454464	-0.0545087	0.232627	-0.178118	-4.55458	3.06062	1.49397
-5.6228	0.863887	-0.719608	-0.368005	1.08761	0.322878	0.120789	-0.443668	-1.91229	0.931289	0.981003
-3.49341	0.0220059	-0.216809	-0.205985	0.422794	0.241381	0.0679081	-0.309289	-4.25693	3.07607	1.18086
0.309499	0.00368067	0.158015	-0.57514	0.417124	-0.381782	-0.0780825	0.459864	0.872341	0.304887	-1.17723
1.19097	0.00691103	0.221134	0.732193	-0.953328	0.0413348	0.093438	-0.134773	-3.88204	1.79438	2.08765
-1.03456	0.00614041	-1.15179	0.378049	0.773743	0.169444	0.533492	-0.702935	-5.08674	3.33115	1.75559
-1.237	0.00488894	2.86625	-1.74732	-1.11893	0.275919	-0.145342	-0.130578	-0.125031	0.194298	-0.069266
-1.76705	0.0855472	-2.90417	1.09487	1.8093	-0.486838	0.0543477	0.43249	0.408461	-0.224725	-0.183736
-3.24854	0.117233	1.06048	-1.23326	0.172778	0.498895	0.520352	-1.01925	-3.63918	2.22356	1.41562
-6.33798	0.482473	-0.940433	-0.379125	1.31956	0.05481	0.0272565	-0.0820665	-1.87113	1.06999	0.801141
0.464879	0.0179078	1.09886	-1.09544	-0.00342187	0.909618	0.0219751	-0.931593	-4.6264	1.77515	2.85124
0.456527	0.00463204	0.877346	-0.249812	-0.627534	0.0865396	0.17433	-0.26087	-4.48282	3.0791	1.40371
-4.00592	0.00584638	-0.467204	-0.27388	0.741085	-0.295001	-0.00481282	0.299814	0.450428	-0.522761	0.0723336
-2.19101	0.0401148	0.0546371	-0.518061	0.463424	1.38532	0.319226	-1.70455	-2.88924	1.35978	1.52946
-1.66597	0.327136	-2.04031	0.57937	1.46094	0.211863	-0.0661865	-0.145676	0.082885	-0.218803	0.135918
-5.8039	0.00798098	-1.28498	-0.264126	1.5491	0.130085	0.101438	-0.231523	-3.26474	1.6747	1.59004
-4.4802	0.0113234	-1.97898	-0.0167079	1.99568	0.00331152	0.244939	-0.24825	-2.2838	1.61134	0.672453
-1.85678	0.0102905	-1.76681	-0.929824	2.69663	-0.237088	0.151855	0.085233	-0.0771581	0.13406	-0.0569015
-3.65853	0.00223592	0.489106	-0.753251	0.264146	-0.0156796	-0.18021	0.195889	0.700699	-0.0834919	-0.617207
-4.1077	0.487065	-1.14024	-0.129239	1.26948	-0.250774	-0.00996736	0.260742	-2.86249	1.63745	1.22504
-0.0885947	0.341451	-1.33335	0.351537	0.981816	0.0864313	-0.12716	0.0407287	1.45915	-1.06989	-0.389258
0.00828877	0.00476972	2.30422	-1.78244	-0.521777	0.166185	-0.185723	0.0195371	-1.96491	1.05543	0.909476
-0.916656	0.00451487	0.113604	-0.621018	0.507415	-0.827837	0.625806	0.202031	-3.58069	2.16725	1.41344
-2.11434	0.00764377	0.0512545	-0.251446	0.200192	-0.986252	0.671136	0.315116	-3.22657	1.73169	1.49488
-6.46649	0.00720378	-1.04761	-0.272241	1.31986	0.0054589	0.234275	-0.239733	-3.50143	2.67935	0.822086
3.31167	0.00170019	0.0757068	-0.252353	0.176646	0.377234	0.357375	-0.734608	0.57552	0.0415467	-0.617067
-0.132422	0.00203667	0.243018	-0.205475	-0.0375431	0.240271	-0.424365	0.184095	-0.827782	0.364248	0.463534
-6.28558	0.498343	-1.0399	-0.357762	1.39766	-0.0537714	0.155846	-0.102075	-2.19431	1.29414	0.900169
-1.5181	0.00851854	-2.43747	0.593479	1.84399	-0.213597	0.22779	-0.0141926	-3.91362	2.1053	1.80832
-2.10877	0.0574039	-0.0728873	0.0836971	-0.0108098	0.27168	0.456598	-0.728278	-5.52113	3.46204	2.05909
-5.8356	0.0203741	-0.733629	-0.528458	1.26209	-0.0646162	0.333981	-0.269365	-3.07538	1.28307	1.79231
-2.48132	0.00347796	-0.216065	-0.383419	0.599484	0.0933292	-0.338736	0.245407	0.402657	0.100096	-0.502753
-2.63224	0.205028	-0.360258	-1.15765	1.51791	0.0713714	0.0565272	-0.127899	-1.14716	0.205314	0.94185
-1.71275	0.00727681	0.220325	-0.105528	-0.114797	0.262056	0.213687	-0.475743	-4.39512	3.37041	1.02471
-4.57474	0.0608416	0.171746	-1.36175	1.19	0.945182	0.210391	-1.15557	-4.62928	2.42408	2.2052
-1.18161	0.00849044	-0.0980213	-0.610129	0.70815	0.656522	-0.106445	-0.550077	-4.62654	3.21541	1.41112
-2.90563	0.00700997	1.85767	-1.15623	-0.701436	0.471179	0.398489	-0.869668	-4.25233	2.55551	1.69683
-1.83931	0.00374616	-0.804664	-0.0213532	0.826017	0.4504	0.198169	-0.648568	0.378908	-0.158746	-0.220163
-2.15712	0.0611105	0.978284	-1.68486	0.706578	0.688288	0.0740592	-0.762348	-5.03593	2.65775	2.37818
-2.93636	0.00826891	1.20277	-0.814631	-0.38814	0.481357	0.428809	-0.910166	-4.20383	2.74435	1.45948
-2.61287	0.00201712	0.453575	-1.13887	0.685292	-0.412062	0.276852	0.13521	0.770369	0.222698	-0.993067
-0.129834	0.0170498	0.423639	-1.14967	0.726028	0.712113	0.000562642	-0.712675	-4.9729	2.82396	2.14893
0.083668	0.00141322	0.474931	-0.485154	0.0102235	-0.0479053	-0.220023	0.267929	-0.0781846	0.0117868	0.0663978
-3.19676	0.0125787	0.277928	-0.423538	0.145609	0.462229	0.180603	-0.642833	-4.55232	3.42153	1.13079
-3.9185	0.00400374	0.169659	0.141181	-0.310841	-0.67506	0.207529	0.467531	0.400423	0.225327	-0.62575
0.477003	0.0151343	-0.495625	-0.269122	0.764747	-0.274511	0.354613	-0.0801014	-0.652503	0.543089	0.109415
-3.59399	0.172205	-1.78719	0.546096	1.24109	-0.189526	0.335167	-0.145642	-2.06338	1.60796	0.455416
-3.10265	0.0158057	1.65962	-2.06963	0.410008	0.586943	0.134412	-0.721356	-4.36935	2.68001	1.68934
-6.27418	0.00603414	-0.656255	-0.295939	0.952193	-0.280816	0.390789	-0.109973	-3.51978	2.87993	0.639849
-3.11845	0.00451261	-0.813626	0.521543	0.292083	0.453565	0.659607	-1.11317	-4.19969	2.82539	1.37431
-2.13226	0.00297331	-0.892721	0.333988	0.558733	0.169562	0.11433	-0.283891	-3.32666	1.77006	1.5566
-1.39267	0.0164024	-0.255981	-0.290358	0.546339	0.819775	0.645185	-1.46496	-4.89606	2.33038	2.56569
-5.93073	0.0175445	0.562314	-1.1499	0.587588	0.482339	0.249173	-0.731512	-3.50372	2.05937	1.44435
-3.57614	0.00285634	0.820999	-1.01547	0.194475	0.0583699	0.285701	-0.344071	-3.50309	2.73128	0.771813
-2.25262	0.0180806	-1.37754	-0.211151	1.58869	-0.772356	0.448278	0.324078	-0.610595	0.081369	0.529226
-5.38392	0.00909369	-1.41058	-0.997277	2.40786	-0.194342	0.153318	0.0410243	-0.353064	0.458189	-0.105124
-2.75395	0.00316603	-0.54764	0.0636406	0.483999	-0.396517	-0.0692192	0.465736	-0.00040111	0.526725	-0.526324
-2.01361	0.0254732	0.217617	-0.156088	-0.0615289	0.447939	-0.117067	-0.330873	-1.94115	1.59819	0.342962
-6.98954	0.119404	-0.651474	0.0133529	0.638121	0.320552	0.200158	-0.52071	-4.38138	2.72301	1.65837
-0.839149	0.0011118	1.39593	-1.59328	0.197349	0.015358	-0.172478	0.15712	0.829821	-0.0706277	-0.759193
-5.33931	0.131545	-0.698452	-0.490524	1.18898	0.22483	0.130344	-0.355174	-5.27971	3.01891	2.26081
-6.24056	0.0223645	0.821798	-1.6123	0.790505	0.499459	0.0289287	-0.528387	-3.35176	1.92984	1.42192
-3.59306	0.00339681	-0.0818141	-0.634406	0.71622	0.0814853	-0.0273074	-0.0541779	0.396782	-0.314981	-0.0818012
-2.03519	0.00164076	0.557845	-0.439626	-0.11822	-0.0538369	-0.0563317	0.110169	0.407745	-0.0468054	-0.360939
-1.31418	0.00567832	0.190352	-0.11713	-0.0732221	1.77099	-0.51798	-1.25301	-0.296973	0.088338	0.208635
-0.856567	0.0113685	0.396165	-0.231674	-0.164491	0.326175	0.298892	-0.625067	-5.0098	3.51219	1.49762
-6.66521	0.203606	-0.564766	-0.604457	1.16922	-0.184122	0.011376	0.172746	-0.169425	0.0653929	0.104032
-5.50898	0.00498142	-0.218501	-0.181181	0.399681	-0.502073	0.312438	0.189635	-3.22385	2.49593	0.727928
-5.51682	0.00822786	-1.75703	0.534059	1.22297	-0.0504116	-0.151936	0.202347	-2.85109	1.4928	1.35829
-1.94791	0.0172998	0.794686	-0.668816	-0.12587	0.602862	-0.0268729	-0.575989	-2.03699	0.853337	1.18365
-1.64821	0.00538352	-0.0463918	-0.89028	0.936672	1.12	-0.627878	-0.49212	-1.44192	1.03579	0.406132
-4.30513	0.0911483	-0.148389	-0.380657	0.529046	0.0864918	0.344851	-0.431343	-5.08034	3.37496	1.70538
-1.5506	0.00201617	0.257165	0.310037	-0.567202	0.163698	-0.135019	-0.0286796	-3.21493	1.85973	1.3552
0.491702	0.00268982	0.240297	-1.08698	0.846688	0.333245	-0.231075	-0.10217	0.124923	-0.260949	0.136026
-2.55577	0.00345408	0.436227	-0.48513	0.048903	0.174389	0.00276253	-0.177152	-4.11511	3.46834	0.646773
-1.07539	0.0295875	1.42485	-1.27628	-0.148577	0.460262	0.137275	-0.597537	-1.67362	0.355539	1.31808
-6.0955	0.00638085	-0.260489	-0.175554	0.436043	-0.0289104	0.216759	-0.187848	-3.59289	3.1041	0.48879
-5.05557	0.049293	0.178556	-1.35581	1.17725	0.841435	-0.0470451	-0.794389	-3.7757	2.00123	1.77447
-5.34017	0.213417	-0.915341	0.360352	0.554988	-0.404973	0.00383077	0.401142	1.11773	-0.525351	-0.592374
0.886825	0.00117571	0.369626	-0.114313	-0.255314	0.0833491	-0.0840194	0.000670244	-0.257192	0.289347	-0.0321546
-4.91769	0.0151467	-0.151958	-1.57229	1.72425	-0.122949	0.295142	-0.172193	-3.56666	2.03632	1.53035
1.01269	0.00318428	-0.667354	0.114426	0.552928	-0.146455	-0.152546	0.299001	0.0788932	-0.610535	0.531642
-0.473245	0.00172456	0.295624	-0.0811592	-0.214465	0.395405	-0.0647396	-0.330665	0.334076	-0.291503	-0.0425723
-2.21985	0.00158817	0.647122	-0.777361	0.130239	-0.00518146	-0.105554	0.110735	0.567039	0.0674703	-0.634509
0.169642	0.0062148	1.12016	-0.737494	-0.382669	0.987917	0.00215418	-0.990071	-2.52832	1.92217	0.606152
-6.09531	0.00698943	-0.216623	-0.191756	0.40838	-0.0233861	0.15771	-0.134324	-3.44665	3.01719	0.429455
3.7948	0.0012762	0.429739	0.00533337	-0.435073	-0.0750178	-0.165612	0.24063	-1.01788	0.511879	0.506004
-0.533155	0.0109662	0.0626978	-0.25108	0.188382	1.25984	0.316953	-1.57679	-5.2115	2.80414	2.40735
-1.51554	0.00986263	1.81691	-1.29492	-0.521988	0.606217	0.462859	-1.06908	-4.97402	2.73315	2.24087
-0.747907	0.0126271	0.0241515	-0.252305	0.228153	1.30158	0.280371	-1.58195	-5.36334	2.8965	2.46684
-0.748246	0.0119281	0.0613833	-0.227149	0.165766	1.2945	0.300553	-1.59505	-5.31203	2.87483	2.4372
-2.4206	0.00609783	2.60179	-1.73047	-0.871324	0.0569121	-0.0346609	-0.0222511	-0.498086	0.424261	0.0738246
-3.48447	0.012485	0.521783	-0.844034	0.322252	-0.0788442	-0.0899787	0.168823	1.16165	-0.276014	-0.885635
-6.08636	0.48323	-0.90118	-0.365315	1.26649	0.0535597	-0.0159489	-0.0376108	-2.04947	1.06059	0.98888
3.21622	0.00193409	0.257322	-0.431321	0.173999	0.072031	0.28625	-0.358281	-0.709053	0.236381	0.472671
-2.00068	0.00221369	-0.263121	-0.260007	0.523128	-0.246204	0.140726	0.105478	0.4775	0.144451	-0.621952
-5.06901	0.0117892	-0.470271	-0.0997077	0.569979	0.677996	-0.0143032	-0.663693	-2.94902	1.13582	1.8132
-2.08668	0.00420015	1.86521	-1.46593	-0.399275	1.06408	0.213904	-1.27798	-1.11411	0.605449	0.508665
-0.700695	0.00458442	0.0408698	-0.501746	0.460876	0.723368	0.314076	-1.03744	-5.23123	3.378	1.85323
1.8289	0.00296981	0.58265	-0.336903	-0.245747	0.163509	0.310017	-0.473526	0.392137	-0.469192	0.0770542
0.914053	0.0128696	1.29432	-1.21504	-0.079283	0.455694	0.184665	-0.640359	-4.41814	2.1495	2.26863
-1.81913	0.00361285	1.36972	-0.90079	-0.46893	0.148831	-0.212849	0.0640175	-3.19837	1.60132	1.59705
-5.07346	0.0808386	0.10759	1.13426e-05	-0.107601	0.470448	0.267605	-0.738053	-4.26329	2.90838	1.3549
-2.3877	0.0390586	1.46536	-1.43553	-0.0298342	0.546977	0.51565	-1.06263	-4.83927	2.93679	1.90248
-4.01444	0.079411	0.43176	-0.757357	0.325596	-0.455088	0.189577	0.26551	-1.98763	1.20022	0.787417
-0.475651	0.0141459	0.857203	-0.924911	0.0677077	0.918274	0.368875	-1.28715	-5.38538	2.89367	2.49171
-1.39785	0.0225264	1.80168	-1.54369	-0.257993	-0.301805	0.055443	0.246362	-2.2818	1.26193	1.01987
-4.88074	4.29839	-0.877833	-0.403783	1.28162	0.29774	0.0955655	-0.393306	-3.36728	1.65431	1.71297
-4.6381	0.0111034	0.507101	0.0492671	-0.556368	0.167293	0.0572407	-0.224533	-1.48509	0.875408	0.609684
-3.21053	0.0107444	-1.62565	-0.957297	2.58295	-0.106989	0.0208152	0.0861736	-0.595918	0.365524	0.230394
-6.01096	0.00984724	0.339844	-0.318562	-0.0212824	0.227212	0.193041	-0.420253	-3.45161	2.79999	0.651625
-4.62831	0.138959	-1.52192	0.800095	0.721822	-0.0374145	-0.0253811	0.0627956	-1.70549	0.885207	0.820279
-3.75399	0.00538351	-0.896469	0.890414	0.00605516	-0.018693	0.0478261	-0.0291331	0.235623	-0.170095	-0.0655289
-4.70604	0.14481	-0.93029	-0.915357	1.84565	0.179325	-0.0752086	-0.104116	-0.992916	0.21228	0.780636
-3.74427	0.00231316	0.525159	-0.770312	0.245153	-0.0556804	-0.141668	0.197349	0.687081	-0.137597	-0.549484
-6.71507	0.130122	-0.718345	-0.376626	1.09497	0.483629	0.120851	-0.604479	-4.81984	2.77523	2.04461
0.273707	0.0289492	-1.76186	0.725178	1.03668	-0.0383988	0.259146	-0.220748	-0.930114	0.227623	0.70249
-0.105003	0.00394174	-0.156016	-0.156163	0.312179	0.185674	0.27539	-0.461064	-4.9894	3.6343	1.3551
-1.59742	0.0170489	0.149469	-0.402922	0.253453	1.4474	-0.280918	-1.16648	-0.546267	-0.000393796	0.546661
-6.39241	0.300914	-0.675363	-0.415271	1.09063	-0.122875	-0.130884	0.253759	-0.587118	0.579229	0.00788857
-0.324767	0.00636597	-0.173908	0.134224	0.0396837	0.34324	0.674622	-1.01786	-1.57587	0.828226	0.747649
-1.04435	0.00567375	-0.0434497	-0.268198	0.311647	0.618653	0.438996	-1.05765	-1.00177	0.41706	0.58471
-0.737964	0.00675984	2.40746	-2.2204	-0.187065	0.496743	-0.00436484	-0.492378	-2.79411	1.80297	0.99114
-0.0309507	0.000995758	1.79597	-1.63268	-0.163291	-0.375284	-0.228629	0.603913	1.22773	-0.298223	-0.929506
-3.50705	0.0787929	0.589829	-0.482648	-0.107181	-0.0596462	0.0868428	-0.0271967	-4.37816	2.61168	1.76648
-0.247837	0.0138182	0.166637	-1.24737	1.08073	0.740182	-0.0841344	-0.656047	-4.85437	2.5194	2.33496
-2.9876	0.0108184	1.31127	-0.94279	-0.368481	1.04064	0.494646	-1.53529	-4.3567	2.51285	1.84385
-3.67954	0.0120249	0.114466	-0.336776	0.22231	1.31715	0.117678	-1.43483	-4.33081	2.46688	1.86392
-5.43547	0.00872875	-1.38503	-0.984685	2.36972	-0.145816	0.130287	0.0155282	-0.352368	0.407546	-0.0551777
-2.42922	0.0454273	-0.562868	-0.0858361	0.648704	0.356347	-0.672742	0.316396	-0.675949	0.595032	0.0809163
-2.59071	0.00921147	0.33823	0.347377	-0.685607	-0.371646	-0.00504482	0.376691	-2.89141	1.50684	1.38457
-3.19195	0.00574759	-1.32446	0.610727	0.713731	0.570495	0.285032	-0.855527	-3.43132	1.63845	1.79287
-6.98543	0.381735	-0.583507	-0.511835	1.09534	0.256836	0.0790475	-0.335883	-2.46835	1.6148	0.853552
-2.40647	0.00559011	1.39719	-1.37876	-0.0184233	-0.242084	0.258391	-0.0163074	-3.10946	1.43666	1.6728
-2.85888	0.0173747	-0.368728	-0.515101	0.883829	0.478242	0.247045	-0.725287	-2.00778	1.68983	0.317951
-0.910583	0.00628815	-1.12289	0.30395	0.818939	0.18502	0.465255	-0.650275	-4.87379	3.26616	1.60764
-7.19026	0.0896782	-0.355043	-0.393937	0.748979	-0.43103	0.234786	0.196244	0.157451	0.0808334	-0.238284
-6.25043	0.00628167	-0.189783	-0.167547	0.357331	-0.0160878	0.211788	-0.195701	-3.48264	3.04143	0.44121
-0.445738	0.00110633	-0.142606	-0.163004	0.30561	0.146632	-0.0372347	-0.109397	0.839726	0.0153951	-0.855121
-4.56296	0.0865489	0.408389	-1.3605	0.952113	0.550271	0.249075	-0.799345	-4.61362	2.63023	1.98339
-1.92578	0.00500034	-0.385937	-0.265128	0.651065	-0.182558	0.340475	-0.157917	-4.17793	3.34036	0.837572
-4.80721	4.18019	-0.948945	-0.267419	1.21636	0.333025	0.158227	-0.491253	-3.41317	1.69692	1.71625
-5.11561	0.0133149	-0.585057	0.374051	0.211007	0.602712	0.258673	-0.861385	-3.44589	1.79425	1.65163
-5.5472	0.132624	-0.782296	-0.47922	1.26152	0.322208	0.0837367	-0.405945	-5.14459	2.83692	2.30768
-0.886412	0.00265925	0.237245	0.146237	-0.383482	0.074749	0.0818143	-0.156563	-3.79755	2.85851	0.939037
2.78424	0.0014773	-0.0884428	-0.264641	0.353084	-0.301172	0.169633	0.131539	0.394396	0.0740714	-0.468468
-5.17028	0.00889669	-0.0355693	-1.50355	1.53912	0.300025	-0.41811	0.118085	-1.00007	1.11899	-0.118911
0.697988	0.0349371	1.23452	-1.50224	0.267719	0.672215	-0.552688	-0.119526	-1.09262	0.4585	0.634123
-3.02085	0.00407828	-0.139848	-0.223347	0.363196	-0.350439	0.166867	0.183572	-2.61056	0.840001	1.77056
1.17886	0.00462293	-0.879927	0.752331	0.127595	0.245734	0.0350428	-0.280777	-1.09575	0.834165	0.261581
-1.77274	0.0165329	0.463182	-1.35216	0.888975	0.110511	0.528388	-0.638899	-4.59585	2.47086	2.12499
-4.28366	0.00279915	-0.236959	0.397486	-0.160527	-0.3952	0.226047	0.169154	-2.91184	1.60976	1.30208
0.201926	0.00252565	0.154194	0.546133	-0.700327	-0.262015	-0.347204	0.609219	-1.72847	1.12468	0.603791
-3.97314	0.24598	0.503838	-1.32362	0.819778	0.72828	0.107539	-0.835818	-3.98702	1.7933	2.19372
-0.771053	0.00174712	-0.0141999	-0.722533	0.736732	-0.460487	0.20953	0.250957	-0.463751	0.217464	0.246287
-4.84303	0.00443596	-1.15532	0.170215	0.985107	-0.865948	-0.254164	1.12011	-0.988589	0.810956	0.177634
-0.0907325	0.0548689	1.04546	-1.0698	0.0243408	-0.417144	0.263115	0.154029	-0.00156387	0.0400191	-0.0384552
-6.11317	0.00621864	-0.193834	-0.23958	0.433414	-0.0462158	0.16408	-0.117864	-3.48316	3.04374	0.439414
0.107914	0.00855461	-0.465681	-0.680038	1.14572	0.378936	0.469244	-0.84818	-4.97046	2.68678	2.28368
2.9741	0.00150709	-0.0665371	-0.0310087	0.0975457	-0.271343	0.0223997	0.248943	0.134927	-0.0957084	-0.0392189
-6.16795	0.104735	-0.6471	-0.0694355	0.716535	0.578564	0.4275	-1.00606	-4.79032	2.9573	1.83302
-1.06532	0.00503222	-0.920579	-0.056212	0.976791	-0.156663	0.560164	-0.403502	-4.67429	3.38664	1.28765
-5.9148	0.141868	-0.773806	0.26012	0.513685	0.322006	0.326752	-0.648758	-5.35977	3.32765	2.03212
-2.48339	0.0039777	0.314856	-0.424659	0.109804	0.138987	-0.0147536	-0.124234	-3.9061	3.33208	0.574017
-3.2669	0.103175	-0.708023	-0.591765	1.29979	0.60909	0.0361715	-0.645262	-5.93774	3.12858	2.80916
-3.16732	0.031292	-2.15814	1.52414	0.633999	0.419125	0.0188744	-0.437999	-1.40913	0.99881	0.410316
-6.15225	0.0062378	-0.22778	-0.187773	0.415553	0.00760881	0.257518	-0.265127	-3.51083	3.07024	0.440586
-0.913799	0.0110857	-1.45898	1.19612	0.26286	0.29537	0.230481	-0.525851	-4.0572	1.77633	2.28087
-2.25395	0.0064759	-1.03884	-0.545536	1.58437	0.85517	0.0682183	-0.923389	-4.41794	2.30948	2.10845
-1.21818	0.0121126	0.539932	-1.83999	1.30006	0.484024	-0.0559284	-0.428095	-4.71609	2.62598	2.09011
-0.110298	0.00348233	1.79035	-0.857759	-0.932593	0.347679	-0.261877	-0.0858026	-2.23202	1.83519	0.396822
-6.10521	0.00639313	-0.64765	-0.244109	0.891759	-0.290796	0.341294	-0.0504978	-3.50493	2.85142	0.653514
-1.05454	0.0125141	-0.417369	-1.54343	1.9608	0.129934	0.0364263	-0.16636	-0.372482	0.310291	0.0621907
0.613862	0.0014792	-0.0162164	-0.0665236	0.08274	0.0496118	0.0809974	-0.130609	-0.777734	0.454747	0.322987
-1.68592	0.00922186	-1.85212	-0.852068	2.70419	-0.184914	0.13713	0.0477843	-0.106557	0.0650394	0.0415177
-3.36053	0.104939	-0.739445	-0.658223	1.39767	0.565466	0.076761	-0.642227	-5.76165	3.04168	2.71996
1.47655	0.0014338	1.66058	-0.828752	-0.831826	0.31691	0.250638	-0.567547	-2.83712	1.94246	0.894657
-5.34577	0.00853586	-1.43534	-0.919223	2.35456	-0.218023	0.171422	0.0466006	-0.374509	0.463106	-0.0885971
-2.74603	0.0834813	-0.823135	0.231772	0.591363	0.475184	-0.343677	-0.131507	-0.612818	-0.0649169	0.677735
-5.24796	0.00493683	-1.30047	-0.694219	1.99469	-0.537218	0.0933705	0.443848	0.380796	0.260489	-0.641285
0.00182244	0.00998009	0.611539	-1.04417	0.432629	0.0565814	0.430288	-0.48687	-4.45981	1.99628	2.46352
0.185406	0.00645186	0.119252	0.181512	-0.300764	-0.375518	0.456795	-0.081277	-3.91938	1.71943	2.19995
-1.86023	0.00181979	0.0395242	-0.109721	0.0701971	-0.188857	0.0570942	0.131763	0.285756	0.069604	-0.35536
-3.20346	0.019383	1.31006	-0.380791	-0.929267	0.0676473	0.176802	-0.244449	-3.65333	2.21963	1.43369
-0.464559	0.0105365	1.7262	-1.57107	-0.155133	1.04377	0.0430444	-1.08682	-1.71864	0.524831	1.19381
-3.46876	0.00961281	0.103915	-1.42983	1.32591	0.395544	0.29601	-0.691553	-3.89011	2.25763	1.63248
-3.17871	0.102084	-0.825505	-0.631763	1.45727	0.555059	0.0530035	-0.608062	-5.6434	3.02083	2.62257
-1.8807	0.00559987	-0.262311	-0.681828	0.944138	1.29595	-0.0539952	-1.24196	-4.49969	2.39566	2.10404
-3.81922	0.00182784	0.36583	-0.585663	0.219833	-0.118974	0.147328	-0.0283534	0.0569511	0.424033	-0.480984
-5.52871	0.135345	-0.944965	-0.411092	1.35606	0.0890716	0.182403	-0.271474	-5.15538	2.93736	2.21803
-4.61297	0.00315404	-0.561695	-0.184921	0.746616	-0.801149	0.729719	0.0714307	0.283321	0.52598	-0.809301
-6.67753	0.5459	-0.299136	-0.858107	1.15724	0.318734	0.355279	-0.674013	-3.455	2.01895	1.43606
-0.705596	0.0396664	0.280854	-0.754677	0.473824	0.653329	-0.0830197	-0.57031	-4.58296	2.03442	2.54854
-6.00715	0.00782969	-0.290284	-0.584584	0.874868	-0.424427	0.426957	-0.00252975	-3.36637	2.56997	0.796396
-3.07027	0.13938	-0.271088	-0.961084	1.23217	0.9967	0.225797	-1.2225	-4.38414	2.21153	2.17262
-7.09819	0.18649	-0.355565	-0.480241	0.835806	-0.180651	-0.0329565	0.213608	-0.313705	0.23836	0.0753448
-1.4875	0.0215048	-1.30755	0.325434	0.982113	0.260061	-0.105207	-0.154854	-3.5488	1.78103	1.76777
-4.08597	0.0190847	-0.221842	-1.1316	1.35344	0.607856	0.538448	-1.1463	-4.27211	2.23633	2.03579
-4.50376	0.369555	-0.120244	-1.49618	1.61643	0.431409	-0.0288201	-0.402589	-3.09561	1.77959	1.31601
1.89326	0.00172371	-0.289589	0.213988	0.0756014	0.088316	-0.0232926	-0.0650234	-1.47291	1.10351	0.369399
0.934079	0.00467309	0.267108	0.0484277	-0.315536	0.840862	-0.654285	-0.186577	-1.89466	0.958204	0.936457
-2.31871	0.0117181	-2.32579	0.488667	1.83713	-0.14656	0.126117	0.0204428	-3.59311	1.85135	1.74177
-1.53972	0.0211734	0.495893	-1.80749	1.3116	0.429711	0.331427	-0.761138	-4.79847	2.35634	2.44213
-3.67692	0.00191328	0.491174	-0.714094	0.22292	-0.071276	-0.160422	0.231698	0.680089	-0.118319	-0.56177
-6.25021	0.264355	-0.655102	-0.486931	1.14203	-0.0248431	0.11438	-0.0895373	-0.309046	0.00861643	0.30043
-5.39169	0.828356	-0.919863	-0.342556	1.26242	0.143933	0.171222	-0.315154	-1.74072	0.758233	0.982489
-5.68105	0.0171707	0.0584596	-1.48883	1.43037	0.162834	0.316024	-0.478858	-3.3706	1.75869	1.61191
-1.08109	0.0106953	0.58265	-1.8636	1.28095	0.52509	-0.0918572	-0.433233	-4.80474	2.71796	2.08678
-4.31172	0.262243	0.524322	-1.39488	0.870563	0.794398	0.187601	-0.981999	-4.12326	1.85172	2.27154
-0.526957	0.00547435	1.95598	-1.28974	-0.666239	0.607166	-0.293887	-0.313278	-1.56707	1.10599	0.461086
-2.83521	0.00577328	-0.301389	-1.55443	1.85582	-0.278804	0.467145	-0.188341	-2.44346	1.44474	0.998717
-3.44661	0.0072959	0.33129	0.0027157	-0.334006	1.02191	0.350545	-1.37246	-4.15017	2.6758	1.47436
-4.21513	0.0934345	-1.64947	0.668426	0.981047	-0.0722821	0.444057	-0.371775	-3.60625	2.07702	1.52924
-0.173235	0.00764345	2.10204	-1.42763	-0.674408	1.25204	-0.0422588	-1.20979	-1.98635	1.10985	0.876501
-0.578203	0.00917845	-0.0923044	-0.634714	0.727019	-0.639479	0.0139028	0.625576	-0.00872892	0.0715835	-0.0628546
-2.97192	0.0257734	1.26053	-1.73077	0.470238	0.373984	0.0747602	-0.448744	-4.35021	2.14404	2.20617
-1.56112	0.0301641	1.2431	-1.76244	0.519342	1.00425	0.247295	-1.25155	-0.372155	0.209754	0.162401
-0.987408	0.0053221	0.0379548	-1.43954	1.40159	-0.00115905	0.540007	-0.538848	-2.77685	1.82723	0.949617
-3.68231	0.0803803	0.141464	-1.15184	1.01037	0.858419	-0.280977	-0.577442	-2.80955	1.4354	1.37415
-1.97886	0.00661294	0.198188	-0.184482	-0.0137066	-0.497205	0.24237	0.254834	-0.721357	1.0617	-0.340343
-3.04178	0.039997	1.13255	-2.01398	0.881429	0.550739	0.0965426	-0.647282	-4.41926	2.4447	1.97457
-0.825774	0.0181279	1.22846	-1.26241	0.0339547	1.19553	0.0760331	-1.27156	-0.0331917	-0.414378	0.447569
-2.25116	0.058971	-0.0880173	0.0959707	-0.00795336	0.311595	0.459704	-0.771299	-5.39405	3.3687	2.02535
-1.56376	0.0194679	-0.208573	-0.230132	0.438705	0.26899	0.298944	-0.567934	-4.4367	3.0041	1.4326
-2.39704	0.00983529	-2.16427	0.228284	1.93599	-0.0508949	0.0968637	-0.0459688	-3.88684	2.35827	1.52858
-6.17899	0.465209	-1.08322	-0.286586	1.36981	-0.0308513	0.0661156	-0.0352643	-1.84211	1.0037	0.838416
-0.412681	0.00531236	-1.75299	0.296128	1.45686	0.14192	0.335657	-0.477577	-2.8607	1.96857	0.892126
-0.121338	0.00393522	-0.12614	-0.201491	0.327631	0.115947	0.245218	-0.361166	-5.05434	3.66528	1.38906
-3.41649	0.0941199	0.221118	-1.22125	1.00013	0.946551	0.209326	-1.15588	-5.41966	2.73781	2.68184
-1.67042	0.0311859	-0.0723083	-0.50292	0.575228	0.0840267	0.767721	-0.851748	-4.75917	2.67877	2.0804
-2.08687	0.0627105	0.902852	-1.65442	0.751572	0.625428	0.0923693	-0.717797	-4.98955	2.62918	2.36037
-1.82806	0.00977705	-1.84101	-0.894962	2.73597	-0.18585	0.116253	0.0695965	-0.107228	0.0596194	0.0476087
-2.14059	0.00538227	-0.540204	0.800043	-0.259838	0.0206507	0.0218786	-0.0425293	0.356318	-0.323771	-0.0325461
-2.60958	0.070121	-0.846786	-0.207598	1.05438	0.901133	-0.150126	-0.751007	-2.99743	1.82787	1.16956
-3.75485	0.100567	0.149285	-1.19199	1.0427	0.930055	0.189195	-1.11925	-5.32789	2.70629	2.62159
0.313272	0.0166332	0.671138	-2.07033	1.3992	0.389458	-0.0379581	-0.3515	-1.13509	0.593939	0.541156
-0.488685	0.00382688	-0.450447	0.08471	0.365737	-0.291794	0.10714	0.184654	-2.03638	2.24626	-0.209879
-0.850975	0.0227762	-0.51401	0.425252	0.0887578	0.169855	-0.327223	0.157368	-0.542973	1.15268	-0.609706
-5.37059	0.00893923	-1.38299	-0.99052	2.37351	-0.216891	0.136915	0.0799761	-0.362108	0.482931	-0.120823
-0.93483	0.00298281	-0.599561	0.267133	0.332428	-0.0764092	0.313247	-0.236838	-2.041	1.34133	0.699675
-1.58669	0.00767901	0.416793	-1.04316	0.626372	1.28329	-0.0174148	-1.26587	-0.869547	0.584889	0.284658
3.22651	0.00731657	-0.146518	0.133854	0.0126639	0.929138	-0.429482	-0.499655	-0.401825	-0.104518	0.506343
-5.92762	0.00629978	-0.174717	-0.192068	0.366786	-0.0214454	0.178352	-0.156906	-3.38807	2.96446	0.42361
-3.72993	0.0171454	1.52463	-1.19454	-0.330091	0.263469	0.261914	-0.525383	-3.70052	2.05704	1.64348
-3.98051	0.00207803	0.548515	-0.742799	0.194284	-0.100251	-0.171816	0.272067	0.719355	-0.0805822	-0.638772
0.763508	0.00397518	1.32082	-1.07545	-0.245378	0.327147	0.0331992	-0.360346	-4.69109	2.73669	1.9544
-5.25163	0.120112	-0.173204	-0.276649	0.449853	-0.65438	0.169829	0.484551	-0.0567288	0.444274	-0.387545
-3.29442	0.0611562	0.110126	-0.439847	0.32972	0.709993	0.469764	-1.17976	-2.09905	1.0584	1.04065
-5.81833	0.0077216	0.25604	-1.49723	1.24119	-0.185909	0.304529	-0.11862	-3.3244	2.18101	1.1434
-2.22319	0.0199904	-1.81368	0.861643	0.952033	0.579132	0.46102	-1.04015	-4.07413	2.08943	1.9847
2.85484	0.0116331	-0.157448	-0.826094	0.983542	0.260437	-0.175207	-0.08523	-0.667049	0.328303	0.338746
-3.72238	0.159988	-0.405518	-0.814091	1.21961	0.982532	0.282749	-1.26528	-4.72771	2.30294	2.42477
-0.815127	0.0117614	-0.158913	-0.564039	0.722952	1.05928	-0.300463	-0.758817	-4.33432	2.30121	2.03311
0.868292	0.0121571	1.83627	-1.14366	-0.692612	0.148176	0.328479	-0.476654	-4.77939	2.86718	1.91221
-0.656789	0.0116296	0.0868537	-0.280744	0.193891	1.30921	0.29169	-1.6009	-5.34666	2.8943	2.45236
2.12087	0.0333533	0.370325	-0.611711	0.241386	0.441725	-0.0730883	-0.368637	-0.458576	0.426146	0.0324301
-1.37958	0.113728	-0.687346	0.329399	0.357946	0.367737	-0.262641	-0.105095	-3.53008	1.59099	1.93908
0.487489	0.0126691	0.513162	-0.291017	-0.222145	0.25465	-0.0965745	-0.158076	-4.10961	2.53548	1.57413
-3.97417	0.0132043	-2.31642	1.04956	1.26686	-0.185092	0.36082	-0.175728	-3.92889	2.74099	1.1879
-2.03169	0.0322522	1.169	-2.06081	0.891811	0.398922	0.089239	-0.488162	-4.51834	2.46924	2.0491
-5.18699	0.848381	-0.677323	-0.545916	1.22324	0.219182	0.187239	-0.406421	-1.80364	0.761881	1.04176
-5.47597	0.0093043	-1.42618	-0.994557	2.42074	-0.149201	0.122366	0.0268354	-0.312839	0.469772	-0.156933
-1.67474	0.128539	1.05615	-1.72172	0.665575	0.994039	0.206307	-1.20035	-0.476101	0.162186	0.313916
-2.5452	0.106679	-1.13496	0.140067	0.994893	0.235347	0.210519	-0.445866	-0.54247	0.502712	0.039758
-2.10908	0.00822601	-0.336467	-0.1997	0.536167	-0.151868	0.838947	-0.687079	-0.673928	0.151174	0.522754
-2.77298	0.0064443	-0.688086	-0.180146	0.868232	1.12553	0.291463	-1.41699	-4.49942	2.66528	1.83413
-4.44243	0.00547063	2.3032	-1.5754	-0.727799	0.393476	0.0629475	-0.456423	-0.790317	0.559523	0.230794
-3.46132	0.0498456	-1.93376	0.00182656	1.93193	-0.0963673	-0.438693	0.535061	0.22836	-0.187374	-0.0409864
-1.78575	0.00483346	-0.432407	-0.216153	0.64856	-0.256141	0.323477	-0.0673352	-3.88895	3.19127	0.697681
-3.73016	0.00196878	0.818236	-0.7461	-0.0721357	0.0323934	-0.340693	0.3083	0.869625	0.0466646	-0.916289
-3.48784	0.0944088	0.0562958	-1.15087	1.09458	0.882708	0.280387	-1.1631	-5.0042	2.5742	2.43
-3.64677	0.00202705	0.481699	-0.714359	0.232659	-0.0455799	-0.16429	0.20987	0.68398	-0.115763	-0.568217
-5.35898	0.00742307	-0.868297	0.12097	0.747328	-0.0746956	-0.0042988	0.0789944	-3.21936	2.22009	0.999272
1.85998	0.00271805	-0.189766	0.631898	-0.442132	0.175722	-0.234895	0.0591733	0.105735	-0.400314	0.294579
-2.15072	0.0757476	-0.5533	0.740152	-0.186852	0.822286	0.340399	-1.16268	-4.42122	2.36882	2.05239
-4.42616	0.00578375	0.0303835	-0.1963	0.165916	-0.172707	0.139427	0.0332798	-3.44471	3.01482	0.429889
-4.90898	0.0140621	-2.20659	0.288702	1.91788	-0.21542	0.182414	0.033006	-3.73222	2.32125	1.41097
-1.74565	0.086918	0.181152	-0.489777	0.308625	0.956309	0.430485	-1.38679	-5.69701	2.99811	2.6989
-3.25357	0.0249397	-1.63751	0.284862	1.35265	0.21703	-0.202246	-0.0147846	-3.63745	2.26872	1.36873
-4.65251	0.00460609	0.528203	0.00502267	-0.533225	0.0107617	0.224564	-0.235325	-2.84179	1.59087	1.25092
-1.13141	0.00404504	2.92685	-1.80783	-1.11903	0.261143	-0.129707	-0.131437	-0.134566	0.148897	-0.0143306
-2.06078	0.084195	-2.07548	0.807325	1.26816	-0.657753	-0.274748	0.932501	1.08372	-0.770366	-0.31335
-2.34111	0.00151466	0.889237	-1.0312	0.141964	0.0284659	-0.0595609	0.0310949	0.285011	0.292989	-0.578
-4.47629	0.005985	-0.161873	-0.367235	0.529108	-0.49335	-0.0474605	0.54081	-0.170205	0.873985	-0.70378
-0.776213	0.0105119	-0.00736534	-0.745864	0.753229	-0.0868174	0.342117	-0.2553	-3.49034	1.67547	1.81487
-5.65685	0.074326	-1.31092	0.131821	1.1791	0.204678	0.50301	-0.707688	-4.52679	2.4414	2.08539
-5.54475	0.0123696	0.0701695	-1.26081	1.19064	0.696168	0.035615	-0.731783	-3.67942	2.10988	1.56954
-3.01198	0.0111651	-2.28506	0.0162172	2.26884	-0.0996999	0.195991	-0.0962915	-3.94034	2.14989	1.79045
0.865861	0.0105918	1.71032	-1.08085	-0.629468	0.127842	0.348916	-0.476758	-4.77892	2.85411	1.92481
-1.00151	0.00275555	0.53453	-0.42985	-0.104679	0.509311	0.158462	-0.667774	-0.131247	0.761611	-0.630364
-2.03234	0.0122408	-0.801466	0.0980877	0.703378	1.01699	0.451545	-1.46854	-4.61187	2.41653	2.19534
-1.5934	0.00632671	-0.427119	-0.420593	0.847712	1.04823	-0.458564	-0.589663	-1.19031	0.716113	0.474197
-1.1578	0.00881519	0.767153	-0.996364	0.229211	0.402997	-0.0431329	-0.359864	-4.33817	2.92735	1.41082
-0.183076	0.00587228	0.134779	-1.30499	1.17021	0.720242	-0.172113	-0.548129	-4.71744	2.82885	1.88859
-0.892275	0.00163261	0.116309	-0.114419	-0.00189053	-0.157501	-0.000536308	0.158038	0.236948	-0.02324	-0.213708
-2.34809	0.00616012	0.403419	-0.52354	0.120121	-0.553306	1.11889	-0.56558	0.16043	0.0631443	-0.223575
-1.24618	0.00350975	-0.257183	-0.111524	0.368707	-0.441156	0.346158	0.0949982	-3.87099	2.93732	0.933676
-5.99155	0.0423953	0.729812	-1.60589	0.876075	0.418694	0.162318	-0.581012	-3.71797	2.25287	1.4651
-0.678643	0.0115104	0.0877533	-0.296387	0.208634	1.30742	0.297246	-1.60466	-5.39063	2.93048	2.46014
-1.73539	0.00500275	1.02217	-2.00259	0.980424	0.0810007	0.1576	-0.2386	-4.24172	2.70064	1.54108
-3.55222	0.0947874	0.117182	-1.14775	1.03057	0.841013	0.248155	-1.08917	-5.38694	2.77061	2.61633
-1.6481	0.00623731	2.35801	-1.97647	-0.381537	0.817223	-0.217413	-0.599811	-1.1233	0.471654	0.651642
-4.80929	0.172019	0.404061	-0.688972	0.284911	0.434584	0.235606	-0.67019	-1.8295	0.819634	1.00987
-2.36483	0.0512664	-0.407221	-0.771646	1.17887	0.00867109	0.645098	-0.653769	-4.43616	2.4601	1.97605
-6.01728	0.0132898	-1.47104	0.19313	1.27791	-0.215444	0.349303	-0.133859	-3.30554	2.00142	1.30412
-1.77309	0.00447669	0.47234	-0.354062	-0.118278	1.23054	0.529584	-1.76012	-4.42583	2.5	1.92583
-0.573938	0.0222457	-0.203352	-0.542168	0.74552	0.145892	0.148686	-0.294577	-5.0717	3.29064	1.78106
-3.47399	0.0374148	0.988055	-0.267502	-0.720554	0.00101943	0.316896	-0.317916	-4.32326	3.04968	1.27359
-5.52475	0.228294	-0.954013	-0.726791	1.6808	0.0118798	-0.0418996	0.0300198	-1.53562	0.935747	0.599871
-0.453819	0.01987	0.31554	-0.0210244	-0.294516	-0.0328802	0.0395108	-0.00663057	-2.30722	0.873874	1.43335
-1.16281	0.011832	-0.765991	-0.337706	1.1037	0.765723	0.14965	-0.915373	-2.49055	1.22165	1.2689
3.19364	0.00130524	-0.481168	-0.108565	0.589733	-0.259204	0.198481	0.0607229	0.263441	-0.124111	-0.13933
-5.3854	0.132646	-0.792446	-0.471062	1.26351	0.266363	0.171316	-0.437679	-5.35814	2.96488	2.39326
-5.3209	0.0130554	-0.139636	-0.68965	0.829286	0.608238	0.0712682	-0.679506	-1.79961	1.58973	0.209883
-5.68288	0.139557	-0.603538	0.199152	0.404386	0.33907	0.383076	-0.722145	-5.04365	3.09025	1.9534
-1.82456	0.0100841	-1.70971	-0.933765	2.64348	-0.16882	0.158465	0.0103553	-0.126108	0.156494	-0.0303864
-2.58137	0.00398455	0.440143	-0.445938	0.00579498	0.186463	0.0435436	-0.230006	-4.03274	3.42686	0.605885
-6.15318	0.0143376	1.21595	-1.71881	0.502857	0.294125	0.137449	-0.431574	-3.39057	2.16691	1.22366
-1.26235	0.00728749	2.50128	-1.72993	-0.77135	0.320617	-0.0911459	-0.229471	-0.897057	0.391202	0.505855
-5.52649	0.856381	-0.661871	-0.440786	1.10266	0.304193	0.110604	-0.414797	-1.90844	0.961912	0.946525
-3.27832	0.0843557	1.25313	-0.743289	-0.50984	0.216199	0.210722	-0.426921	-3.67346	1.76347	1.90999
0.15167	0.0139113	0.419015	-0.130375	-0.28864	0.459992	-0.152676	-0.307317	-3.84901	1.21973	2.62928
-6.22299	0.0131009	-2.01662	0.228396	1.78822	-0.0254933	0.0698382	-0.0443449	-3.34054	2.04073	1.29981
-2.64234	0.0611912	-2.61641	1.14129	1.47512	-0.360007	-0.0575128	0.41752	0.389806	-0.172107	-0.217699
-0.775186	0.0374376	0.682736	-0.970131	0.287395	0.538476	0.287265	-0.825741	-5.20577	2.7968	2.40897
-3.63208	0.0812527	0.00112009	0.0190761	-0.0201962	0.0143119	0.213569	-0.227881	-4.70896	2.53583	2.17313
-4.44421	0.0486552	0.505547	-0.557117	0.05157	0.075439	0.325971	-0.40141	-4.56191	3.22708	1.33483
0.348095	0.0250114	0.156132	-1.3882	1.23207	0.218974	0.231804	-0.450778	-0.551705	0.00509155	0.546613
-1.83024	0.0106373	1.72771	-1.27224	-0.455479	-0.0724573	-0.205644	0.278101	-3.71435	1.7717	1.94265
0.814002	0.20279	-1.33937	0.934314	0.405056	0.257512	-0.294298	0.0367861	-0.638052	0.111825	0.526226
0.748388	0.00351541	0.739557	-1.49091	0.751353	0.584656	-0.0643321	-0.520324	0.15348	-0.108108	-0.0453712
-0.188884	0.00448615	0.299066	-0.163851	-0.135215	0.220605	0.0928145	-0.313419	-3.38934	1.51587	1.87347
-2.07301	0.00148011	0.617699	-0.870908	0.253209	0.0192645	-0.191111	0.171846	0.547619	-0.135901	-0.411718
-0.966818	0.010444	0.553586	-1.79173	1.23815	0.524157	-0.0704504	-0.453706	-4.65947	2.65621	2.00327
-3.77123	0.310004	-1.07944	-0.708249	1.78769	0.0840279	-0.022743	-0.0612849	-2.22162	1.10188	1.11974
-1.98099	0.00665372	-0.083441	-1.16698	1.25042	0.314185	0.459117	-0.773302	-4.60812	2.86196	1.74617
-1.71459	0.0100412	-1.84181	-0.843084	2.6849	-0.120338	0.11947	0.000867987	-0.153401	0.0827224	0.0706783
-4.88195	0.0220206	-0.409438	-0.893625	1.30306	0.551299	0.547555	-1.09885	-4.07438	2.11362	1.96076
-4.9221	4.36585	-0.936918	-0.334736	1.27165	0.33309	0.159085	-0.492175	-3.54253	1.79532	1.74722
-3.38193	0.106451	-0.738468	-0.693143	1.43161	0.530514	0.0546246	-0.585139	-5.62716	2.95408	2.67308
-4.33033	0.101095	0.00352261	-0.483895	0.480372	0.687333	0.447815	-1.13515	-5.14307	2.92809	2.21499
-6.11373	0.0216457	0.879614	-1.66226	0.782643	0.525924	0.0322005	-0.558124	-3.2601	1.88821	1.37188
0.436429	0.00182679	-0.0517753	0.325164	-0.273389	-0.286941	0.194898	0.092043	-3.80865	2.01509	1.79355
-0.510395	0.0155168	1.66776	-1.95879	0.291029	0.299441	0.365642	-0.665082	-0.849481	0.458467	0.391014
-2.88883	0.0828483	0.0199067	-0.53816	0.518253	0.217617	-0.0842226	-0.133394	-5.0447	2.43959	2.60511
-2.20635	0.0130252	-2.37222	1.02788	1.34435	-0.211516	0.392936	-0.18142	-4.27606	2.59152	1.68454
-3.83071	0.0830472	-0.0820312	0.101638	-0.019607	0.050348	0.133148	-0.183496	-4.68793	2.50573	2.1822
-4.37081	0.00450543	-0.0673746	-0.0604044	0.127779	-0.294785	0.105256	0.189529	-2.52081	0.904405	1.6164
-0.545864	0.00779273	1.0854	-0.499635	-0.585766	-0.261376	0.351804	-0.0904279	-4.1782	2.35168	1.82652
-2.00029	0.0090254	0.708189	-1.74123	1.03304	0.533496	-0.271563	-0.261932	-4.04885	2.39785	1.651
-2.53884	0.00417917	0.390637	-0.436883	0.0462453	0.143529	-0.0313692	-0.11216	-4.09222	3.45179	0.640439
-4.69696	0.00842782	-0.759676	0.114629	0.645047	-0.798024	-0.234071	1.0321	0.868263	-0.426671	-0.441592
-1.42693	0.00589913	0.0800565	-0.243837	0.16378	1.36683	-0.456376	-0.910455	-2.16002	1.07104	1.08898
-3.0371	0.084148	0.150613	-1.18733	1.03672	0.863477	0.251907	-1.11538	-5.05036	2.58727	2.46309
-1.67643	0.0114028	-2.04283	0.357659	1.68517	0.140449	-0.0166987	-0.12375	-4.08185	2.26072	1.82113
-5.69062	0.00918719	0.301782	-0.120083	-0.1817	0.907957	0.406316	-1.31427	-3.74694	2.35497	1.39197
-1.51304	0.00172055	0.29038	0.222083	-0.512464	-0.0825129	0.0892709	-0.00675796	-3.18648	1.92584	1.26063
-5.01631	0.0068914	0.0594186	-0.516825	0.457406	0.65487	-0.235969	-0.418901	-2.9861	1.48538	1.50071
-0.973872	0.00682174	2.4704	-2.2012	-0.269197	0.418408	-0.117514	-0.300894	-1.52109	1.0838	0.43729
-1.76374	0.00938156	-2.12716	0.671745	1.45541	0.0311346	0.258786	-0.289921	-4.04753	2.60154	1.44599
-1.21749	0.0114119	0.200998	-1.67992	1.47892	-0.210573	0.123237	0.0873365	0.0141106	0.150884	-0.164995
1.20112	0.00763519	1.91171	-1.25563	-0.656074	0.476349	0.0740927	-0.550442	-4.81163	2.37381	2.43782
-3.0729	0.102146	-0.678939	-0.69445	1.37339	0.506518	0.0292256	-0.535744	-5.7366	3.01305	2.72355
-5.30431	0.054281	0.621275	-1.81611	1.19483	0.468265	0.13455	-0.602815	-4.0109	2.301	1.7099
-2.20386	0.0167956	1.29718	-1.77695	0.479772	1.00121	0.239317	-1.24053	-0.830028	0.504625	0.325403
-1.66382	0.00902892	-1.76533	-0.890707	2.65604	-0.236312	0.143706	0.0926068	-0.155307	0.0660012	0.0893055
-2.87688	0.00652476	-1.9137	0.405417	1.50829	0.35573	0.103304	-0.459034	-3.77632	1.99848	1.77784
-6.50794	0.122079	-1.02605	0.258721	0.767328	-0.0900124	-0.0136492	0.103662	-0.960166	0.285472	0.674695
-0.518043	0.00726495	0.932968	-1.73943	0.806465	0.263265	-0.173864	-0.0894003	-4.1567	2.25481	1.90189
-1.04308	0.0119259	0.532393	-1.72172	1.18933	0.48242	-0.0959639	-0.386457	-4.60417	2.6159	1.98828
-1.48851	0.00506238	0.23253	-0.161061	-0.0714695	0.302674	0.243329	-0.546003	-4.20258	3.28897	0.913604
0.660525	0.00246026	-0.1911	0.305752	-0.114653	-0.103122	-0.173356	0.276478	-2.08593	1.17957	0.906357
3.29713	0.00110709	-0.685995	0.285448	0.400547	-0.582884	0.161882	0.421002	0.636941	-0.425545	-0.211396
-4.83998	0.00476125	-0.546352	-0.510312	1.05666	-0.224392	0.691864	-0.467472	-1.9561	1.38563	0.570471
-0.572245	0.00240532	-0.497301	0.480426	0.0168746	-0.189098	0.259574	-0.0704761	-3.97379	2.27544	1.69835
1.8939	0.0597429	-1.23412	0.723834	0.510282	0.314902	-0.257281	-0.057621	-0.887958	-0.0232457	0.911203
-5.83324	0.0828596	0.424615	-1.11902	0.694409	0.606913	-0.0272559	-0.579657	-3.39392	1.62388	1.77004
-5.63142	0.00633821	1.08384	-0.715829	-0.36801	0.0867836	0.238606	-0.32539	-3.1994	2.29449	0.904908
-7.0267	0.159073	-1.23985	-0.127383	1.36723	-0.457085	0.0219851	0.4351	-0.619804	0.151094	0.46871
-4.98849	0.193756	-0.276108	-1.21228	1.48838	0.424912	0.0748896	-0.499802	-1.62447	1.31773	0.306744
-1.79194	0.00998688	-1.81402	-0.893201	2.70722	-0.154903	0.156748	-0.0018442	-0.0981246	0.0975283	0.000596299
-1.75268	0.00989341	-1.84452	-0.892712	2.73723	-0.155946	0.156741	-0.000794805	-0.174549	0.0952403	0.0793084
-0.0822056	0.00221964	-0.255695	0.580153	-0.324458	-0.536225	0.29344	0.242785	-3.25697	1.73399	1.52298
-6.77448	0.0769511	-0.901162	-0.617434	1.5186	0.326866	0.0703598	-0.397226	-4.00619	2.20252	1.80367
-2.5675	0.00248039	0.0010524	-0.338654	0.337602	-0.39987	0.276166	0.123704	-3.67504	2.81945	0.855588
-2.50125	0.00874753	0.368412	-1.09127	0.72286	0.973212	-0.0955529	-0.877659	-3.89972	2.09748	1.80224
-2.93712	0.544908	-1.26052	0.693579	0.566943	0.291638	0.168349	-0.459987	-3.65841	1.58433	2.07409
-0.220861	0.00433771	-1.47507	0.726454	0.748616	-0.213097	0.452315	-0.239218	0.953606	-0.656672	-0.296934
-0.121003	0.0107134	-0.602503	-1.03033	1.63283	0.435137	0.332994	-0.768131	-4.62118	2.2089	2.41228
-5.36687	0.0975902	0.181486	-0.833006	0.65152	0.294725	0.284389	-0.579114	-4.71293	3.12686	1.58607

## Sheet: ß parameter second study
ß-parameter
Constant Parameter	Monthly Bonus Payment	Stakeholder			Type of Data			Data Sales to Third Parties
		Health Insurer	Pharma and Medical Technology Companies	Universities	Motion and Cardio Data	Nutrition and Lifestyle Data	All Data with Health Relevance	Yes, raw Data is going to be sold for Profit	No, raw Data is not going to be sold for Profit	Raw Data is not going to be sold, statistically processed Data is going to be sold
-0.497505	0.0646392	0.669847	-1.10312	0.433275	0.0668458	-1.11201	1.04517	-2.32874	1.0442	1.28453
-7.71339	1.55326	-1.87211	-1.05018	2.9223	0.215772	-0.35721	0.141438	-2.99654	2.12081	0.875727
-8.31417	0.356294	0.28782	-1.16312	0.875296	0.0591445	-0.184205	0.125061	-4.90406	3.29806	1.60601
-3.72251	0.233664	-1.6085	-0.470345	2.07885	0.565623	1.02251	-1.58813	-4.94169	2.81385	2.12783
1.68343	0.00910427	1.21036	-0.22397	-0.986395	0.116281	-0.103432	-0.0128488	-4.33596	1.39535	2.94061
-1.42987	0.0060589	1.75466	-0.558017	-1.19664	-0.646741	-0.0119164	0.658658	-0.815518	0.996829	-0.181311
-5.38442	0.014403	-0.746065	0.725764	0.0203009	-0.0942575	0.410474	-0.316216	-2.83962	1.4975	1.34212
-1.69107	0.0225888	2.23014	-2.37553	0.145387	-0.0522852	0.0737472	-0.0214621	-4.85852	2.67394	2.18458
-6.05367	0.170467	0.598348	-2.28173	1.68338	0.567263	0.312342	-0.879605	-5.01884	3.05807	1.96077
-3.3061	0.0940633	1.33102	-2.44686	1.11585	0.525503	-0.148882	-0.376621	-4.90351	2.54868	2.35483
1.5779	0.00952813	-2.81823	0.817261	2.00097	0.14795	0.91804	-1.06599	-2.09891	1.6375	0.461407
-4.79288	0.290121	0.417357	-1.6697	1.25234	0.564639	-0.276206	-0.288433	-5.73744	3.66936	2.06808
0.201418	0.0262097	2.22774	-1.81027	-0.417469	0.551062	0.305287	-0.856349	-5.03092	2.39267	2.63825
-4.19343	0.0102945	-1.16211	-0.258201	1.42031	-0.111171	1.03932	-0.928151	-2.32151	1.66733	0.65418
-1.23762	0.0161773	0.7253	-2.47023	1.74493	-0.111293	0.0573047	0.0539879	-4.49484	2.13378	2.36107
2.91605	0.00302373	-0.726521	-0.945741	1.67226	0.043768	1.25355	-1.29732	-3.18092	1.46224	1.71868
-0.367023	0.00537797	-0.96086	-0.711359	1.67222	0.43947	1.30768	-1.74715	-0.651952	0.703009	-0.0510576
-2.22067	0.0164194	0.621394	-2.4318	1.81041	-0.119608	0.382039	-0.262431	-4.44839	2.55037	1.89801
-6.62997	0.221068	-0.130215	-0.409652	0.539867	0.266181	-0.0238055	-0.242376	-4.5336	2.92396	1.60964
0.840658	0.0173062	-2.27878	-1.19239	3.47118	-0.194002	0.422487	-0.228485	-1.40641	0.713342	0.693065
-0.729871	0.00322486	-0.0901322	0.0570688	0.0330634	-0.395151	0.115507	0.279644	-1.06638	0.4675	0.598878
-2.95509	0.263091	-0.249337	-1.98819	2.23752	1.06288	0.288643	-1.35152	-4.13676	1.62271	2.51405
-0.524879	0.00265097	0.0582479	-0.468913	0.410665	0.161018	-0.175993	0.0149747	0.765466	0.309033	-1.0745
-10.5587	10.3574	-1.00424	-0.61383	1.61807	0.636023	-0.282202	-0.353821	-3.91614	2.81152	1.10462
1.14265	0.00453542	-0.804146	0.158496	0.64565	-0.198272	0.149805	0.0484673	-2.30718	1.61253	0.694643
-2.30714	0.0423223	-2.52003	0.855581	1.66445	-0.241529	0.598601	-0.357072	-4.36318	2.68356	1.67962
-6.67987	0.0280985	0.634908	-0.181042	-0.453866	-0.468163	-0.0989535	0.567116	-2.61221	2.76773	-0.155525
-5.49177	0.337057	-0.714192	-1.0339	1.74809	0.599724	-0.0469829	-0.552741	-6.09399	3.37141	2.72257
-3.86145	0.0161264	1.00013	-2.10105	1.10092	-0.305736	-0.505745	0.811482	-1.60595	0.481827	1.12412
-5.21968	0.13817	0.567414	-0.85031	0.282896	0.0257617	0.323878	-0.34964	-4.88531	3.89538	0.989933
0.542307	0.0304988	-1.04445	-1.70472	2.74917	0.728472	0.148315	-0.876788	-3.65988	1.74636	1.91352
0.660312	0.0134176	0.395795	-0.622129	0.226333	0.383608	1.17619	-1.5598	-5.45855	2.70453	2.75402
-2.78319	0.0787592	1.00141	-1.93228	0.930872	0.656588	0.347467	-1.00405	-4.93745	3.1588	1.77866
-2.70877	0.0232963	2.70391	-1.94156	-0.762351	0.48625	-0.822138	0.335888	-0.676065	0.0899224	0.586143
-3.20867	0.0328166	0.0756924	-0.0905102	0.0148179	0.156029	0.198932	-0.35496	-3.74152	3.83907	-0.0975553
-0.912686	0.0431592	-0.0705979	-0.275271	0.345869	1.31794	0.559458	-1.8774	-5.37876	3.00362	2.37515
0.888503	0.00110696	1.52291	-0.93374	-0.589172	-0.637002	-0.543675	1.18068	0.212264	0.14875	-0.361014
-9.62292	0.926587	-0.465585	-0.133682	0.599266	0.522663	-0.579209	0.0565464	-0.781648	1.35039	-0.568743
-1.37629	0.0278458	2.08911	-0.267889	-1.82122	-0.181608	0.342057	-0.160449	-4.23103	2.44521	1.78582
3.35188	0.00340981	1.55388	-0.860848	-0.693037	-0.437689	-0.360883	0.798572	-3.01288	1.69629	1.31659
-2.55672	0.0473159	-2.69486	0.864549	1.83031	-0.190735	0.702557	-0.511822	-4.46336	2.76472	1.69864
0.0134735	0.00277669	1.5337	0.80896	-2.34266	0.291675	-0.269193	-0.0224826	-0.633248	0.645547	-0.0122995
3.82341	0.00163194	0.573373	0.166494	-0.739867	-0.106654	0.389598	-0.282944	-2.89146	1.45683	1.43462
-2.25522	0.0249007	-1.88406	-1.73332	3.61738	0.0668294	0.146418	-0.213248	-0.904646	0.566655	0.337991
-7.16566	0.0416113	0.0212616	-0.216172	0.194911	-0.0545624	0.159147	-0.104585	-2.93743	3.15982	-0.222393
1.26305	0.00799157	2.17167	-0.555101	-1.61657	0.111099	0.186662	-0.297761	-5.5319	2.75566	2.77624
-4.71362	0.00635009	0.595343	-0.763765	0.168422	-0.0974759	-0.253881	0.351356	0.778288	-0.0854984	-0.69279
-1.24428	0.0157709	0.722855	-2.35634	1.63349	-0.020541	0.00454826	0.0159928	-4.54939	2.17162	2.37777
-7.1202	0.0390276	-0.0409079	-0.158058	0.198966	-0.0724109	0.16152	-0.0891088	-3.05983	3.22529	-0.16546
-1.65213	0.051726	0.581969	-2.29943	1.71746	0.488275	-0.17215	-0.316125	-5.15386	2.92364	2.23023
2.18588	0.00573993	0.229609	-0.951503	0.721894	-0.318723	1.39768	-1.07895	-4.08057	2.57113	1.50944
-10.6928	0.452013	-1.12931	-0.00534525	1.13466	-0.133715	-0.140314	0.274029	-0.589016	0.707519	-0.118504
-2.55968	0.318321	-0.0279931	-1.36716	1.39515	0.950893	0.238353	-1.18925	-6.36633	3.1526	3.21372
-6.53573	0.284763	-1.2642	-1.17001	2.43422	0.258321	0.279249	-0.53757	-5.3199	2.95906	2.36084
0.643449	0.0103245	0.744007	-0.638001	-0.106006	0.0541231	0.456099	-0.510222	-5.00133	2.88949	2.11183
-4.96194	0.12032	-0.883791	-0.901865	1.78566	0.607589	1.04156	-1.64914	-4.80256	2.82354	1.97902
-3.35851	0.0320807	0.107309	-0.151787	0.0444784	0.0209456	0.258419	-0.279365	-3.82457	3.90116	-0.0765872
2.13926	0.00286104	-0.309371	-1.68321	1.99258	-0.634269	0.90452	-0.270251	-3.28615	1.90825	1.3779
-7.19742	0.0445641	-0.52847	-1.78753	2.316	0.0257925	0.462179	-0.487972	-2.52167	1.35067	1.171
-2.35691	0.0252579	-1.95841	-1.69802	3.65643	0.00835975	0.190019	-0.198379	-0.890676	0.526389	0.364287
-2.324	0.0542408	-1.26742	-1.02474	2.29216	-0.24416	0.142549	0.101611	-4.55152	3.15633	1.39519
-5.07182	0.0153019	-0.51187	-0.578231	1.0901	0.349258	-0.221138	-0.12812	0.696061	-0.0753814	-0.620679
-0.429067	0.0115313	-0.913405	-0.0270157	0.940421	-0.0744269	-0.390517	0.464944	-3.26134	1.37354	1.8878
-8.28397	0.720659	-1.10923	-1.1701	2.27933	0.701224	0.00636759	-0.707592	-3.04163	2.50725	0.534378
-3.21937	0.0651263	2.1468	-1.04186	-1.10494	0.377551	0.121452	-0.499003	-4.59433	2.17051	2.42382
-3.17422	0.0662329	-1.48764	-0.405525	1.89316	0.201101	0.471114	-0.672216	-5.08011	3.65981	1.42031
0.310399	0.0347753	0.270479	-0.185719	-0.0847601	-0.397777	0.512305	-0.114527	-4.98508	3.14929	1.8358
-1.14118	0.0114006	1.72031	-0.179081	-1.54123	0.0753184	-0.146159	0.070841	-2.52213	2.58522	-0.0630951
-0.319606	0.00167227	2.81929	-1.23575	-1.58354	-0.289765	-0.251078	0.540843	0.226249	-0.257712	0.0314634
-6.00488	0.960257	-1.1213	-0.728411	1.84971	1.15962	-0.746205	-0.413414	-1.27097	1.65121	-0.380242
-1.65501	0.0754887	-0.809199	-0.0645906	0.873789	1.63521	-0.566462	-1.06875	-0.912698	0.603837	0.308861
0.355629	0.0162296	-0.260769	-0.846634	1.1074	-0.531718	0.767137	-0.235418	-5.21132	3.53667	1.67466
-4.77543	0.00744439	0.869228	-1.10696	0.237728	-0.0921219	-0.0306243	0.122746	0.519452	0.177858	-0.69731
-2.27086	0.117338	-1.54559	-0.959314	2.5049	0.299725	-0.0585176	-0.241207	-5.07223	2.4422	2.63002
-1.44009	0.0215112	-0.517029	-1.98912	2.50615	0.161644	0.0428741	-0.204519	-0.562923	0.912369	-0.349445
2.05032	0.0440862	-1.05308	-1.16686	2.21995	-0.00141583	0.563778	-0.562362	-4.40687	1.3853	3.02157
-0.961357	0.00834529	-1.95953	-0.302207	2.26174	-0.815723	0.375974	0.439749	0.618756	-0.244014	-0.374741
-7.33952	0.0526251	0.515365	-0.202939	-0.312426	0.156019	0.30105	-0.457069	-3.05668	2.98766	0.0690253
-1.00157	0.0362162	-3.01461	0.108164	2.90644	0.103969	0.24954	-0.353509	-2.98547	1.66642	1.31905
-2.29256	0.0234394	-1.93825	-1.6708	3.60905	0.0483854	0.158318	-0.206703	-0.927191	0.513131	0.41406
-5.66032	0.421244	-0.408993	-1.26091	1.6699	1.22892	0.181308	-1.41023	-4.54836	2.39133	2.15703
-5.73153	0.0309494	0.100746	-0.844545	0.743798	0.222825	-0.144538	-0.0782867	-2.78965	1.30846	1.4812
-3.38766	0.0333388	0.00519067	-0.0588702	0.0536796	0.147581	0.185758	-0.333339	-3.8272	3.79372	0.033485
2.09073	0.00293638	-0.502656	-0.463137	0.965793	-0.253187	0.17364	0.0795463	-0.197623	0.200855	-0.0032326
-0.261139	0.0362317	-0.799397	1.12846	-0.329064	0.566893	-0.0505244	-0.516368	-4.68527	2.3845	2.30077
2.74478	0.0103226	1.58075	-2.10894	0.528186	0.495906	0.176052	-0.671958	-4.41722	2.52639	1.89083
-4.86949	0.104703	-0.894307	-1.66667	2.56098	-0.175411	0.117786	0.057625	-4.7208	3.03083	1.68997
-3.24698	0.0329868	0.121418	-0.0758821	-0.0455363	0.091524	0.241412	-0.332936	-3.80507	3.80617	-0.00110676
-8.93926	0.513178	-0.948786	0.500157	0.448629	0.00527277	-0.748281	0.743008	-0.285999	1.19973	-0.913731
3.87125	0.000546696	0.252942	-0.29063	0.0376879	-0.694772	0.298437	0.396335	-0.208514	0.669032	-0.460519
-0.0919919	0.00288669	-0.00079508	-0.79789	0.798685	-0.14398	0.0245092	0.119471	-0.487332	0.42138	0.0659519
-7.11352	0.0431944	1.65822	-1.09467	-0.563547	-0.191437	0.35566	-0.164223	-3.33447	2.34296	0.991501
-4.89757	0.0118642	-0.107599	0.558766	-0.451167	-0.50158	0.216234	0.285345	-2.8398	1.55429	1.2855
-0.64586	0.00776277	0.808914	-0.237736	-0.571178	-0.523406	0.219232	0.304174	-0.911388	1.25036	-0.338976
-10.5612	10.763	-0.982232	-0.683837	1.66607	0.639786	-0.172276	-0.467511	-4.2858	2.96772	1.31808
-0.99685	0.0349349	2.19559	-2.2161	0.0205106	-0.00161773	0.206178	-0.20456	-5.29167	2.76915	2.52252
-11.2656	0.70703	-0.591711	-0.439027	1.03074	-0.163103	-0.133938	0.297041	-0.39029	0.36474	0.02555
0.0904687	0.00839618	1.6927	0.0420951	-1.73479	0.340113	-0.0733705	-0.266742	-4.82254	2.87735	1.9452
-3.34097	0.280445	-0.0141855	-0.702277	0.716463	1.01375	0.596688	-1.61044	-6.31755	3.62994	2.6876
-8.75513	0.493345	1.0098	-1.12557	0.115775	-0.296769	-1.07663	1.3734	-2.31412	1.67641	0.637708
-1.30959	0.0519729	0.441461	-2.43061	1.98915	0.329958	0.59541	-0.925368	-5.80382	2.77863	3.02519
1.81827	0.00389487	0.0780573	-0.903534	0.825477	-0.0964348	-0.257888	0.354322	-0.492148	0.687465	-0.195318
2.09076	0.0313213	0.685285	-1.39079	0.705503	-0.0952886	-0.489936	0.585225	-3.49593	2.05436	1.44157
-4.60417	0.00835892	0.884921	-0.359316	-0.525605	0.116532	-0.482483	0.365952	0.174178	0.168532	-0.34271
-6.2149	0.0162397	2.69918	-1.38575	-1.31343	0.0310943	-0.0786719	0.0475775	-0.53519	0.667067	-0.131877
-6.8806	0.198764	0.726866	-0.703794	-0.0230713	0.108931	0.304284	-0.413215	-4.65263	3.74972	0.902911
-3.47081	0.0347628	0.153013	-0.170004	0.0169905	0.152326	0.192458	-0.344783	-3.88977	3.87784	0.0119303
-8.12088	0.542527	-0.121288	-0.272792	0.39408	0.490889	-0.0151312	-0.475758	-3.31148	3.20393	0.107553
0.90375	0.0040083	-0.457753	-0.391691	0.849444	-0.0848299	0.484295	-0.399465	-2.64577	1.00402	1.64175
-0.674021	0.00741369	0.199268	0.663574	-0.862842	-0.0827864	0.0916667	-0.00888033	-3.60696	2.10474	1.50223
-3.84975	0.229367	0.91685	-2.2193	1.30245	0.681551	-0.0878048	-0.593746	-5.81654	3.10127	2.71527
-3.38038	0.0426094	0.0979674	-2.41662	2.31865	0.367518	-0.0306048	-0.336914	-4.43205	2.31754	2.1145
-3.58187	0.0416801	-2.50204	-0.29417	2.79621	-0.0640425	0.255821	-0.191778	-4.22052	2.26585	1.95467
2.17536	0.00637654	-0.0460975	-0.42709	0.473187	0.48725	1.20736	-1.69461	-1.24826	0.274247	0.974017
-1.5753	0.0461375	0.687211	-2.40383	1.71661	0.500851	-0.156444	-0.344407	-5.16859	2.9469	2.22169
0.200366	0.00307689	0.185212	-0.630415	0.445203	0.209072	0.30834	-0.517412	-1.29344	0.739125	0.554315
-0.542526	0.0697623	1.37045	-1.28704	-0.0834102	1.6044	-0.51287	-1.09153	-1.80847	0.782807	1.02566
4.22135	0.000620691	1.00766	-0.581873	-0.425783	0.0819185	0.174171	-0.25609	0.415765	-0.22576	-0.190005
3.5245	0.00585914	0.510263	-2.58558	2.07531	0.322429	0.623169	-0.945597	-2.33273	0.683535	1.6492
-3.2319	0.0331252	1.99343	-1.96788	-0.0255466	-0.0629908	0.201254	-0.138264	-4.76816	2.729	2.03916
-2.54623	0.0338803	1.70468	-2.63514	0.930457	0.333052	0.143933	-0.476985	-4.67731	2.75384	1.92347
-6.59184	0.0341266	-1.65746	-1.23394	2.8914	-0.0668278	0.135242	-0.0684146	-0.278042	0.421671	-0.143629
5.23824	0.000393551	2.96437	-1.54573	-1.41865	0.090374	-0.0934728	0.00309874	-0.496782	0.208737	0.288045
-6.22329	0.119592	0.312437	-0.472847	0.160411	0.45176	0.0423051	-0.494065	-3.86674	3.48485	0.381884
-5.27755	0.0233729	0.0883416	-0.378142	0.2898	0.0610276	-0.117748	0.0567199	-2.45564	0.114641	2.341
-4.43189	0.0333042	-0.520635	-2.2043	2.72494	-0.158599	0.438971	-0.280371	-4.49478	2.30177	2.19301
-3.3113	0.00698794	-0.725612	0.0350737	0.690538	-0.632423	0.206256	0.426167	-0.990361	1.28352	-0.293157
-4.81385	0.0136715	-0.851577	1.02948	-0.177904	0.038324	-0.0578379	0.0195139	0.301807	-0.172171	-0.129636
-1.19009	0.028349	-1.08254	-0.194424	1.27696	0.708003	1.08803	-1.79604	-2.79253	1.60442	1.18811
-4.10082	0.0881723	0.569499	-0.358561	-0.210938	0.815208	-0.470562	-0.344646	-2.03471	1.9725	0.0622045
-1.27253	0.00465765	0.533325	-0.329059	-0.204266	-0.648994	0.277626	0.371369	-3.52165	1.67486	1.84679
-2.05684	0.018321	-0.376492	-0.434369	0.810861	-0.401462	0.558243	-0.15678	-3.82233	3.4675	0.354834
-2.64295	0.0543291	0.633699	-1.34527	0.711574	1.3771	0.259425	-1.63652	-4.72433	1.96886	2.75547
-6.87218	0.0361754	0.0258921	-1.87944	1.85355	-0.0324575	0.0741659	-0.0417084	-3.33097	1.86509	1.46588
2.871	0.177756	0.531446	-0.908183	0.376736	1.21551	-0.0680157	-1.1475	-3.22336	1.09314	2.13022
-10.263	10.3591	-1.11897	-0.587626	1.7066	0.71223	-0.210935	-0.501294	-3.9713	2.76507	1.20624
-5.82591	0.00948148	-0.0720305	-0.371751	0.443781	-0.305897	0.232393	0.0735042	1.43228	0.147349	-1.57963
-4.89667	0.0203747	-0.284232	-0.324972	0.609204	-0.0744731	-0.29191	0.366383	-2.46837	0.32157	2.1468
-6.24103	0.0275608	-1.78762	-0.451919	2.23954	0.381265	0.11741	-0.498675	-1.55535	0.918884	0.636464
-6.02723	0.0183349	-0.964266	-1.33115	2.29542	-0.38177	0.38908	-0.00730929	-0.129818	0.828168	-0.69835
-9.02187	0.313455	-0.464349	-0.409436	0.873785	0.430587	-0.185977	-0.24461	-3.68109	2.44532	1.23577
-0.50039	0.0195662	-2.14997	-1.48099	3.63096	0.00112957	0.437224	-0.438353	-1.33099	0.497201	0.833787
0.352085	0.00360474	0.0412423	-1.12224	1.08099	-0.139405	-0.613976	0.753381	-0.42239	0.774933	-0.352544
-1.33028	0.00427173	3.20272	-1.33917	-1.86355	0.0527665	-0.292492	0.239725	-0.974794	0.803844	0.170951
-2.90244	0.338129	-0.224619	-1.2463	1.47092	0.867298	0.217922	-1.08522	-6.26973	3.10143	3.1683
-8.75114	0.354146	-0.660339	-0.52619	1.18653	0.537559	0.0143491	-0.551908	-4.58976	2.77801	1.81175
0.326618	0.0184443	-1.15504	-0.543573	1.69861	0.201919	0.0137379	-0.215657	-2.63534	0.432898	2.20244
-6.37597	0.0261425	0.100226	0.248941	-0.349167	0.215401	0.0991589	-0.31456	-2.70187	2.6796	0.0222752
-3.47811	0.0120824	-0.565501	-0.33501	0.90051	-0.00623985	0.494223	-0.487983	-0.964237	1.5946	-0.63036
-3.53804	0.0434445	-2.47199	-0.334739	2.80673	-0.047786	0.244879	-0.197093	-4.19959	2.23283	1.96676
-7.16569	0.0433426	-0.0419353	-0.0873413	0.129277	-0.110754	0.204115	-0.0933609	-3.00785	3.22631	-0.218461
-5.27224	0.0207035	-0.406319	0.860883	-0.454564	0.0590593	0.500586	-0.559645	-0.92117	1.10002	-0.178845
-4.88222	0.0238635	0.642787	-1.38152	0.738731	-0.143645	1.14983	-1.00618	-3.97599	2.69361	1.28238
3.69328	0.0123328	0.232257	-0.161046	-0.0712104	1.60613	-0.568236	-1.03789	-0.107185	0.0752834	0.0319015
-0.895865	0.0322658	2.2162	-2.23881	0.0226108	0.0155615	0.116697	-0.132258	-5.46849	2.89511	2.57338
-4.28593	0.0495346	0.0637741	0.907079	-0.970853	0.487644	-0.0054285	-0.482216	-1.78278	2.75749	-0.97471
-1.0197	0.0422664	-0.0238666	-2.33456	2.35842	0.359654	0.0562402	-0.415895	-4.58843	2.22477	2.36366
-6.97561	0.0400371	-0.0331985	-0.107087	0.140285	-0.0978597	0.197993	-0.100133	-2.95925	3.19125	-0.232004
-6.66241	0.056783	0.145405	-1.95463	1.80922	0.104536	0.311435	-0.415972	-3.73748	1.82111	1.91636
-3.29722	0.0519566	1.41534	-0.609608	-0.805733	-0.280243	0.452945	-0.172702	-4.48977	3.50488	0.984887
-3.86817	0.0470378	0.848531	-1.20152	0.352989	0.726815	0.272919	-0.999735	-3.95466	2.97161	0.983051
-0.739986	0.0312887	1.55076	-2.09639	0.545633	1.19465	-0.429021	-0.765633	-2.79175	1.04845	1.7433
-3.48636	0.0374641	0.0514197	-0.055846	0.00442624	0.171749	0.199331	-0.37108	-3.89885	3.92897	-0.0301125
-1.08182	0.0662643	1.72279	-1.81923	0.0964378	0.375347	-0.626385	0.251038	-5.00123	1.98037	3.02086
0.189189	0.0232833	-0.174122	-1.40771	1.58183	0.015657	0.703263	-0.71892	-5.75956	3.43917	2.32039
-3.24302	0.0106565	0.102822	0.208747	-0.31157	-0.545182	0.136105	0.409077	0.0643948	0.970359	-1.03475
-6.86543	0.0314943	-1.61934	-1.32167	2.94101	-0.161656	0.0804816	0.0811745	-0.286257	0.403893	-0.117637
-2.18571	0.0192977	-0.724224	-0.566705	1.29093	0.401398	0.181013	-0.582411	-3.81707	1.47001	2.34707
-3.34045	0.0312862	0.0133244	-0.0618761	0.0485516	0.0820403	0.286328	-0.368368	-3.98296	3.87958	0.103384
-4.4126	0.0969306	-0.420124	0.694136	-0.274013	-0.375101	0.10848	0.266622	-3.95787	2.46051	1.49735
0.0452067	0.00902228	2.52291	-2.6778	0.154898	-0.117132	-0.0780883	0.195221	-2.86145	1.7485	1.11295
-8.50425	0.146298	-0.128576	-0.621154	0.74973	0.493547	-0.273733	-0.219814	-2.98557	1.80243	1.18314
-1.77617	0.00863393	3.27029	-1.9539	-1.3164	0.353516	-0.238071	-0.115444	-1.0164	0.593246	0.423155
-5.8832	0.135784	0.241104	-1.84624	1.60513	0.830798	0.205777	-1.03658	-4.50558	2.23281	2.27277
-2.45632	0.00688231	2.22602	-1.78984	-0.436178	0.260648	-0.0970109	-0.163637	-0.580857	0.984409	-0.403553
0.981213	0.00394963	0.0331748	-0.430612	0.397437	-0.329116	-0.144895	0.474011	0.519246	-0.74956	0.230315
1.79995	0.00199228	-0.0105682	0.307028	-0.29646	-0.32107	0.180952	0.140118	-0.629299	-0.189951	0.81925
-6.42538	0.0397481	0.265745	0.116633	-0.382378	0.859327	0.62488	-1.48421	-3.39115	2.35674	1.0344
-3.89272	0.0326008	0.436495	-1.9932	1.55671	0.0600485	0.888236	-0.948285	-4.44545	2.61338	1.83207
-1.78492	0.0393759	1.02546	-1.29908	0.27362	0.651869	0.544959	-1.19683	-4.90089	3.69354	1.20735
-2.01078	0.0246175	-0.419984	-0.417576	0.83756	1.2754	0.523618	-1.79902	-4.48575	2.75271	1.73304
-1.23234	0.0138465	-1.14547	-1.62869	2.77416	0.191784	-0.0574434	-0.134341	-0.28167	0.748111	-0.466441
-4.04128	0.086767	-0.859311	-1.62839	2.4877	-0.208955	0.210725	-0.00177035	-4.70312	2.94263	1.76049
-6.35369	0.324017	0.168123	-0.543052	0.37493	0.480229	-0.879479	0.39925	-2.82429	2.63316	0.191135
-1.55823	0.0738701	1.49281	-2.24855	0.755735	0.196058	-0.121018	-0.0750404	-5.61986	2.64186	2.97799
-3.32358	0.0309131	0.0382042	-0.0544582	0.016254	0.0988705	0.273684	-0.372555	-3.95492	3.90231	0.0526119
-3.54381	0.0733861	-1.81617	-0.264716	2.08088	0.505313	0.164562	-0.669875	-4.53207	2.99925	1.53282
-2.55643	0.015377	-0.196333	-2.11628	2.31262	0.206908	-0.397371	0.190463	-1.67147	1.05685	0.614617
-2.07296	0.0194775	0.630102	-1.24825	0.618148	0.674059	0.51309	-1.18715	-4.45793	2.71995	1.73798
-6.83917	0.0629695	0.0990249	-0.353217	0.254192	0.879357	0.539452	-1.41881	-3.4649	1.77731	1.68758
-11.5886	0.949952	-0.979962	-0.47986	1.45982	-0.00451765	-0.355941	0.360459	-0.987211	1.0227	-0.0354848
-10.5286	11.0896	-1.07637	-0.577286	1.65366	0.630001	-0.241727	-0.388275	-3.77391	2.73794	1.03598
-6.16811	0.0158606	2.68608	-1.42818	-1.2579	0.103769	-0.205929	0.102161	-0.523594	0.621902	-0.0983083
0.859603	0.00323059	0.118621	-0.210947	0.0923265	-0.0733207	-0.314526	0.387847	-0.241379	-0.179593	0.420972
-6.69845	0.0391578	0.853517	-1.89383	1.04031	-0.00411377	0.0523059	-0.0481922	-3.16156	2.36258	0.798979
-0.124659	0.0174837	-2.24519	0.87737	1.36782	0.493625	0.383714	-0.877339	-0.371826	-0.185046	0.556872
0.0700669	0.00837942	-0.808379	0.787456	0.0209232	-0.30811	0.482759	-0.174649	-4.53085	2.57704	1.95381
-5.4127	0.234503	-0.927713	-1.59936	2.52708	1.03983	-0.677869	-0.361962	-0.279693	0.681288	-0.401595
-2.79979	0.0330107	0.0560671	-0.0260642	-0.0300029	-0.037835	-1.04627	1.0841	-1.62346	0.732413	0.891046
2.4185	0.000794768	0.086353	0.654757	-0.74111	-0.484259	0.865337	-0.381078	0.506843	0.650394	-1.15724
3.69807	0.00110539	0.835409	-0.61853	-0.216879	0.405311	-0.347821	-0.0574899	0.037136	0.533463	-0.570599
0.342695	0.00127332	1.09943	-1.09524	-0.00418713	-0.0387869	-0.0721574	0.110944	0.390908	0.117506	-0.508414
-3.34706	0.0350333	0.0297937	-0.0161563	-0.0136374	0.0998331	0.204063	-0.303897	-3.80893	3.83745	-0.0285282
-0.956951	0.00436898	-0.31638	0.0134051	0.302975	-0.0260795	-0.364758	0.390837	-0.370537	0.110159	0.260378
0.349303	0.0120355	-0.0291635	0.380541	-0.351378	0.388403	0.160382	-0.548784	0.0195997	0.564656	-0.584256
-2.11408	0.0074103	-0.0968518	-0.309979	0.406831	-0.234177	-0.188483	0.42266	-2.9115	1.17223	1.73927
-3.46077	0.00789238	-0.756503	-0.396285	1.15279	-0.611185	-0.4501	1.06128	1.1126	-0.350513	-0.76209
-0.596418	0.015594	0.560394	-0.450467	-0.109927	-0.166016	0.127308	0.0387077	-4.522	3.74981	0.772186
-2.56555	0.0190761	-1.22838	0.441472	0.786908	-0.568237	-0.54837	1.11661	-3.10633	1.66361	1.44272
-1.26501	0.0369772	0.981926	-1.12662	0.144693	-0.0567261	-1.03924	1.09597	-3.46715	1.781	1.68616
-7.06595	0.039172	0.0231763	-0.220794	0.197617	-0.0162956	0.116377	-0.100081	-2.90294	3.15777	-0.254834
-3.55435	0.0161493	0.83653	-1.56896	0.732428	0.0751427	1.14191	-1.21705	-4.35915	2.57843	1.78072
-7.74735	0.573995	-1.52795	0.747363	0.780584	1.01936	-0.0440525	-0.975306	-2.21412	2.53134	-0.317216
-4.19119	0.0480501	0.0551901	-0.300454	0.245264	1.41982	0.259799	-1.67962	-3.77301	2.20861	1.56441
-4.59502	0.032377	0.348066	-0.514691	0.166625	0.0865023	0.0928611	-0.179363	-3.40094	3.4523	-0.051357
-5.4186	0.335083	-0.823056	-0.993125	1.81618	0.58587	0.0047778	-0.590647	-5.87241	3.35372	2.51869
0.28941	0.0257028	0.222446	-1.45551	1.23306	0.171296	0.964556	-1.13585	-5.98079	2.90576	3.07503
-4.38999	0.0533472	0.0167822	-0.908241	0.891459	-0.149786	-0.312235	0.462022	-3.62907	3.09398	0.535089
-3.80779	0.0251626	1.10099	-2.38801	1.28702	0.217815	0.155471	-0.373285	-4.0242	3.08061	0.943597
-3.41239	0.0211648	2.45308	-1.48239	-0.970696	0.00480076	0.257327	-0.262128	-4.48308	3.07758	1.40549
0.0372463	0.00976872	0.0713447	-2.63443	2.56309	-0.0831606	0.361658	-0.278497	-2.87952	1.46649	1.41303
-5.20273	0.0106905	-0.600383	0.18352	0.416863	-0.268351	-0.0214507	0.289802	-0.212031	1.01361	-0.801584
1.07028	0.0165765	0.96602	-0.909175	-0.0568442	0.468726	0.698573	-1.1673	-5.50187	3.816	1.68587
-9.53512	2.74418	-0.0690793	-1.08098	1.15006	0.90966	-0.0496794	-0.85998	-4.56759	3.09435	1.47324
-1.4886	0.011266	1.08865	-2.40096	1.31232	-0.332603	0.265516	0.0670867	-4.37101	2.29211	2.0789
-6.17447	0.28169	-1.78049	-0.377767	2.15826	0.229559	0.471448	-0.701007	-3.39248	2.89468	0.497799
-4.63744	0.0835378	-0.857832	-0.601544	1.45938	0.468583	0.0342076	-0.502791	-3.9746	3.4444	0.5302
-7.45238	0.0413145	-0.0364363	-0.186102	0.222539	-0.0903364	0.194348	-0.104011	-2.93803	3.19443	-0.256402
-3.55741	0.176893	-0.145016	0.383759	-0.238743	0.497328	-0.14617	-0.351158	-5.23426	2.91053	2.32373
-4.57705	0.00612073	0.630668	-0.794046	0.163378	-0.103922	-0.188056	0.291979	0.754445	-0.0521738	-0.702271
-1.67592	0.00686213	0.192414	0.3	-0.492415	0.37413	-0.270425	-0.103705	-1.63977	1.30433	0.335439
-0.327978	0.0169877	1.72984	-1.01317	-0.716667	0.826825	0.641257	-1.46808	-5.01102	2.2962	2.71482
-5.88839	0.0312909	-0.624096	-0.124343	0.74844	0.840818	0.675267	-1.51609	-3.25952	1.74315	1.51637
-1.55727	0.0218434	0.036799	-0.254773	0.217974	1.96413	-0.42307	-1.54105	-0.364708	0.264817	0.099891
-5.33628	0.246894	0.909938	-0.950929	0.0409908	0.592161	-0.0363826	-0.555779	-4.63463	2.65993	1.97471
-3.86469	0.0870657	0.127842	-2.17061	2.04276	0.0883181	0.552383	-0.640701	-5.08863	2.64361	2.44502
-11.55	0.490007	-1.35655	-0.0885781	1.44513	-0.212344	0.140633	0.0717114	-0.668771	0.846492	-0.177721
-3.74023	0.0851144	0.00594881	-2.07873	2.07279	0.10707	0.593982	-0.701052	-5.17135	2.7468	2.42455
-4.79633	0.0398267	2.16639	-1.38828	-0.778104	0.135489	0.371983	-0.507473	-4.33981	2.94169	1.39812
1.82274	0.0179091	0.760353	-1.75576	0.995412	0.874244	0.168377	-1.04262	-4.50946	2.04073	2.46873
-2.25228	0.0185963	2.44031	-1.87696	-0.563344	0.429725	0.0157648	-0.445489	-4.66136	2.28187	2.37949
-0.0858823	0.00326813	3.16168	-1.56908	-1.5926	0.247393	0.102945	-0.350338	-1.1887	0.718001	0.470702
-0.24979	0.00498822	0.182026	-0.334481	0.152455	-1.0454	0.852317	0.193086	-4.16471	2.41308	1.75163
-2.08194	0.0380586	-0.697694	-1.41235	2.11004	0.66227	0.887224	-1.54949	-5.06068	3.06341	1.99727
-5.52805	0.0162	-0.628331	0.750096	-0.121765	-0.155224	-0.201693	0.356917	-1.45944	1.41148	0.0479626
1.0401	0.0133444	2.05309	-1.26577	-0.787326	-0.204131	-0.186515	0.390646	-5.02356	2.48046	2.5431
0.808001	0.0481322	0.431567	-0.8031	0.371532	1.27059	0.395734	-1.66632	-0.705048	0.418002	0.287045
-1.39535	0.0217638	-0.129409	-0.0539933	0.183403	0.489741	-0.42463	-0.0651113	-0.655728	0.308656	0.347072
-5.27713	0.17187	0.336297	0.858783	-1.19508	0.505835	-0.416524	-0.0893109	-3.89058	1.861	2.02958
-6.83508	0.029922	-2.26599	0.479199	1.78679	0.00834438	0.589993	-0.598338	-2.06328	1.84555	0.217726
-0.848854	0.0397601	-0.0254856	-0.282435	0.30792	1.30003	0.548943	-1.84897	-5.35867	2.98026	2.37841
-4.67182	0.00671707	0.614025	-0.801183	0.187158	-0.0275108	-0.28577	0.313281	0.777704	-0.101392	-0.676312
-0.197055	0.0095701	-0.893648	0.174958	0.718691	-0.284847	0.149888	0.134959	-2.52632	1.91728	0.609035
-5.64095	0.101892	0.134348	-0.631156	0.496808	1.08654	0.569826	-1.65637	-3.97346	2.08774	1.88572
-6.48208	0.288239	-0.465053	-0.594566	1.05962	0.749807	0.705957	-1.45576	-5.26424	3.03197	2.23227
-8.04887	0.0976007	-0.0971392	-0.340396	0.437535	0.57057	0.0600527	-0.630623	-3.06243	2.64611	0.416322
-5.49761	0.0184113	0.856723	-0.722701	-0.134022	-0.199492	-0.414118	0.61361	-0.156283	0.499115	-0.342832
-5.99265	0.194869	-0.26602	-0.430865	0.696885	0.28223	-0.431747	0.149516	-4.12714	3.11588	1.01127
-1.61019	0.00659528	3.47154	-2.02753	-1.444	0.291129	-0.235404	-0.0557252	-1.0627	0.636041	0.426662
-2.4172	0.0255939	-1.92612	-1.60819	3.53431	0.0770508	0.133636	-0.210687	-0.907925	0.507645	0.40028
-6.81039	0.047207	-2.0876	0.137758	1.94985	-0.0726423	0.102992	-0.0303494	-3.19691	1.95052	1.24639
-6.47762	0.0324225	-0.171195	-1.96037	2.13157	-0.106072	-0.200654	0.306725	-2.12815	1.45652	0.671628
-1.48267	0.0150743	2.73565	-1.50368	-1.23197	0.318007	-0.144684	-0.173324	-2.58085	1.80565	0.775198
-3.93316	0.0223027	-1.82085	-1.46391	3.28476	-0.22189	0.0879383	0.133952	-0.564744	0.153794	0.41095
-10.8359	0.893487	-1.03986	-0.394455	1.43432	0.161755	-0.0979989	-0.063756	-0.937456	0.835187	0.102268
-2.42946	0.0250409	-2.06831	-1.67839	3.7467	0.0661356	0.119809	-0.185944	-0.897004	0.519513	0.377491
-3.5434	0.175859	0.666988	-1.43065	0.763663	0.723933	0.584184	-1.30812	-6.07854	3.82353	2.25501
-1.51687	0.00500242	-0.825391	0.0657463	0.759645	-0.819067	0.190548	0.62852	-1.07979	1.52942	-0.449635
-0.632854	0.0033802	-0.831838	-0.259746	1.09158	-0.0167487	1.39497	-1.37822	-1.25198	0.915754	0.336224
-7.14709	0.050384	1.7616	-1.80465	0.043043	-0.0622537	-0.0836921	0.145946	-3.31839	1.99643	1.32197
-5.74358	0.0175049	0.98381	-0.794004	-0.189807	-0.657909	-0.496117	1.15403	-2.55041	1.31924	1.23118
-6.07156	0.233724	0.384995	-1.69866	1.31367	0.665305	0.201213	-0.866518	-5.16666	3.03815	2.12851

## Sheet: Demographic Results 1st study
	USER-ID	Do you use fitness tracker to to track your health data?	If not, why?	If yes, why?	Did you enable your phone's pedometer?	How much Euro would you pay for a fitness tracker or wearable?	How much Euros per month would you pay to use a health app?	Do you use social media?	How often do you use the password of your E-Mail account?	How important is the DSGVO for you?	Do you share self-tracked health data?	If yes, with whom?	Would you share your self-tracked health data with your family doctor for better diagnosis?	How often do you excercise for at least 30 minutes per week?	Personal Fitness Level	Personal Health Level	How much is your weight (e.g. 75,5 kg)?	How tall are you (e.g. 1,75 m)?	BMI	Gender	Trust Physician	Trust University	Trust Pharmaceutical Company	Trust medical Device Company	Trust Social media Company	Trust Health Insurance Company	Trust Public Institutions	How old are you?	How much is your net household income?	What is your highest academic degree?	Please select the industry/sector in which you work.
	000016-c69bcd47-22df-41c7-b8a2-dea7163ad233	1		Zur Motivation	1	300	0	3	3	3	1	Freude ueber die App	2	5	8	8	72	1.63	27.0993	1	10	0	0	40	0	50	0	2	8	6	13
	000017-c2fa5e57-10ca-4856-b754-d2ea62fda93b	1		Weil ich es interessant zu sehen ist, was man ueber den Tag verbraucht und wie viel Schritte man macht. Dazu wird man auch motiviert es zu uebertreffen.	3	100	0	3	6	4	2		1	2	4	6	82	1.8	25.3086	2	90	10	0	0	0	0	0	2	8	4	34
	000018-7445dd9e-92bf-4208-8186-b242fb276cff	2	Datenschutz, unsaeglicher Digitalisierungsschwachsinn, Abzocke		3	1	0	1	5	1	2		2	5	9	4	83	1.8	25.6173	2	25	40	0	0	0	35	0	4	3	6	20
	000019-e64f1e16-27a5-4573-8422-275c2dc980ee	1			1	150	0	1	3	1	2		1	4	8	3	94	1.76	30.3461	1	40	30	5	5	0	20	0	3	4	3	14
	000021-d57344a8-613c-4d22-815b-ccf39a512fd4	2	Brauche ich nicht		3	0	0	2	6	2	2		1	2	3	7	58.5	1.6	22.8516	1	60	20	0	0	0	10	10	5	3	6	14
	000022-d9465f2e-3e11-4ad3-9f74-b6fcff1bd797	2	Finde ich zu nungenau		3	150	1	2	4	1	2		2	1	4	7	75	1.67	26.8923	2	80	0	0	0	0	20	0	4	3	2	14
	000023-5102206a-bb95-42bc-8182-8e7db91d9060	1		zur interesse wieviele schritte ich am tag mache	3	100	0	5	3	2	2		2	4	6	8	90	1.72	30.4218	1	60	0	0	0	0	40	0	4	8	2	34
	000024-a24cab21-f097-41be-99a3-a172a98f915a	1		wegen des Schrittzaehlers	2	200	0	2	6	1	2		1	2	2	5	71.5	1.53	30.5438	1	50	0	0	0	0	50	0	4	2	3	34
	000025-91bcbfd2-73ac-4f99-b72d-2a24c66e3de0	1		kein grosser Aufwand	1	0	0	3	5	2	2		1	5	6	5	90	1.75	29.3878	2	50	40	0	0	0	10	0	6	8	6	34
	000026-26c8e60c-16ee-4887-9ccf-0ce2ed93f392	2	Ich wuesste nicht warum		3	0	0	2	4	2	2		2	2	5	8	62.5	1.68	22.1443	1	50	0	0	0	0	50	0	4	3	3	6
	000027-41c58c03-55c5-4dc5-b5cd-8ba01340dd9e	1		Weil ich wissen will Wie aktiv ich bin	3	0	0	2	4	2	1	Mit meinem Mann	1	1	3	6	85	1.66	30.8463	1	10	10	10	10	10	40	10	4	4	3	8
	000028-bb29954e-3fb3-44a9-a826-4502537d4305	1		Meine Gesundheit ueberprueft	1	150	1	2	4	1	1	Mit Freunden u Gruppen	1	3	4	4	79	1.65	29.0174	1	100	0	0	0	0	0	0	6	3	2	34
	000030-dbee7dac-a1fb-43c5-8e7b-afb69e5b6859	2	kein bedarf		3	0	0	2	5	4	2		1	1	5	5	76	1.82	22.9441	2	70	0	0	0	0	30	0	4	4	2	23
	000031-30c493fe-d489-4417-babb-726ad93dc2be	1		Zum walken	2	500	10	5	3	2	2		1	3	4	4	110	1.84	32.4905	2	100	0	0	0	0	0	0	4	3	3	31
	000032-8b999285-b0d4-4088-ad03-8f2e5f32c21b	1		Um mich genug zu bewegen	2	10	0	1	3	4	2		1	4	7	8	50	1.61	19.2894	2	80	5	0	5	0	10	0	5	5	2	34
	000033-0d7a483d-606b-4b5c-9a2c-7af118c17013	2	bisher kein Bedarf darin gesehen		4	80	0	4	6	4	2		2	3	4	7	90	1.86	26.0146	2	80	0	0	0	0	20	0	3	8	3	18
	000034-b88d89da-50ee-4ad9-beda-d8d81cc643f2	1		Weil es mich interessiert wie viele Schritte ich am Tag zuruecklege	1	100	0	5	3	6	2		1	3	5	6	63	1.69	22.0581	1	20	10	5	40	0	15	10	1	8	1	34
	000036-4c3c19f5-fe18-4d2d-a65f-aae9b71a445c	2	Brauche ich nicht		3	40	3	5	3	1	2		2	3	8	9	78	1.86	22.546	2	50	20	0	5	0	5	20	1	5	3	34
	000037-fe2052ba-0972-4f0c-9eba-4e82ca29f14d	1		um meine Schlafqualitaet zu ueberpruefen	2	100	0	3	3	1	2		1	1	1	1	107	1.69	37.4637	1	90	0	0	0	0	10	0	5	4	3	26
	000038-7f955c62-e874-4f6f-b9da-9e3b0d450844	2	uninteressant		1	20	1	2	5	5	2		1	1	2	5	44	1.65	16.1616	2	10	10	20	5	5	30	20	2	2	3	16
	000039-bc7fda88-8f16-48d6-870a-aa0c06f82d15	1		Neugier	1	150	0	5	3	4	2		1	2	8	9	113	1.8	34.8765	2	70	0	0	0	0	0	30	5	5	3	10
	000041-b1f7f97a-133d-4457-9df6-202a095ce56f	2	Will nicht glaesern sein...		3	0	0	1	7	1	2		1	4	10	8	85	1.78	26.8274	2	30	60	0	10	0	0	0	4	3	4	23
	000042-20105ec0-8384-4206-82b0-4ffc0e724778	2	kein Interesse	KK	3	0	0	2	3	4	2	kk	2	3	9	9	64	1.66	23.2254	1	0	0	0	0	100	0	0	4	4	3	34
	000043-ef245e12-03dd-436f-8754-2a928826d6f9	2		Ich trage eine „normale“ Armbanduhr und moechte derzeit kein zweites Geraet tragen, welches zudem auch noch haeufig geladen werden muss.	3	200	0	3	3	2	2		1	1	2	6	80	1.78	25.2493	2	30	30	20	20	0	0	0	3	8	6	34
	000044-3b556f7a-82de-4244-8396-6d21799e2618	2	Hab keine(n)		3	0	0	5	7	6	2		2	2	5	5	57	1.71	19.4932	2	50	3	5	23	8	9	2	1	8	1	27
	000045-ba29f601-693e-4e49-bd2d-f97d3c11228d	2	Mir reichen die zurueckgelegten Kilometer und Hoehenmeter. Die kann ich auch ohne Tracker nachvollziehen.		3	0	0	2	4	4	2		2	3	5	6	107	1.94	28.4302	2	60	40	0	0	0	0	0	4	4	6	6
	000046-70fba1db-19d7-46ee-a846-aed911b3f2e2	2	kein Bedarf		3	0	0	2	5	1	2		2	4	8	8	75	1.67	26.8923	1	100	0	0	0	0	0	0	5	5	6	34
	000050-8e281cf5-78ea-4563-8046-a0e4f0084c53	2	Ich habe keinen Speciherplatz fuer solche apps und auch keine zeit, da zb das scannen der nahrungsmittel viel zeit in anspruch nimmt		3	20	0	3	3	3	2		1	2	7	9	68	1.68	24.093	1	50	10	10	10	0	10	10	1	8	3	6
	000051-cc1fc5dc-a259-4ed9-9958-bfdf51b9a5b0	2	Geht niemanden was an	Entfaellt	3	0	0	3	3	2	2	s.o.	2	4	5	5	60	1.84	17.7221	1	100	0	0	0	0	0	0	3	2	5	34
	000052-661d9005-54b1-4bf0-9ffb-07de07805ebf	2	brauche ich nicht		3	0	0	1	7	2	2		2	5	6	4	75	1.68	26.5731	1	30	0	0	0	20	50	0	6	3	3	34
	000053-62bea819-629e-4c98-a95a-9f0b91207b61	2	kein bedrf		3	0	0	3	3	2	2		2	1	3	6	71	1.7	24.5675	2	50	0	0	0	0	50	0	3	2	3	34
	000054-d0413afe-4c24-48b2-b398-d4acbf6676e9	2	Sowas stoert mich und interessiert mich auch nicht so besonders .		3	0	0	1	4	1	2		1	4	6	7	66	1.75	21.551	1	60	20	10	10	0	0	0	4	4	2	34
	000055-23261a3f-152b-4141-b072-0a106735563d	2	Ich fragen keine Uhren. Sind nur zu ungeenau		3	100	0	5	3	4	2		1	1	2	7	120	1.85	35.0621	2	50	10	0	5	5	20	10	3	3	3	17
	000057-1842c32f-341e-4e8d-960c-7b6561c3ec30	2	habe kein Geraet das die Funktionen besitzt		3	30	10	3	5	2	2		1	3	5	8	98	1.84	28.9461	2	50	20	0	0	0	30	0	5	4	3	34
	000058-b8c2d558-7cba-4964-a4e0-241a8052f39c	2	Habe noch nie darueber nachgedacht.		4	0	0	4	7	2	2		1	1	2	4	50	1.7	17.301	2	40	10	10	10	10	10	10	4	1	2	34
	000059-01c4936c-efe4-43b2-973e-5f6088ddbbd1	2	keinen bedarf		3	0	0	2	6	2	2		2	1	5	5	51	1.86	14.7416	1	100	0	0	0	0	0	0	6	4	2	16
	000061-a11243dd-bc37-4bfa-b66b-91905d0c28e1	2	Brauche ich nicht, lebe absolut ohne Sport		4	0	0	4	3	2	2		1	1	2	2	62	1.62	23.6244	1	30	30	0	30	0	10	0	6	1	3	34
	000063-c0b67d99-32c6-4fa0-a56c-e922b0092983	1		Um mich zur Bewegung zu motivieren	3	40	0	3	5	4	2		1	5	8	8	48	1.58	19.2277	1	20	10	15	15	0	35	5	4	4	4	34
	000064-78fd96d9-ca87-4857-a381-37eee1ae849a	2	sehe darin keinen Nutzen		3	0	0	2	3	1	2		1	4	6	5	108	1.9	29.9169	2	90	0	0	0	0	10	0	4	2	3	16
	000065-f04f67f7-08bf-4174-b711-0f272b0725ad	2	Brauche ich nicht		3	50	0	3	3	4	2		1	4	7	7	57	1.65	20.9366	1	45	25	10	10	0	5	5	2	3	4	10
	000066-2084662b-500d-4b67-b410-5f5653a786f2	2	Schrittzaehler vom Handy habe ich lange nicht mehr benutzt, sonst kein Interesse an solcher Technik	Kein Interesse	3	0	0	2	3	2	2		1	2	8	4	68	1.78	21.4619	1	10	50	0	20	0	20	0	4	2	3	17
	000067-e481bb31-a761-4500-b07d-213d7ca09264	2	Ist Bloedsinn		1	0	0	4	3	1	2		1	2	2	4	122	1.85	35.6465	2	25	50	0	0	0	12	13	5	3	5	34
	000068-a9a5db35-a010-4cfb-8564-c7ea6d97af82	2	kein Interesse		3	0	0	1	7	1	2		1	1	3	5	96	1.85	28.0497	2	80	0	0	0	0	20	0	6	5	3	34
	000069-451c3af5-be15-401f-9e83-69f538045fb5	2	Bin ein Sportmuffel		3	0	0	3	3	2	2		1	1	1	6	112	1.72	37.8583	1	20	10	0	0	0	60	10	2	4	2	14
	000070-b36edf0e-339d-436f-afc7-ef96725c2431	2	Halte ich nicht fuer noetig, bewege mich auch so.Moechte mich nicht abhaengig machen von solchen Geraeten		3	0	0	1	3	2	2		1	5	5	7	85	1.7	29.4118	1	50	10	10	10	0	20	0	6	4	3	34
	000072-57511959-60a4-4204-a0ca-ae07dd2dce7d	2	Ich besitze keinen		3	0	0	3	7	1	2		2	2	5	9	70	1.57	28.3987	1	50	50	0	0	0	0	0	4	5	3	16
	000073-2fd06524-62be-4a22-a561-985e294c10b9	1		Um die Gesundheit einzuschaetzen	1	150	2	5	3	1	2		2	4	7	6	68	1.83	20.3052	2	30	20	10	5	5	10	20	1	1	3	14
	000074-13265b7f-505c-4f15-afc0-5dc13b1369ae	2	kein Interesse		4	50	0	4	4	4	2		1	3	3	5	110	1.87	31.4564	2	40	20	0	10	0	10	20	2	4	5	16
	000075-7a1a9e56-996c-4f22-a9db-76abe0eb23fc	2	mache kaum fittness		3	0	0	3	5	2	2		1	2	4	7	65	1.62	24.7676	1	80	0	0	20	0	0	0	3	5	3	16
	000076-13f13a3f-3bc7-467b-91e9-f52f74e0071d	2	Mache zu wenig Sport		3	20	0	3	3	2	2		2	1	1	1	125	1.52	54.1032	1	80	0	0	0	0	20	0	4	4	4	34
	000078-b3ef9f57-de51-48a8-b82d-4ab4307ac273	1		spornt an,mehr sich zu bewegen	1	25	0	2	4	1	2		1	3	3	5	53	1.68	18.7783	1	70	20	0	0	0	10	0	6	3	6	20
	000079-1eef3f6b-d13a-4d87-8251-3ff4d62657a0	2	Ich sehe sie fuer mich persoenlich nicht als wichtig an, da ich fuer mein Alter normal gesund bin und seit langem eine weitgehend gesunde Lebensweise incl. Bewegung praktiziere. Die Kenntnis der zurueckgelegten km beim Wandern (Samsung Health) ist nur eine grosszuegige Info		2	0	0	1	3	2	2		1	4	9	9	57	1.69	19.9573	1	50	20	5	5	5	10	5	6	3	6	3
	000081-c56f4c04-abf0-4882-bd37-afcaa57235ff	2	weil ich noch keinen gekauft habe		3	300	20	3	4	4	2		2	1	5	5	85	1.73	28.4005	1	100	0	0	0	0	0	0	6	4	3	13
	000083-73ee92a3-0d8b-4efa-a0d7-9a76c3e80f42	1		weil es spass macht damit	2	250	2	3	5	2	2		2	3	8	8	85	1.9	23.5457	2	30	24	5	10	1	25	5	4	5	3	34
	000084-d33655db-13ce-4d09-a89e-90a438ffcc74	1			2	100	5	5	3	1	2		1	4	8	8	100	1.87	28.5968	2	55	15	10	5	5	5	5	3	5	6	27
	000091-ebb47f20-9669-44e5-a6bb-270448d82944	2	habe kein Interesse an so einem Teil		3	0	0	1	5	1	2	wie schon geschrieben: kein Interesse	1	3	6	6	85	1.69	29.7609	1	10	25	0	0	0	65	0	6	5	3	13
	000092-50dd662a-a1d0-4f70-8e0a-ad7825a85ca3	1		motiviert mich, mich mehr zu bewegen	1	250	0	3	4	2	2		1	4	7	7	54	1.6	21.0937	1	50	30	10	10	0	0	0	4	5	6	10
	000095-aac6bced-4689-48f1-901b-798e2d1a7606	1		ich benutze schon mal einen Schrittzaehler. Ich finde es interessant zu wissen wie viel Schritte ich am Tag so zuruecklege.	3	20	5	1	5	2	2		1	3	9	9	60	1.68	21.2585	1	60	10	0	0	0	30	0	6	3	3	14
	000096-464bcd55-3b50-4d07-a637-b8a09cc2f6bb	2	habe Rueckenprobleme		3	0	0	4	6	1	2	Bekannten	1	3	5	5	57	1.59	22.5466	1	50	0	0	0	0	50	0	6	4	2	34
	000098-7d3a8189-43f1-484f-9b56-74c015d61856	1		um mein Schlafindex zu kotrollieren wegen Dauer Nachtschicht	1	100	2	2	4	1	2		1	5	6	9	71	1.65	26.079	2	40	50	0	5	0	0	5	5	3	2	8
	000100-bbf3fd95-bfc0-44c9-9805-a02a86e49919	1		Moechte gern die zurueckgelegten Fuss-Kilometer pro Tag und spaeter,die Monatsschritte erfassen !	1	80	0	5	7	1	2		1	5	8	8	90	1.76	29.0548	2	100	0	0	0	0	0	0	5	5	5	8
	000101-f37cae4e-b9c2-44ad-84dc-05456d72503d	2	ja	nein	3	0	0	1	4	2	2		2	3	6	7	95	1.85	27.7575	2	100	0	0	0	0	0	0	3	3	5	8
	000102-98422787-f81a-4264-9aca-2cb9f876911f	2	brauche ich nicht zu teuer		3	30	20	2	3	2	2		1	2	1	3	110	1.78	34.7178	2	100	0	0	0	0	0	0	5	2	2	34
	000104-fa330d7e-1cb9-4f3c-b22d-96db5a21d8f5	2	kein interesse		3	0	0	2	3	2	2		1	1	2	8	77	1.58	30.8444	1	95	0	0	0	0	5	0	6	2	3	16
	000107-6ea18bc5-7035-495b-b3cc-338435a7baca	1		Schrittzahlkontrolle	1	150	0	4	3	5	2		1	4	4	8	115	1.87	32.8863	2	70	20	0	10	0	0	0	4	5	5	34
	000108-dfac7777-39db-473b-856e-ab43b97d69db	1		Gesundheit	3	0	10	1	2	4	2	Nur fuer mich gedachtw	1	3	5	6	83	1.81	25.335	2	15	30	10	10	0	10	25	5	4	2	31
	000109-736627e1-cc41-4c1b-9285-9ca81b49c47c	1		Interesse	1	150	10	1	3	4	2		1	3	8	8	78	1.84	23.0388	2	40	10	5	5	0	25	15	2	3	3	22
	000110-4534ca55-a2a7-4bc0-a472-fbf10268b2be	1		um sicherzustellen, dass man sich wenigstens etwas bewegt und weiss wann man sich zusaetzlich bewegen muss	1	80	2	4	4	2	2		1	2	9	8	100	1.88	28.2933	2	75	0	0	0	0	25	0	4	6	6	18
	000111-5a0d20b7-a1a3-4363-ad8d-1c3fd81848b2	1	Ok	Zu hoher Puls und Blutdruck	2	50	0	2	6	2	2		1	5	3	5	118	1.9	32.687	2	10	20	20	20	0	20	10	5	8	3	34
	000113-1cb4aa75-5341-49f2-90e5-cffa55e53229	2	Ich habe keine Ahnung.		3	0	0	4	4	6	2		1	2	5	4	63	1.58	25.2363	1	60	10	10	10	0	10	0	6	2	2	16
	000114-2a75b1da-3175-4108-a870-2f324712ac84	2	wozu?		2	0	0	3	5	4	2		1	2	5	8	70	1.72	23.6614	1	100	0	0	0	0	0	0	6	3	2	34
	000116-31e365d9-6f3c-4a37-9234-b7cbd8a2eb8a	2	Ist mir zu umstaendlich		3	0	0	1	6	2	2		1	3	6	6	67	1.63	25.2174	1	60	20	0	0	0	20	0	6	6	2	34
	000117-ba815b45-2cf1-4214-99ce-c75b27d196ff	2	brauche ich nicht		3	0	0	1	7	6	2		2	1	4	3	88	1.78	27.7743	2	100	0	0	0	0	0	0	6	4	4	24
	000118-5d219ae0-9d24-44ca-b2e3-b13f6631dcf3	2	bin nicht fit		3	0	0	3	6	1	2		2	1	1	4	180	1.74	59.453	1	95	0	0	0	0	5	0	4	3	3	14
	000119-9d0ff013-224e-488a-84ef-44b6fe2ccef3	2	ich moechte keine gespeicherten Daten im Netz		3	0	0	1	4	1	2		2	2	4	4	73	1.6	28.5156	1	80	0	0	0	0	20	0	6	8	6	12
	000120-dc84c581-574d-4144-b746-094f74f9572f	1		Weil ich meine Fitness wissen moechte.!	1	250	0	4	6	4	2		1	4	7	7	82	1.82	24.7555	2	20	80	0	0	0	0	0	5	5	3	23
	000122-bdd3a995-c737-4566-bc60-8ea426d57105	1			1	300	2	3	3	2	2		1	3	7	9	73	1.72	24.6755	2	30	10	10	0	0	50	0	6	4	2	27
	000123-88104e4e-2e94-48c8-b961-d359c52d3b42	2	Brauche ich nicht		3	0	0	3	7	1	2		1	4	5	2	75	1.76	24.2123	1	80	20	0	0	0	0	0	4	2	2	8
	000125-767660e1-67e7-4dc8-9d45-6b0c6f073432	2	Kein Interesse daran		3	0	0	2	2	1	2		1	2	5	5	80	1.7	27.6817	1	90	10	0	0	0	0	0	6	4	5	34
	000126-6d93368e-b006-49c8-9f80-ccd156beb432	2	brauche ich nicht. Ich moechte nicht ueberwacht werden		3	0	0	3	3	2	2		1	2	4	6	79	1.73	26.3958	1	50	10	5	5	0	30	0	6	3	5	34
	000128-9c99b9fa-7389-4d2a-86f6-a559c372d297	2	Zu teuer und zu unuebersichtlich, wenn man kein Smartphone verwendet.		3	50	0	1	5	4	2		1	3	6	6	84	1.8	25.9259	2	28	50	0	0	0	20	2	3	5	3	15
	000129-f1ac2b60-8c90-456c-9a03-d94ebebb50ef	2	ist teuer		3	220	9	5	3	1	2		2	4	9	9	80	1.75	26.1224	2	5	30	5	20	5	5	30	3	5	6	8
	000130-a0d00ae9-7146-4f19-8967-498ca329b8ca	2	Mag nicht dauernd was am Armgelenk		4	100	0	3	4	2	2		1	4	9	9	72	1.65	26.4463	2	90	0	0	0	0	10	0	6	4	3	6
	000131-55e7c317-70b4-4d5b-8394-c2cc02e52e09	2	nicht notwendig		3	0	0	1	7	3	2		1	3	8	9	59	1.7	20.4152	2	25	25	0	0	0	25	25	4	5	6	34
	000132-be745cd0-de40-4cbf-ae99-640c18798fad	2	weil ich den sport regelmaessig treibe		1	5	14	5	5	2	2		2	4	6	7	81	1.81	24.7245	2	21	2	21	25	13	5	13	1	2	6	14
	000133-606787cd-43cb-4563-8283-51cf87cb0b9b	2	Kein interresse		3	100	10	1	2	1	2		2	3	7	5	81	1.72	27.3797	1	40	20	10	10	0	20	0	4	2	3	8
	000134-e5905a02-df2f-46a9-b7cb-7fdac4c162ff	2	Habe frueher mal einen Tracker verwendet		3	25	0	4	3	2	2		1	2	8	8	85	1.75	27.7551	1	50	10	0	10	0	30	0	4	8	5	34
	000135-f4d8547d-3f30-40dc-9532-aa785ad03588	1		Hilft	3	100	0	2	4	2	2		1	3	4	6	75	1.65	27.5482	1	90	10	0	0	0	0	0	5	6	5	24
	000137-df55e117-2796-4f3e-abb4-701cd85f4a0f	1		Zuverlaessig und findet fuer alles eine Loesung. Mein Favorit in Koeln!	1	150	5	5	5	2	1	Zuverlaessig und findet fuer alles eine Loesung. Mein Favorit in Koeln!	1	4	9	9	80	1.88	22.6347	2	20	30	10	10	20	5	5	3	6	6	30
	000138-da5f3fbe-19fc-4b6c-a24f-21d9676e9901	1		finde ich gut	1	600	5	2	6	2	2		1	2	6	6	65	1.64	24.1672	1	70	10	0	0	0	20	0	6	5	3	13
	000139-4134b95d-3b05-45d2-b3ed-e81b71bbec6b	1		ich finde es interessant zu sehen, wie viele Schritte ich am Tag mache	2	100	1	1	3	4	2		1	3	4	5	112	1.93	30.0679	2	50	5	5	5	1	20	14	2	7	5	32
	000140-e3b249b0-666a-43e0-8503-cde05b3415d2	1		Spass	1	35	40	5	7	2	1	Mann	1	4	7	6	75	1.7	25.9516	1	10	20	10	10	10	30	10	3	4	5	16
	000141-fc4e13c6-1dba-411a-9358-8b2cb649d5da	2	Kein Bedarf		2	1	1	1	3	1	2		2	3	3	2	65	1.76	20.984	1	100	0	0	0	0	0	0	4	8	6	32
	000142-e796aa25-9c02-48b3-8fb1-14b957d33fbd	2	Hab ich mal gemacht, ist mir dann aber auf den Keks gegangen		2	50	1	4	6	4	2		1	5	3	2	62	1.66	22.4996	1	80	10	0	0	0	10	0	4	7	3	32
	000143-3375026e-eadc-485e-a3ff-ed21d913d8bc	2	Zu teuer und geht schnell kaputt (hatte mal ein Fitbit)		1	40	0	3	6	2	2		1	3	6	6	65	1.63	24.4646	1	50	0	0	0	0	50	0	1	2	3	24
	000144-2b7727f8-edb6-4d34-b935-b31a32afc7e6	1		Kontrolle	1	100	5	3	3	5	2		1	4	8	9	75	1.8	23.1481	2	20	20	0	20	0	20	20	3	6	3	3
	000145-a91d9bd3-b4f6-49b8-86ec-bef113c200e8	2	idsfr de sdweei sefjlia jewus ferwsie		3	0	0	1	4	2	2		1	1	8	8	65	1.68	23.03	1	50	0	0	0	0	50	0	4	1	2	34
	000146-b0ceaccb-ff39-4c1f-b6cb-bd2f968838e8	1		Um meine Aktivitaet zu kontrollieren	1	40	0	4	7	2	2		1	1	5	3	79	1.74	26.0933	2	50	30	0	10	0	0	10	1	3	5	10
	000147-a2ec04cf-90db-49f9-aff0-1f8a04b406ee	2	kein bedarf		4	0	0	2	6	4	2		2	1	5	8	58	1.68	20.5499	1	90	0	0	0	0	10	0	5	5	5	16
	000149-e280a1d8-69f1-4ecc-93d5-8af0406f0860	1		Praktisch	1	100	0	3	6	1	2		1	3	4	5	71	1.76	22.921	1	30	20	30	0	0	20	0	4	4	5	18
	000150-33730bde-a23a-4fd8-a50c-70b65e3b6ead	1		kontrolle	2	500	30	4	6	2	2		1	4	8	7	65	1.73	21.7181	1	50	0	0	0	0	50	0	4	5	5	13
	000151-40cb836a-b02d-45df-a7e8-32b8b3aec549	2	habe dtenschutzbedenken		3	0	0	2	6	2	2		2	4	8	7	86	1.86	24.8584	2	70	10	0	0	0	15	5	4	6	3	32
	000152-78fc3735-25e3-442b-b7cd-a6ca4b07ac1a	2	Habe noch nicht daran gedacht bzw erkenne den Nutzen nicht fuer mich		2	100	2	4	5	1	2		2	2	4	6	82	1.79	25.5922	1	75	15	0	0	0	10	0	5	6	5	8
	000153-c4f812ef-4b1a-4855-946b-9acb68e28f21	1		Schritte, schlaf, uhrzeit	3	200	10	5	6	1	2		1	4	9	9	83	1.84	24.5156	2	35	10	5	15	5	10	20	1	4	3	34
	000154-422c9226-e391-4d93-8b84-64f1bdae1787	1		Um schritte zu zaehlen und den Schlaf zu ueberwachen	3	0	0	3	3	6	2		1	1	1	2	98	1.84	28.9461	2	0	0	0	0	0	100	0	4	2	3	34
	000155-48f35978-8904-48c2-8725-2243e58aad9a	2	brauch ich ncht		3	0	0	2	3	2	2	so	2	1	1	1	55	1.63	20.7008	1	100	0	0	0	0	0	0	5	2	2	8
	000157-98a98b3e-f9f2-4846-a1c7-e1768eb3b2fc	1		fidne ich nuetzlich	2	100	5	4	4	2	2		1	3	7	8	80	1.89	22.3958	2	30	10	10	10	0	30	10	4	5	3	34
	000158-1753d57d-9576-48f3-a105-9b59a5f280ca	2	bin zu Alt		3	0	0	3	3	6	2		2	1	1	5	103	1.63	38.767	2	100	0	0	0	0	0	0	6	6	2	34
	000159-e2f9afdb-3411-4c09-b6ec-a0d7ef70bc66	2	brauch ich nicht		3	25	0	2	3	2	2		1	1	4	2	72	1.74	23.7812	1	50	0	0	0	0	50	0	3	1	2	34
	000160-9fa17404-4438-480f-a065-aa7413cebc47	2			3	0	0	1	3	3	2		1	1	2	4	100	1.73	33.4124	1	100	0	0	0	0	0	0	5	2	2	34
	000161-8bcc7f29-bcc2-49b8-a716-37a0d61547ce	2	Habe Angst vor voelliger Ueberwachung und Datenklau, ausserdem davor, dass diese Geraete stark strahlen.		3	100	3	3	3	4	2		1	4	7	9	75	1.78	23.6713	2	65	10	0	0	0	20	5	2	5	6	6
	000162-c9e0b26a-84a4-4813-99d6-3c2f86c8a1e2	2	kein Interesse		1	0	0	1	6	1	2		1	2	5	5	92	1.68	32.5964	2	60	0	0	0	0	40	0	6	5	6	10
	000163-8faabcd7-cb7a-406e-9cef-f379beafe8d0	2	Habe bis jetzt noch keine Notwendigkeit dafuer erkannt !	----	4	100	5	1	3	2	2	das erklaert sich doch von selbst !	1	2	3	4	115	1.93	30.8733	2	85	0	0	0	0	8	7	5	1	3	13
	000165-62cf31a8-e1d3-4cdc-8195-fd93af174dd3	2	brauch ich nicht	um meine gesundheit zu kontrollieren und mein verhalten danach richten	3	20	0	2	5	1	2	ka	1	3	10	10	58	1.6	22.6562	1	60	20	0	0	0	20	0	1	4	6	3
	000166-d918f675-fdef-4398-b46c-d4d43a65a2d1	2	Habe keinen		2	20	10	2	4	3	2		2	3	5	3	58	1.57	23.5304	1	20	20	20	20	10	10	0	6	8	5	34
	000167-7f79f21c-7a32-45f3-b0d8-22241ac5c80b	2	Kein Interesse		2	100	10	1	7	2	2		1	3	5	8	57	1.6	22.2656	1	30	30	0	15	0	25	0	3	3	4	14
	000168-d1afab03-e809-404a-8aa4-adc35fe62fc0	1		um meine schritte zu zaehlen	1	100	5	4	5	2	2		1	3	8	9	85	1.9	23.5457	2	70	10	10	0	0	10	0	4	3	2	32
	000170-345a71a0-c0aa-431a-8298-74f6353b4205	1		Zum fitbleiben	1	150	5	4	6	4	2		1	3	7	8	80	1.81	24.4193	2	20	20	10	10	5	30	5	3	6	3	8
	000172-89e8f68f-fab4-42c1-8419-6941c33a5a19	1		...um fortlaufend ueber meinen aktuellen ( Fitness- ) zustand informiert zu sein	2	250	20	2	6	4	2		1	4	7	8	79	1.9	21.8837	2	50	20	20	10	0	0	0	5	7	6	8
	000173-00fbbe16-bf07-49c0-b7a5-f5a8cae39c96	1		Hilft mir fiter zu werden	1	30	13	5	4	1	2		1	3	3	3	68	1.7	23.5294	1	100	0	0	0	0	0	0	1	3	5	19
	000174-bf04bfb5-966e-4d89-998d-1bd28f59bb7d	2	zu umstaendlich, keine datensicherheit, zu teer		3	0	0	5	7	1	2		2	5	7	7	90	1.73	30.0712	1	30	30	10	20	0	10	0	3	7	4	8
	000175-80a923d6-3811-4e66-8109-748019b29082	2	weiss nicht		3	20	0	1	7	1	2		2	4	6	6	62	1.72	20.9573	1	50	0	0	0	0	50	0	1	6	1	34
	000177-04710a55-5b3a-4071-a584-57bf0523905b	1		Interessant	3	30	0	4	3	2	2		1	3	8	8	57	1.7	19.7232	1	40	40	0	0	0	10	10	6	5	5	34
	000178-73b17889-e8c0-425f-972c-a71216c402e7	2	kein Bedarf		3	100	10	1	4	1	2		2	4	7	2	72.1	1.68	25.5456	1	50	50	0	0	0	0	0	6	7	2	34
	000179-bc58ddbe-a7fd-4042-a820-cac87003b757	1		zur dokumentierug	1	250	15	3	7	1	2		1	4	8	8	65	1.8	20.0617	1	50	50	0	0	0	0	0	2	6	6	6
	000180-f1601710-c687-4969-8b0e-dba123e0b4b7	2	zu aufwendig		4	0	0	3	7	2	2	habe kein geraet	1	2	8	8	65	1.65	23.8751	1	100	0	0	0	0	0	0	4	3	3	8
	000182-b5982a70-fcb8-4dec-9d61-22fc22f8ef85	2	kein Interesse		3	0	0	1	3	1	2		1	2	7	7	77	1.65	28.2828	1	60	20	0	0	0	20	0	6	8	3	14
	000183-e6068be6-9071-469c-828a-fc6d3effb55b	1		Weil ich gerne darauf achte wieviel ich mich bewege	3	250	20	3	4	1	2		1	4	6	8	71	1.57	28.8044	1	20	20	0	0	0	60	0	1	3	5	2
	000184-4faddca5-854f-4226-a8b2-1a70c1b6612b	1			1	100	0	1	4	2	2		1	2	5	5	70	1.68	24.8016	1	40	10	10	10	0	30	0	4	4	3	32
	000185-0c2e92a8-1efb-4be1-b8c3-fef2add8697a	2	bisher noch nicht damit befasst		4	20	2	3	3	2	2		1	1	2	5	90	1.82	27.1706	2	90	10	0	0	0	0	0	4	6	6	34
	000186-bc8373d9-e181-41db-b45c-22d880380a22	1		Um nachvollziehen zu koennen, wieviel Schritte ich mache und wieviel Bewegung ich am Tag habe	1	80	10	3	3	2	2		1	4	5	5	98	1.78	30.9304	1	75	15	0	5	0	5	0	5	5	4	34
	000189-2528264d-df6e-40dc-87bd-32a227e5782f	1		moechte laufschritte ueberpruefen	1	90	0	3	6	1	2		1	3	7	8	77	1.67	27.6095	1	50	50	0	0	0	0	0	4	3	6	8
	000190-e038908d-9d69-4636-9d1e-c379ae32259c	1		Um meine Fitness zu Unterstuetzen weil ich an Unheilbaren Krebs erkrankt bin und trotzdem Fit bleiben moechte und man kann schauen welche Sportart und Uebungen fuer mich geeignet ist.	1	100	10	5	7	1	2	Keine	2	4	6	3	70	1.65	25.7117	1	40	30	10	20	0	0	0	4	2	2	34
	000192-6bb21256-4021-4229-9d8f-26dc487b0c24	2	Mache nicht viel Fitness und wenn Dan brauch ich davon keine Aufzeichnungen		1	20	0	1	4	2	2		1	2	7	8	91	1.79	28.4011	2	35	5	0	5	0	35	20	1	8	5	27
	000193-a4d697b3-ecb5-45ca-9e38-b13c9c701bf9	2	Brauch ich nicht		3	0	0	1	3	1	2		1	1	5	5	105	1.97	27.0556	2	100	0	0	0	0	0	0	4	5	2	3
	000194-172c173b-d33e-49f8-ad1a-3de289d7b97a	2	Keine Angabe	Keine Angabe	3	0	0	3	3	4	2		1	3	7	8	79	1.83	23.5898	2	50	0	0	0	0	50	0	4	8	4	34
	000195-0e56e234-0641-4331-8384-25080a347ca9	2	Ich finde es albern. Es aendert ja nichts an der Sizuation und dem Koerperzustand, wenn man die genauen zahlen kennt. Ausserdem denke ich auch nicht das sie sonderlich genau sind.		3	25	0	5	5	2	2		1	2	4	9	70	1.7	24.2215	1	70	5	5	10	0	5	5	1	5	5	34
	000197-1215e80a-ea48-49ee-98d3-08ff005bbf3e	2	Weil ich auch so genug Sport mache		4	20	0	5	4	2	2		1	4	8	8	80	1.95	21.0388	2	100	0	0	0	0	0	0	1	7	5	34
	000198-f42790b1-d174-4693-8000-c3bda6c7473b	2	habe ich bisher nicht gebraucht da ich eine app auf dem handy habe die das alles mist		1	100	0	5	6	1	2		1	3	3	3	85	1.67	30.478	2	20	20	40	20	0	0	0	4	4	3	16
	000199-19301d10-9cdc-4eb2-b0cb-c0f14f901d9b	2	nicht notwendig		3	50	30	3	6	1	2		1	2	4	3	95	1.8	29.321	2	80	20	0	0	0	0	0	5	5	6	12
	000201-f7efc4a2-c9e5-4b08-9b3e-6fb0ad62b76c	2	brauch ich nicht		3	0	0	3	7	2	2		1	2	7	7	64	1.75	20.898	1	100	0	0	0	0	0	0	2	5	3	16
	000202-2ae5ca7d-4537-4f7e-b26d-b95241d41d7e	2	alles zu teuer		3	20	0	1	3	4	2		1	1	1	2	120	1.87	34.3161	2	50	0	0	0	0	50	0	5	3	2	34
	000203-38d6c5ee-ee23-4479-b7d7-f720d400cb69	1		Ka	1	1	1	1	3	1	2		2	2	3	4	91	2	22.75	2	0	0	0	0	0	100	0	4	5	5	27
	000206-8e3119c1-8d26-4d26-acde-654f98e7a1f3	2	------		2	0	0	3	7	1	2		1	2	8	8	79	1.7	27.3356	1	50	0	0	0	0	50	0	6	3	3	34
	000207-ccdf355d-ec4c-4982-a830-2188ce46a464	2	hat mich bisher noch nicht interessiert		2	20	2	4	7	1	2		1	3	5	5	60	1.6	23.4375	1	40	0	10	30	0	20	0	4	5	5	20
	000208-5557ec92-a6e5-4e98-836c-3b142a98169b	2	Das brauche ich nicht		2	0	0	4	4	2	2		1	3	5	5	90	1.62	34.2936	1	15	10	10	15	10	25	15	3	6	3	14
	000209-4bf63410-6ea6-436b-a40e-508820f803ad	1		Um ein Ueberblick ueber gewisse Daten zu haben.	1	50	5	5	3	2	2		1	2	3	4	79	1.75	25.7959	2	20	10	5	10	0	50	5	3	5	3	16
	000210-811cd8e0-ed80-49ed-957e-11df33a4739a	1		um meine Gesundheit zu kontrollieren	2	100	10	3	5	2	2		1	3	7	9	88	1.78	27.7743	2	50	10	10	0	0	30	0	6	3	6	34
	000211-90dc93af-c260-4ff7-877c-d65184dbffb9	1		weil wir das alle in der Familie machen	1	99	1	5	6	2	2		1	2	6	7	61	1.63	22.9591	1	25	25	0	25	0	25	0	4	5	6	34
	000213-2d54c309-24f2-479b-bb3f-ef3956f87895	1		schrittzaehlerfunktion	3	50	0	2	3	2	2		1	4	5	7	71	1.6	27.7344	1	100	0	0	0	0	0	0	3	5	3	6
	000214-fd084c2d-5e3f-42b5-8d43-98090f4b84e3	2	kein interesse		2	0	0	2	6	2	2		1	3	4	6	101	1.87	28.8827	2	70	0	0	0	0	30	0	6	3	3	34
	000215-b4931440-2545-4aac-a272-615bf4a3f7ee	1		Weil ich gerne einen Ueberblick ueber meine Aktivitaeten habe	1	250	0	5	4	2	2		1	3	5	7	60	1.73	20.0474	1	50	5	10	10	0	20	5	1	7	6	7
	000216-d5536cf2-7d5c-40ce-a64d-bc6c92788d12	2	Kein Interesse		2	30	0,50	3	3	2	2		2	3	10	10	68	1.7	23.5294	2	0	0	0	0	0	0	100	1	5	5	13
	000217-7a6cbb9c-4ec6-46c7-9400-2cb9b54fd738	1		kontrolle der verbesserung	3	150	0	1	5	1	2		1	4	6	7	104	1.61	40.1219	1	100	0	0	0	0	0	0	6	6	2	34
	000218-917aa6b1-4cfa-4152-aa00-68f20b92cecc	1		Ueberwachung Schlaf, Kalorienzaehler, Schrittzaehler, Fitnesslevel	3	200	3	2	4	2	2		2	4	9	6	63	1.65	23.1405	1	0	90	0	0	0	5	5	4	5	3	27
	000219-87cd5ae7-8a64-430c-9f8b-b53748f53c55	1		Um meinen Kalorien Verbrauch zu sehen und zusaetzlich etwas zu tun um fit zu bleiben.	1	0	0	3	3	2	2		1	1	4	5	120	1.73	40.0949	1	50	10	10	5	0	20	5	4	3	3	14
	000221-1f60a34c-ab94-49c2-a622-9f2197039ab9	2	Noch nicht probiert		3	0	0	5	5	1	2		1	4	9	8	71	2	17.75	1	25	20	0	0	0	35	20	6	3	3	34
	000222-5269861e-4162-4a1c-880d-d63f4347f73f	1		um meine Aktivitaeten zu dokumentieren	3	80	0	1	3	2	2		1	1	1	2	88	1.76	28.4091	2	80	20	0	0	0	0	0	5	5	6	34
	000223-2fade150-e2bd-4af4-8504-e74e9714584f	2	weil ich brauche		1	10	10	2	5	1	2		1	2	3	3	86	1.53	36.738	1	70	10	0	0	0	20	0	5	3	3	17
	000224-601e49b7-594d-465d-8d9c-eab3ef318b86	2	kein Bedarf, kein Interesse		1	50	0	5	3	2	2		1	2	4	6	61	1.64	22.68	1	60	20	10	10	0	0	0	2	8	6	13
	000225-9c504906-358c-4766-9d27-db8fd1074da3	1		Kontrolle und Motivation meiner Fitness	1	150	8	5	4	1	2		1	3	6	5	65	1.64	24.1672	1	50	10	10	20	0	5	5	2	4	5	27
	000227-be2775ce-467a-4f15-8ea9-e47af81299ed	2	Kein Interesse		3	0	5	1	3	4	2		1	3	8	10	48	1.5	21.3333	1	40	5	0	15	0	25	15	2	6	3	14
	000228-1c44b1c0-d16e-4f71-8b0e-350387878072	1		Um einen Ueberblick ueber meine Bewegung zu erhalten	1	400	0	3	7	4	2		1	4	8	8	80	1.78	25.2493	2	30	30	0	0	0	20	20	4	5	6	16
	000229-72059348-3c3d-4dab-94d8-19f7900ba5a2	1		einfach, um meine Schwimmstrecken zu messen	1	150	0	4	3	4	2		1	3	5	6	100	1.8	30.8642	2	40	60	0	0	0	0	0	3	3	6	13
	000230-4a57dba1-a941-4034-85f5-ec766013f19f	2	Habe absolut keine Neigung, mich permanent oder auch nur temporaer zum Peripheriegeraetes eines EDV-Systems oder einer App zu machen.		3	0	0	3	7	2	2		1	2	3	5	80	1.65	29.3848	1	30	50	0	20	0	0	0	5	7	3	27
	000231-00d5a688-551d-436b-b9bd-95df6cdae817	2	Ich sehe keinen Sinn darin		3	0	0	2	5	2	2		1	3	8	8	53	1.64	19.7055	1	100	0	0	0	0	0	0	4	7	5	16
	000232-622a3997-5565-4472-82d9-943c052c2a8c	1		Um meine Fitness zu ueberpruefen	1	10	0	3	7	1	2		2	3	6	6	57	1.6	22.2656	1	0	100	0	0	0	0	0	5	8	6	14
	000234-07550d20-0e0a-478e-a84b-d62c4ad21840	2	Kein Nutzen fuer mich		1	100	5	5	3	2	2		1	5	9	9	86	1.93	23.0879	2	30	10	5	10	5	20	20	1	3	5	18
	000235-cfdc0ac5-989f-421d-8645-c50657948df5	1		Ich moechte wissen was ich so alles an sportlichen Aktivitaeten so mache. Als Ansporn und Freude an Statistik. Vergleiche und Rueckschluesse ziehen.	1	5	5	5	5	2	2		1	5	9	8	63	1.7	21.7993	2	50	50	0	0	0	0	0	5	4	3	27
	000237-e87889e2-34b1-468a-a1f5-bfff912ffca7	2	Hab kein Smartphon		3	0	0	1	6	2	2		1	5	7	7	88	1.84	25.9924	2	40	50	0	0	0	10	0	6	5	6	12
	000238-84245098-4428-4a70-a0b0-5f7506ed4dd9	2			3	0	0	2	6	2	2		2	2	5	6	70	1.72	23.6614	1	70	30	0	0	0	0	0	4	8	3	19
	000239-dee60cba-5fbd-408b-87a4-4268dd8c9c31	1		Tolle Kontrolle ueber fport	1	200	5	3	7	1	1	Krankenkasse	1	4	4	4	88	1.6	34.375	1	100	-1	0	0	0	0	0	4	4	3	8
	000241-5aab986e-10f7-4db7-8f1c-c5f91997096a	1		Gesundheitscheck	1	99	0	3	7	4	2		1	2	6	6	88	1.85	25.7122	2	20	20	0	0	0	60	0	4	3	4	8
	000242-2c3713a8-d7b6-4df9-9fde-542b25cf61e7	2	bekomme ich zu Weihnachten		2	100	2	3	5	4	2		1	3	6	7	83	1.68	29.4076	1	80	0	0	0	0	20	0	3	4	3	9
	000243-2912cd05-5e14-4c6f-9e5a-dad216f989c6	2	kein interesse		3	10	10	4	5	2	2		2	3	3	9	130	1.74	42.9383	2	60	20	0	0	0	20	0	6	2	3	16
	000245-969d1eb0-e306-4686-a370-c560c0b7fc12	1		Ich finde es interessant, meine gelaufenen Schritte und meine Schlafdaten zu wissen.	1	20	0	5	3	3	1	Mit den Entwicklern der zugehoerigen App	1	2	5	7	65.6	1.7	22.699	1	30	20	10	10	0	20	10	1	4	5	8
	000246-ed14b1f8-6858-49fb-a4a3-bf43f4a924c3	2	kein Interesse		3	0	0	3	5	4	2		1	1	8	8	88	1.62	33.5315	1	80	0	0	10	0	10	0	4	3	3	14
	000247-c39a3efc-07a0-4807-a93b-a8731e59610a	2	Unnoetig		3	49	0	3	4	4	2	Kein Tracker	1	3	7	7	114.1	1.84	33.7016	2	50	25	5	10	0	5	5	3	6	5	27
	000248-55d26730-c084-413c-9e41-c04865ce259a	1		weil ich das interessant finde	3	200	0	3	3	4	2		2	4	7	4	75	1.86	21.6788	1	80	20	0	0	0	0	0	4	3	5	14
	000249-70cb5a82-4df0-4516-b4b4-96b4fdeab3d3	1		Weil die Health Apple App sowieso immer mitlaeuft	1	70	0	5	3	2	2		1	4	5	8	59	1.63	22.2063	1	50	10	0	15	0	25	0	1	8	3	34
	000251-3f4ccfd3-916e-4d42-9e82-d55f13672565	1		Gut	2	150	12	5	6	2	2		1	4	8	8	62	1.79	19.3502	2	65	0	10	0	0	20	5	2	4	6	34
	000252-3500c7a2-4d04-4917-821b-2c375529dce3	2	mache kein sport		3	0	0	3	5	2	2		1	1	4	4	110	1.83	32.8466	2	50	25	0	0	0	25	0	5	4	2	34
	000253-c917295c-6ca5-4dd0-a679-05ccf5cfad2b	1		nutze es ab und zu um meinen schlaf zu checken und Schritte zu zaehlen	3	50	3	3	3	4	2		1	2	2	8	80	1.73	26.7299	1	40	30	0	0	0	30	0	3	7	3	30
	000254-93868625-2849-4efe-82f0-72478d8c4878	2	Kein Bedarf, mich wuerde das stressen, ist mir auch zu teuer		3	50	0	1	5	1	2		1	1	6	9	65	1.72	21.9713	1	60	10	0	0	0	25	5	3	3	3	34
	000257-f5657e7e-6846-453f-86d2-5eb386895054	1	Schlaf und Fitness sind mir sehr wichtig	Weil ich es wichtig finde und meine Fitness damit ueberpruefen kann und meinen Schlaf	1	100	0	5	7	1	2		2	2	6	6	80	1.65	29.3848	2	70	20	0	0	0	10	0	5	1	3	34
	000258-a3c2da50-7b09-4a17-a068-e079e96c60ce	1		Bessere Uebersicht	2	100	5	2	6	2	2		1	3	3	8	82	1.75	26.7755	2	90	0	0	0	0	10	0	3	5	3	27
	000259-a87bfd8d-19a4-49bc-9852-0d36b4fd4245	1		Ist interessant	1	50	0	3	3	1	2		1	5	7	7	76	1.75	24.8163	1	70	0	0	0	0	30	0	5	3	2	14
	000261-9ae4fd87-a4c1-481c-8a61-cad51d8a9d79	2	gefaellt mir nicht		3	100	0	2	3	1	2		1	4	7	9	70	1.7	24.2215	2	50	20	0	0	0	20	10	6	4	2	2
	000262-def8e701-6f45-4da4-898f-00c2cc85361c	2	ein interesse		3	0	10	1	4	2	2		1	3	5	4	80	1.72	27.0416	2	40	20	10	10	0	20	0	6	3	2	34
	000263-ba579e91-2ca3-401b-a20b-cd15e58ce371	2	kein Bedarf		3	0	0	3	4	2	2	Hab keinen Tracker	1	1	3	6	112	1.78	35.3491	2	80	10	0	0	0	4	6	4	7	6	34
	000264-41ae2823-a663-407f-ae27-5de72f43ded2	2	Ich konnte mich bisher noch fuer keinen Hersteller entscheiden, bin derzeit noch auf der Suche		1	199	1	3	4	4	2		1	4	5	4	78	1.66	28.306	2	40	0	0	0	0	40	20	3	4	3	13
	000265-6f568630-67ad-4f84-aa35-a954880b2c6f	1		Ist in meiner Swatch integriert	1	300	0	4	6	2	2		1	2	4	6	80	1.8	24.6914	2	50	10	0	0	0	40	0	3	7	3	13
	000266-d61fb60f-b0e5-488b-9ff7-7e41a6986edd	1		Um Bewegung zu dokumentieren	3	150	0	2	6	2	1	Mit meiner Krankenkasse	1	4	8	10	57.5	1.7	19.8962	1	70	0	0	0	0	30	0	6	6	5	14
	000268-021b7ef0-a297-4093-8381-af69638bf617	2	brauche ich nicht		3	0	0	4	3	2	2		2	4	7	8	94	1.85	27.4653	2	40	50	0	5	0	5	0	6	8	3	24
	000269-7df2efee-fc66-49db-9950-40dd6e9e7cf1	2	Zu unsicher		2	80	10	3	2	1	2		1	3	7	9	69	1.68	24.4473	1	50	0	20	0	0	30	0	4	3	5	14
	000270-64e3d2bc-bac7-4e1c-925d-18c55d42d61c	2	ich mag nicht alles fertig visieren und man muss auch nicht fuer alles Apps haben		3	0	0	3	2	2	2		1	3	8	9	59.5	1.6	23.2422	1	30	55	5	0	0	5	5	5	3	3	34
	000271-74ae8811-a4f6-4754-8b07-295c46de302e	2	keine		4	5	10	5	6	2	2		2	3	9	9	102	1.75	33.3061	2	50	0	0	0	0	50	0	2	5	6	8
	000273-c843c781-45a5-401d-9264-c0a666b91422	2	habe keine		1	50	5	1	3	6	2		1	1	5	6	80	1.78	25.2493	2	40	10	5	5	0	30	10	5	4	2	23
	000274-1e872cbb-d336-4f4c-b743-86af434209c8	2	Kein Interesse		1	0	0	3	7	1	2		1	1	8	9	80	1.72	27.0416	1	60	0	0	0	0	40	0	3	8	2	34
	000276-251a51be-c97c-48b6-b021-cfd337ded352	1		Pulsueberwachung und Kalorienverbrauch beim Sport	3	100	0	3	3	2	2		1	3	5	9	60	1.7	20.7612	1	70	10	10	10	0	0	0	2	3	4	34
	000278-c703a77f-16de-4418-978f-3670443211a3	1		Um mein taegliches Bewegungspensum einzuhalten	1	50	5	2	5	2	2		1	5	3	4	62	1.79	19.3502	2	50	15	5	15	0	10	5	5	7	6	34
	000279-c234c010-09f8-4ff3-bbb3-32614f71644a	2	finde ich unnoetig fuer mich		3	0	0	2	6	1	2		1	1	3	6	88	1.72	29.7458	1	70	5	5	10	0	5	5	6	6	3	6
	000280-eeed00ac-7514-4903-af93-f65081be45c4	1	ka	ka	2	33	22	2	7	2	1	ka	1	2	8	9	78	1.66	28.306	2	0	30	30	0	30	10	0	3	3	4	18
	000281-fa2a5ae6-6b0d-4a42-9a69-73ae5d11c502	1		Gutes Geraet	2	100	5	3	7	1	2		2	3	5	4	78	1.87	22.3055	1	100	0	0	0	0	0	0	3	6	6	18
	000282-b967a3b6-fcbe-4b16-a666-936884252263	2	brauche ich nicht		3	0	0	1	3	2	2		2	2	2	5	97	1.64	36.0648	1	60	10	0	0	0	30	0	3	5	6	34
	000283-85df6f29-3381-4206-bd3b-68a8ddc187c4	2	Gehe lieber zum Sport mit anderen Menschen		3	0	0	2	3	1	2		1	5	8	8	64	1.68	22.6757	1	60	10	0	0	0	30	0	6	3	6	34
	000284-eec8e112-ffb7-4b81-b386-8e80177cb785	2	Ich habe nicht viel Ahnung davon wie so was funktioniert und ob es sinnvoll ist		2	70	5	5	7	2	2		1	4	7	7	60	1.71	20.5191	1	100	0	0	0	0	0	0	1	3	5	34
	000285-106f73db-ee2b-4af0-9bae-e85faab880a3	2	habe mich noch nicht damit beschaeftigt		3	50	0	4	6	1	2		2	2	5	6	87	1.65	31.9559	1	20	10	20	30	10	5	5	4	3	3	14
	000286-3f69f4ed-fc70-4ac4-ae6a-cad73a9f9c85	1		Mich interessiert, wie lange und weit ich laufe, radfahre, gehe ...	3	70	0	2	6	2	2		1	5	8	2	72	1.75	23.5102	2	50	0	0	0	0	50	0	4	2	6	6
	000287-26d13605-467b-4831-bee8-190c1c1f3075	2	kein Interesse		3	0	0	1	3	4	2		1	1	5	4	100	1.87	28.5968	2	100	0	0	0	0	0	0	6	6	2	34
	000291-c2a2aeb1-ee6b-40ab-8918-3fbbdd576aba	1		Wegen "Lauffaulheit"	1	0	0	1	3	2	2		2	3	7	7	65	1.57	26.3702	1	40	45	0	15	0	0	0	6	3	6	34
	000292-61b23ce6-4cc8-4fa7-ad70-b4c6c9f2c7ff	2	Kein Geld		3	0	0	3	2	3	2		1	3	3	2	62	1.51	27.1918	1	50	0	0	0	0	50	0	4	2	3	34
	000293-9c99bb9f-f0fd-4af4-bfb7-a1a2feb46965	1		zur Motiviation	1	130	0	2	4	4	2		1	4	7	7	69	1.75	22.5306	2	50	10	0	0	0	30	10	4	5	6	8
	000294-6273689b-36a6-48c6-8cda-e5de8f92eac8	1		schrittzahl wichtig fuer meine gesundheit (knie-op), ausserdem kalorienzahl	1	200	0	2	4	2	2		1	3	6	6	68	1.72	22.9854	1	20	20	0	0	0	40	20	5	6	6	27
	000295-139ea5e5-c9eb-4a09-b6ea-159c74d2db48	2	ich moechte das nicht		3	0	0	1	6	1	2		2	5	7	7	63	1.65	23.1405	1	100	0	0	0	0	0	0	6	3	3	27
	000297-e059d36f-4f81-4fec-9790-e4afbfab6afa	1		zur Kontrolle	3	20	0	3	2	2	2		1	2	6	10	66	1.65	24.2424	1	50	50	0	0	0	0	0	4	6	5	34
	000298-adbe8798-7f59-4402-b1af-27aa22079480	2	kein Bedarf		3	0	0	1	4	6	2		1	1	4	5	72	1.72	24.3375	2	50	10	5	5	5	20	5	6	3	2	3
	000299-b2fc1198-920f-49b2-b864-f98d3d47caa7	1		Ueberwiegend Schlafueberwachung	3	70	6	2	4	2	2		1	2	6	9	82	1.78	25.8806	2	80	10	0	0	0	10	0	5	5	3	3
	000300-32ed00bd-5a8d-4432-8bae-c617bb7b4572	2	Mir hat sich der Sinn dieser Geraete leider noch nicht erschlossen. Ich laufe zwar jeden Tag laengere Zeit und gehe wandern, aber wie viele Schritte ich dabei mache ist eigentlich egal. Ausserdem frage ich mich gerade, wo meine Daten eigentlich landen wuerden???		3	6	3	4	5	1	2		1	5	6	7	53	1.68	18.7783	1	60	0	0	0	0	40	0	5	4	6	3
	000301-00065f49-fd81-4047-b769-34728a3ead9e	2	Die Geraete sind sehr teuer		3	60	2	4	4	4	2		2	2	3	4	110	1.8	33.9506	2	35	10	5	10	5	10	25	2	3	2	20
	000303-5ba89e39-b800-4ed6-86c4-8ada5c0cbe86	2	kein Bedarf		3	0	0	2	7	2	2		2	1	5	6	64	1.57	25.9645	1	100	0	0	0	0	0	0	5	3	2	34
	000304-c18fc95c-ccf7-4177-87cd-582beb4fbcb9	2	Ist teuer, ausserdem fuehle ich mich dadurch ueberwacht		3	30	0	4	3	3	2		1	4	9	6	53	1.68	18.7783	1	40	40	10	10	0	0	0	1	4	3	34
	000305-2b4de7e4-6aa6-4469-8614-1dddd9518893	2	Brauch ich nicht		3	0	0	5	7	2	2		1	3	5	5	110	1.79	34.331	2	50	10	5	10	0	25	0	4	3	3	34
	000306-f6a2f22c-14d4-4e2b-b4d2-b7755706c278	1		Zur uebersichtlichen Aufzeichnung und Kontrolle	3	250	0	3	5	1	2		1	2	4	7	64	1.68	22.6757	1	60	40	0	0	0	0	0	3	5	3	13
	000307-68d9381c-4776-44c1-9c92-07344fd8d610	2	ich treibe seid jahren sport,ich kenne meinen koerper		2	100	100	2	4	1	2		1	3	7	7	94	1.81	28.6927	2	100	0	0	0	0	0	0	5	4	3	2
	000308-e59fc2b4-bb40-445e-bf27-b31e4b83808f	1		weil ich es sinnvoll finde	1	200	10	5	3	2	2		1	4	5	6	85	1.8	26.2346	1	20	10	10	20	10	20	10	2	5	3	34
	000309-86e68f74-4658-4cae-ba08-f5bbb7f34ae2	2	brauch ich nicht	hab ich nicht	3	0	0	3	5	2	2	wuesste nicht warum	1	1	3	6	85	1.6	33.2031	1	100	0	0	0	0	0	0	6	1	2	34
	000312-4500e64c-3f3d-4dcb-9525-3b31e02471c4	1		Zur Kontrolle	1	100	5	5	3	5	2		1	3	3	4	73	1.76	23.5666	1	100	0	0	0	0	0	0	1	4	5	20
	000320-79fc7fc1-eeb5-44d3-b3b1-b8505500f6bf	1		Um meine Werte festzustellen.	3	0	0	2	5	1	2		1	1	1	2	105	1.84	31.0137	2	65	5	5	5	0	10	10	5	2	2	34
	000330-be317a87-d49c-49ac-bbda-92629ed2fff7	1		um zu wissen wie viel ich mich bewege	3	100	0	1	3	1	2		2	3	5	9	63	1.63	23.7118	1	50	10	10	10	0	20	0	4	5	3	34
	000331-d335ae54-e5b3-4c6c-8b43-d5b44b059938	2	mir nicht bekannt		3	0	0	2	2	1	2	weiss nicht	1	1	2	4	100	1.76	32.2831	2	80	0	0	0	0	20	0	6	3	3	34
	000333-e76b7b9e-5f0f-4bd0-88bc-f2359bfbc9bf	2	kein Interesse		2	0	0	1	6	1	2		1	1	4	8	105	1.78	33.1398	2	70	10	0	10	0	10	0	5	8	2	2
	000334-ca075979-d0b7-4cbb-a0a8-09659124b686	2	weiss nicht		3	2	1	3	3	4	2		2	3	6	7	62	1.64	23.0518	1	50	50	0	0	0	0	0	3	5	3	34
	000335-ae8e82a8-27be-4cce-ac08-05405c221473	2	brauche ich nicht		3	0	0	3	5	2	2		1	3	8	9	70	1.76	22.5981	1	100	0	0	0	0	0	0	4	5	3	8
	000341-50de16c6-5d16-4759-9c1b-1b8a1eaf9627	2	mir zu kompliziert		3	0	0	1	5	1	2		1	2	3	6	95	1.72	32.112	2	80	20	0	0	0	0	0	5	5	3	3
	000342-15b294bd-78af-4b48-a44e-1afba22fe144	1		aus Spass	1	0	0	3	3	2	2		1	1	2	8	60	1.53	25.6312	1	20	30	0	10	0	20	20	6	3	3	34
	000346-0532d778-0376-4aae-9019-1135418b184c	2	ich halte von diesen Sachen nicht viel. Es kostet nur und hat keinen Nutzen.		3	0	0	1	3	6	2		1	1	3	5	82.5	1.8	25.463	2	100	0	0	0	0	0	0	5	2	3	27
	000347-0483ac71-a796-4091-9438-811079328a13	2			3	0	0	1	7	2	2		2	2	2	1	60	1.6	23.4375	1	100	0	0	0	0	0	0	4	1	3	34
	000348-d91c5f8d-de75-40ba-a962-6e32a3a5d5d2	1		Um meinen Blutdruck zu ueberpruefen	1	75	75	2	7	1	2		1	1	1	2	85	1.56	34.9277	1	100	0	0	0	0	0	0	4	5	3	6
	000351-38456d67-f5e8-4ac5-b042-20cd86e2057c	2	moechte ich nicht		3	0	0	1	7	1	2		1	2	3	3	74.5	1.66	27.0359	1	80	5	0	0	0	10	5	6	5	6	27
	000354-cb943843-9e90-49d9-82fa-670133481be6	2	Ich will die Daten nicht aufzeichnen		2	100	10	2	4	2	2		1	5	8	8	118	1.8	36.4198	1	75	0	0	0	0	25	0	5	6	4	14
	000355-9c93b6f2-ef6c-4912-8469-7f34237bda5a	2	ich brauche es nicht und sehe es als unoetige Spielerei an und die Preise sind sehr hoch.		3	10	0	2	4	2	2		1	3	3	7	70	1.75	22.8571	1	90	0	0	0	0	10	0	3	1	3	34
	000357-19b81a12-635e-421c-9501-17ae80dc148d	2	kein Bedarf		3	0	0	1	6	2	2		1	4	7	7	80	1.72	27.0416	2	70	10	10	10	0	0	0	5	5	3	32
	000358-6599ea07-f958-489c-b7be-7cc75aec6c42	2	aus Datenschutzgruenden		3	0	0	5	7	1	2		1	4	9	9	65	1.83	19.4094	1	100	0	0	0	0	0	0	3	7	6	34
	000361-b56fbce2-f36c-4e07-8f79-031b19c7d55b	2	Fitnesstracker und Smartwatch zu teuer, habe zudem kein Smartphone, sondern ein einfaches Handy		3	20	5	4	4	1	2		1	2	1	8	105	1.82	31.6991	2	20	40	0	0	0	40	0	3	4	6	8
	000362-98068c9c-1b66-4e06-b5a9-1ee09ba1a702	1		finde es praktisch fuer die ueberischt	2	100	10	3	4	2	2		2	3	8	7	64	1.69	22.4082	1	20	5	5	10	0	30	30	1	4	5	34
	000363-ce761aaf-ddef-415f-a370-cfa18b217017	2	keine	keine	3	0	0	3	6	3	2	keine	2	3	5	4	115	1.7	39.7924	2	40	0	0	0	0	60	0	5	4	3	8
	000364-e2eb066c-961c-4979-8add-a5f260ac2680	1		Um meine Koerperliche Bewegung zu sehen!	3	50	0	5	7	1	2		1	3	3	2	85	1.83	25.3815	2	20	40	20	20	0	0	0	5	5	5	33
	000365-3392c2ff-59a3-4352-a5ca-2def63dd9e7c	2			3	0	0	1	2	1	2		2	1	8	9	110	1.89	30.7942	2	100	0	0	0	0	0	0	4	3	2	15
	000366-76b4ff6e-17fb-4b3f-922c-7f65d172537a	2	Kein Interesse		3	50	0	3	3	4	2		2	1	3	7	54	1.64	20.0773	1	50	10	6	9	1	20	4	4	6	3	27
	000369-011ba710-11bb-46b7-9dea-46604bd8bd46	2	Nutze es nur in bestimmten Situationen wie Training oder Kalorienzaehler. Aber dann nur an dem Tag und nicht im Verlauf.		3	20	0	2	4	3	2		1	2	4	7	65	1.61	25.0762	1	100	0	0	0	0	0	0	4	4	4	16
	000370-12fdb0ef-a245-459a-97d7-b8ab1b197073	2	Ich mag es nicht		3	0	0	1	4	1	2		1	1	4	5	100	1.75	32.6531	2	60	20	0	0	0	15	5	4	3	6	27
	000371-a1c58bfa-3a2e-4022-a7b4-141af4c8d0d1	1		kalorienbilanz	1	50	2	3	3	6	2		1	3	7	6	57	1.58	22.8329	1	30	30	10	10	5	5	10	2	3	3	14
	000372-c3b1c226-8410-4765-85f2-b64144db8ff8	2	keine arnung unmoetig		2	0	0	2	3	2	2	keinem	1	1	2	2	130	1.8	40.1235	2	40	10	5	5	10	20	10	5	3	2	3
	000373-e8562e7d-8730-454a-89fb-7ac10ea5af61	1			1	250	0	2	4	1	2		1	4	7	8	86	1.82	25.963	2	40	20	10	30	0	0	0	3	5	2	2
	000374-96a5913d-e934-42b1-ad37-1363669edd19	1		Um meinen Schlaf zu kontrollieren	3	30	2	2	5	2	2		1	1	2	2	58	1.67	20.7967	1	40	10	5	5	0	40	0	4	3	3	2
	000375-04d4e197-f39e-42c4-afd3-8b72d3956f86	2	Habe meine Gruppe		3	0	0	2	6	4	2		1	4	5	7	78	1.63	29.3575	1	70	10	0	0	0	20	0	4	8	4	8
	000376-20c5a43f-8d1f-4251-86cd-3c0f5362c50a	2	Habe mich damit noch nicht naeher befasst.		3	50	1	1	4	1	2		2	1	1	2	85	1.73	28.4005	1	20	20	0	10	20	20	10	4	4	3	34
	000377-49a94da1-6716-487f-9169-2e82e1e613da	2	kein Interesse		3	0	0	3	6	5	2		2	1	7	9	54	1.63	20.3244	1	100	0	0	0	0	0	0	3	5	4	14
	000379-f8b86ec5-028d-401f-858f-33538b7fdce3	2	Kein Bedarf		3	0	0	1	4	4	2		1	1	7	7	83	1.82	25.0574	2	30	30	0	0	0	30	10	6	4	6	34
	000381-3c667f74-5f29-44e1-a9ba-2344cd989371	2	kein bedarf		3	0	0	1	5	2	2		1	2	3	8	75	1.65	27.5482	1	90	0	0	0	0	10	0	6	8	4	34
	000386-4259108e-2937-4254-a9a2-aa5adfddc17c	1		Keine Angaben	1	0	20	1	4	2	2		1	2	1	8	58	1.68	20.5499	1	0	20	40	0	30	10	0	2	1	2	6
	000388-6bb3e6eb-f87d-4ae9-b3b8-ce53e99b3d9d	2	Da ich keine Fitness betreibe ist solch ein Geraet fuer mich obsolet.		3	15	0	2	5	2	2		1	1	2	5	145	1.86	41.9124	2	25	35	20	20	0	0	0	3	1	2	18
	000390-14c4ddf8-3162-4219-b735-5a3ea660d1ae	2	Ich brauche diesen Kram nicht.		3	0	0	3	7	2	2		1	2	7	7	70	1.59	27.6888	1	70	0	0	0	0	30	0	6	7	6	34
	000392-06932a8b-898f-447f-b3bf-001df46bf485	1		Weil es auf mein Handy gibt und es mich interessiert.	1	30	4	5	3	2	2		2	2	2	7	98.8	1.8	30.4938	1	20	80	0	0	0	0	0	1	3	3	14
	000393-9d076fb7-5f14-4010-be37-7a2a7c380ea4	2	unnoetig		2	50	0	1	4	2	2		1	3	5	5	88	1.79	27.4648	2	50	30	0	0	0	20	0	3	3	3	8
	000395-d825d9fa-e9a4-4d7c-835c-53c310183148	1		Aus Neugier	3	30	0	3	4	4	2		1	2	7	8	79	1.82	23.8498	2	80	20	0	0	0	0	0	3	4	3	14
	000396-672f9c42-aaa3-458b-b0e9-41ebb0b64d2c	1		Weil es hilfreich ist und meistens richtig	2	20	0	3	3	1	2		1	4	6	10	82	1.6	32.0312	1	50	0	0	0	0	50	0	1	3	3	2
	000397-e5858767-b293-4147-80c2-dfcf010ee80a	2	kein Interesse		4	0	0	1	2	2	2		2	2	8	9	60	1.65	22.0386	1	90	10	0	0	0	0	0	6	6	6	34
	000399-2d74345a-b242-4677-bd6d-6ea5d7f4f213	2	Hmmm	Naja	2	50	40	2	7	3	2		1	2	7	4	60	1.7	20.7612	1	10	40	0	0	50	0	0	1	4	5	7
	000400-d58d7bcb-9670-4d33-a9a5-23ac4678c2f9	2	es ist unbestimmt wer diese ersoenlichen Daten einsehen kann		1	0	0	2	7	3	2		1	2	3	4	92	1.79	28.7132	2	90	0	0	5	0	0	5	6	8	2	34
	000401-58c69ab3-4ad6-4c58-9480-67418ccf16ae	1		Aus Spielerei	3	100	0	1	3	2	2		1	2	7	8	76	1.82	22.9441	2	40	40	0	0	0	20	0	3	5	3	17
	000403-f97eee50-575f-4c60-8c15-6e078859157b	2	Ich besitze ein solches Geraet (noch) nicht, gedenke aber, mir eins anzuschaffen		2	25	0	2	3	2	2		2	4	6	8	47	1.49	21.1702	1	70	10	5	5	0	10	0	1	8	5	34
	000404-ad15b1ef-0951-4a49-9a22-229667bc55c4	2	brauche ich nicht		3	0	0	1	6	2	2		1	1	1	3	58	1.63	21.83	1	95	5	0	0	0	0	0	4	5	6	27
	000405-67953afa-af78-4177-8864-45463e13a7ce	1		interessant	1	150	0	5	4	2	2		1	2	8	8	88	1.64	32.7186	1	80	20	0	0	0	0	0	3	4	2	34
	000406-bdae07d0-0625-4531-9550-1d9d221fdfee	1		Weil ich mehrere der angebotenen Funktionen mag	2	100	5	5	5	1	2		1	4	8	8	79	1.83	23.5898	2	80	10	0	0	0	0	10	3	7	6	3
	000407-64cf02fb-bcb3-4de5-b2da-726028a2e238	2	kein bedarf		3	0	0	3	6	6	2		2	1	1	4	82	1.69	28.7105	1	100	0	0	0	0	0	0	6	2	2	34
	000408-645f376f-b3a7-47ae-85ae-8b9348340d02	1		Macht Spass	1	50	2	4	5	1	2		1	4	8	7	100	1.9	27.7008	2	50	0	0	25	0	25	0	2	2	3	23
	000409-e31c369a-94c0-4ba5-8fb2-9d87d83c9cd0	2	Brauche ich nicht		4	10	1	4	3	5	2		1	2	6	6	75	1.8	23.1481	2	100	0	0	0	0	0	0	3	3	6	34
	000410-c42eab75-2716-4d20-86a9-5dcf4d4dec61	2	Bin nicht ehrgeizig, bewege mich nach Lust und Laune.		2	0	0	2	3	4	2		1	1	10	8	56	1.7	19.3772	1	70	10	0	0	0	20	0	5	3	5	8
	000411-baee5b56-7c60-4e4f-aa3d-fa98aee248f4	2	brauch ich nicht		3	0	0	2	7	4	2		2	1	5	4	65	1.7	22.4913	1	50	0	0	0	0	50	0	4	5	3	34
	000413-a0a9781d-cc80-44e5-ba21-a140287fce2b	2	brauch ich nicht		3	0	0	2	5	2	2		1	1	2	4	87	1.71	29.7527	2	50	10	10	10	0	10	10	5	3	3	2
	000415-81e4bbfc-91f9-49b5-ad5a-be5547a3c5cc	2	kein interesse		3	0	0	1	7	2	2		2	4	7	9	75	1.84	22.1526	2	50	20	0	0	0	30	0	2	8	5	34
	000416-d415a432-ffdc-4b9f-a90f-a3b9673035c1	2	zu alt		3	0	0	3	6	6	2		1	2	3	3	70	1.58	28.0404	1	60	0	0	0	0	40	0	6	3	2	34
	000417-ce0890c2-70ba-407a-96d1-dc73efcf27f3	1		Um eine Uebersicht und die regelmaessige Kontrolle ueber meine Werte zu haben.	1	40	40	2	4	1	2		2	3	6	5	76	1.67	27.2509	1	20	10	0	0	0	70	0	5	3	6	14
	000418-f43ab01c-bd29-4292-9224-2e205bdda5b3	2	Kein Interesse an so einer Spielerei		4	0	0	3	4	2	2		1	1	4	4	53	1.6	20.7031	1	50	0	10	0	0	30	10	6	4	3	8
	000419-e4146e8a-f3e6-4d3a-b6fb-7a24afdafddc	2	fuer mich unrealistisch		3	0	0	1	5	1	2		1	4	5	7	56	1.67	20.0796	1	70	0	0	0	0	30	0	6	5	3	34
	000420-79368396-dac5-43e3-a2d5-1ceaf07c0686	1		Um zu sehen, wie viel ich mich am Tag bewege	1	60	0	5	4	5	2		1	3	7	9	90	1.7	31.1419	2	95	0	0	0	0	5	0	1	6	5	23
	000422-530273ac-f370-41bc-a01d-90eec0d574dd	1		Gesundheit	2	80	80	5	3	3	2		1	2	7	5	40	1	40	1	100	0	0	0	0	0	0	3	1	5	34
	000423-a68329d0-89a1-4866-bb5d-00fe2329d7f6	2	braucht niemand		3	0	0	1	3	2	2		1	1	5	5	130	1.8	40.1235	2	80	0	0	0	0	20	0	4	3	2	34
	000425-1f0ec11e-7d29-4bcc-8253-c7f9c25a43e4	1		Zur Ueberwachung	1	400	0	4	7	1	2		2	5	4	2	86	1.78	27.143	2	20	20	20	20	1	18	1	1	4	5	3
	000426-6406e1ec-d089-42ba-9085-ca4d7affdf4d	2	hatte eins verloren, ich fand es ungenau		4	50	0	3	5	1	2		1	3	6	8	67	1.63	25.2174	1	70	10	0	0	0	20	0	4	3	3	6
	000428-7848e375-24db-4555-82c4-eb61fb3cbf42	1		Es ist immer interessant ,wie viel man sich verbessert hat, wie viel man schafft	3	500	15	4	3	2	2		1	3	7	9	53	1.55	22.0604	1	30	10	15	5	10	20	10	4	6	4	14
	000430-c878523c-0ed4-4f86-8a0b-779c59f3b6d2	2	Unnoetig		3	0	0	2	4	4	2		1	1	2	7	100	1.7	34.6021	1	0	50	0	0	0	0	50	3	3	3	27
	000431-53864159-6c82-43c1-8654-99e606faec48	2			4	0	0	5	7	6	2		2	2	7	7	50	1.56	20.5457	1	20	20	20	20	20	0	0	2	8	3	34
	000434-4f8cf6cc-0128-4886-be28-55e1368ee59d	1		Um bei meinem Fitnessprogramm auf dem Laufenden zu bleiben	2	250	5	4	5	1	2		1	3	8	9	82	1.76	26.4721	1	40	20	20	10	0	10	0	5	5	3	27
	000436-376b6cfb-6995-479a-95da-589e75d3c9eb	1		Haelt mich fit	1	350	5	4	3	4	1	Mit der Familie und Verbindungen aus der Gar,in-Welt	1	3	6	4	102.5	1.88	29.0007	1	30	10	15	15	5	10	15	4	7	6	34
	000439-e9b53b7f-e8e9-4c0b-9734-c4eb3f75d156	2	Noch keine Erfahrung		2	100	5	4	4	2	2		1	2	6	6	70	1.74	23.1206	1	70	10	0	10	0	10	0	4	4	5	32
	000441-93518f58-9ff8-4fe2-87ce-dcce44a6a066	2	kein Interesse		3	0	0	3	7	3	2		1	2	5	5	76	1.72	25.6896	1	50	20	10	10	0	10	0	5	7	3	15
	000442-e5cf78a3-daf4-4c57-b3f2-4c071b163a3b	2	Hat mich bisher nicht interessiert,		3	100	5	4	3	1	2		1	2	2	2	96	1.69	33.6123	1	50	20	0	0	0	20	10	5	3	6	14
	000444-4d5fdc21-3560-4f55-9140-0df98793c6a3	2	kein bedarf		3	0	0	1	6	2	2		1	2	2	4	44	1.54	18.5529	1	40	10	5	5	0	30	10	4	5	6	14
	000445-ff36465f-adf7-4ab6-9f1b-5f1676509b94	2	sehe keine Notwendigkeit		3	0	0	2	2	1	2		2	1	9	9	78.5	1.74	25.9281	2	80	0	0	0	0	20	0	6	3	6	22
	000446-79800f08-d34a-4640-952c-de9521240213	2	Brauche sowas nicht.		1	30	0	5	7	1	2		1	1	2	5	67	1.6	26.1719	1	70	5	5	5	5	5	5	1	3	3	20
	000448-fd7d6d00-f396-4cf2-9377-bafaa5525877	2	Sehe keinen Sinn		3	50	0	3	6	2	2		1	3	7	9	79	1.83	23.5898	2	25	25	20	10	0	20	0	3	7	6	34
	000450-83cbfcb2-5fc8-45aa-99b4-926ffdcdc939	2	Interessiert mich nicht		3	0	0	1	2	6	2		2	1	2	5	74	1.63	27.852	1	100	0	0	0	0	0	0	6	3	3	3
	000451-7a33e61b-e93a-41cd-8bde-d5ce3ce6b597	2	kein bedarf	nutze ich nicht	4	0	0	2	3	3	2	keinem	2	1	1	1	80	1.68	28.3447	1	80	0	0	0	0	20	0	3	8	3	34
	000452-8246ae5b-fc63-48e5-96be-bd30b24f8813	2	Sind nicht so extremdatdnsammler		3	0	0	1	4	2	2		2	2	2	3	92	1.78	29.0367	2	80	19	0	0	0	1	0	5	4	3	34
	000453-e0253a24-e85b-41af-a0f2-effbfcdc5819	2	Interessiert mich nicht		3	0	0	3	6	2	2		1	3	6	9	69	1.74	22.7903	1	70	15	0	0	0	15	0	4	3	3	23
	000454-c8482bd4-d37c-445e-a097-cbd40bd271af	2	kein interewsse		3	20	0	1	6	2	2		2	1	1	9	77	1.6	30.0781	1	100	0	0	0	0	0	0	4	4	3	34
	000455-60245782-1c30-4f6d-b6df-3b0efe13aa92	1		Regelmaessigkeit	2	300	3	5	3	4	2		1	2	5	8	54	1.68	19.1327	1	100	0	0	0	0	0	0	2	3	5	14
	000457-337962bc-d143-4fa8-96ec-d87037f273cc	1		Um mein Gewicht im Auge zu behalten.	1	30	0	3	6	2	2		1	4	8	9	55	1.65	20.202	1	55	45	0	0	0	0	0	2	4	6	12
	000459-6cc69d44-14d3-41e7-b2f7-779f33fe70bb	2	ist fuer mich nicht von Interesse		2	200	5	1	5	3	2		1	2	4	8	68	1.63	25.5937	1	70	10	5	0	0	15	0	3	7	5	34
	000460-bf5638a4-446c-407f-9401-58db05492144	1		um abzunehmen	3	99	99	2	3	1	2		2	2	5	5	113	1.85	33.0168	2	100	0	0	0	0	0	0	3	3	3	23
	000461-ec82b276-be60-4b60-aedb-d16cd7ade569	2	Ich sehe keinen Verwendungszweck fuer mich		3	0	0	3	3	4	2		2	4	7	7	68	1.83	20.3052	2	90	0	0	0	0	10	0	2	4	5	8
	000462-947706f2-159d-468a-99d1-2046ac55f091	1		Da ich alles dann besser im Ueberblick habe	2	0	0	4	3	6	2		1	4	9	9	61	1.79	19.0381	2	60	0	0	30	0	10	0	1	4	3	34
	000463-9f93efe7-169c-4c7f-9248-dac4664f7c9f	2	warum sollte ich		3	0	0	5	4	1	2		1	1	1	3	86	1.87	24.5932	2	100	0	0	0	0	0	0	5	7	6	34
	000464-a4edc32d-da7d-4398-958f-95ac47a83b6a	2	Brauche ih nicht		3	0	0	1	7	2	2		2	1	6	6	80	1.68	28.3447	1	50	0	0	0	0	50	0	4	3	2	8
	000465-fc3c2d9b-b6f7-4557-a93c-843e7d42ecd8	2	Warum?		3	20	0	1	7	4	2		1	2	4	7	60	1.64	22.3081	1	45	10	5	5	0	15	20	3	5	6	13
	000466-d0f7ce0b-eb7c-4b44-b866-90f90faf835e	2	kann eh keinen Sport mehr treiben		3	0	0	2	5	6	2		2	1	1	1	123	1.93	33.021	2	50	25	5	10	0	10	0	5	2	3	16
	000469-67930efd-c7bd-4a2e-a68e-e949cbc2c991	2	kein Interresse		3	0	0	2	5	2	2		1	5	7	8	109	1.78	34.4022	1	90	3	1	1	1	1	3	6	5	3	34
	000470-2e4aee9b-660c-4611-889c-d23b22ca5846	2	Habe keinen		3	30	0	5	3	1	2		1	2	6	8	76	1.72	25.6896	2	75	0	0	0	0	10	15	6	6	2	32
	000472-0558dba5-33b7-454f-8a93-52ffe71ec61e	1		Um meine Schritte zu kontrollieren	1	20	0	3	7	2	1	Pedometter Schrittzaehler	1	2	5	5	120	1.7	41.5225	1	40	0	0	0	40	0	20	3	3	3	30
	000473-e1825d51-70ae-4e2b-afd0-17d61cd3a998	2	kein interesse		3	0	0	1	5	2	2		2	1	5	7	90	1.8	27.7778	2	50	0	0	0	0	50	0	4	4	3	2
	000474-1ad66240-5af6-49fc-b71d-10eae8331e17	2	interessiert mich nicht		3	0	0	1	3	2	2		1	4	7	7	58	1.64	21.5645	1	100	0	0	0	0	0	0	6	4	2	16
	000475-b156c706-d7e7-4a95-be87-05b3a7b059f8	1		finde ich sehr interessant	1	100	5	3	6	2	2		1	3	8	9	72	1.78	22.7244	1	50	20	0	0	0	30	0	4	4	3	3
	000476-0f0a2b6e-040b-44b1-b3ca-2f224a6b24c0	2	brauche das nicht		3	0	0	5	3	4	2		2	1	5	7	65	1.65	23.8751	1	45	1	1	1	1	50	1	3	5	3	27
	000477-d68fce8a-aa08-4272-a62f-6ab0e9a421c3	2	Bin nicht sicher ob die Daten wirklich richtig sind		3	100	10	1	6	2	2		1	4	8	9	78	1.7	26.9896	1	70	10	0	0	0	20	0	3	4	3	16
	000479-6612fb06-034f-4736-bb7d-aae698299d49	2	keine Gelegenheit bis jetzt		3	40	20	3	4	1	2		1	2	3	3	108	1.88	30.5568	2	50	0	0	0	0	50	0	5	2	3	3
	000480-7d7e1cdc-5168-49b1-b455-0b972e045bf5	2	mag das nicht an meinem arm		1	200	0	5	3	6	2		2	3	2	8	56	1.57	22.719	1	20	0	0	0	0	80	0	3	3	3	3
	000481-c04e7450-2692-43a5-82cb-b3eb9458346c	1		um eine gewisse Uebersicht zu erhalten	1	10	5	5	4	1	2		1	2	2	3	109	1.6	42.5781	1	50	20	0	5	5	10	10	5	5	4	12
	000484-7165cf8b-ad9b-49c5-9d7f-5c1d813de3a4	1		Ueberwache Leistung und Funktionen	1	400	15	5	6	1	1	Familie Freunde	1	5	4	4	80	1.71	27.3588	1	50	50	0	0	0	0	0	4	7	6	8
	000487-a2f5240c-1f12-460f-9499-8b9a538573d3	1		Es interessiert mich wieviel Schritte ich jeden Tag laufe	1	149	1	4	5	2	2		1	3	8	9	72	1.7	24.9135	1	80	0	0	0	0	20	0	3	5	3	16
	000489-46ea1c87-0ad9-47fd-b8d6-876753cde29a	1		Um zu sehen wie viel Schritte ich am Tag laufe	1	300	0	5	7	1	2		1	3	6	10	75.5	1.61	29.127	1	50	35	0	10	0	5	0	2	4	5	16
	000490-06cbee92-edb3-4e03-94fa-2fe3de51d3f0	2	keinen Bedarf		4	20	5	1	3	1	2		1	2	5	7	76	1.77	24.2587	2	60	10	0	0	0	20	10	6	2	2	13
	000491-5348e12a-bddf-4fa4-96c1-19b3a54a43e1	1		Zur besseren Uebersicht und Kontrolle	2	3	2	5	7	1	2		2	4	9	9	57	1.58	22.8329	1	30	5	5	10	10	20	20	3	8	5	27
	000494-3c198597-ec54-430a-8b59-fcfe96cacb7f	1		Um meine taeglichen Aktivitaeten zu ueberpruefen	1	350	5	2	2	2	1	ll	1	4	8	10	90	1.88	25.464	2	0	40	30	0	30	0	0	1	5	5	10
	000495-3add554a-9372-4f4f-b104-fdd743216e2b	1		Gibt mir fuer mich interessante Daten meines Koerpers	1	200	9	3	3	5	2		1	3	7	7	81	1.79	25.2801	2	80	20	0	0	0	0	0	4	7	5	2
	000496-a68c2d16-44a1-495b-be47-28364c99ea2e	2	wozu soll das gut sein		3	5	1	3	5	2	2		2	3	6	6	84	1.75	27.4286	2	10	40	30	20	0	0	0	4	4	3	34
	000498-543e3903-fcdd-41ce-a71a-9ea8fb2ec74a	2	zu teuer		3	5	1	4	4	3	2		1	1	1	1	85	1.78	26.8274	2	100	0	0	0	0	0	0	6	3	6	34
	000499-2cee2c53-e5d0-4000-97b9-ea1e52e10890	1		um die Aufzeichnung zu sehen wie viel ich m Tage laufe	2	250	1	4	6	3	2		1	2	8	8	75.3	1.87	21.5334	2	65	20	5	0	0	10	0	3	5	2	32
	000500-57d28ab0-db75-4259-9489-21d1a7b23d94	2	Weil ich im Moment keine Verwendung dafuer habe !		3	50	2	2	7	1	2	Keine Nochtwendigkeit	1	2	10	10	80	1.72	27.0416	2	90	10	0	0	0	0	0	4	3	4	34
	000501-25756609-fb66-4892-99e1-9f13da8d83f0	2	Eigenen Titnesplan		3	0	0	2	7	2	2		1	2	8	9	79	1.72	26.7036	2	70	5	10	0	0	10	5	5	3	4	2
	000502-0d9b57f3-7ebd-4fe7-b6ea-162a96010019	2	sehe kein sinn darin		3	0	0	2	6	2	2		2	4	7	8	92	1.85	26.8809	2	50	0	0	0	0	50	0	5	5	6	6
	000504-bcbfa8f7-3e9f-45e2-ada3-8ab5f172cd4f	1		Damit ich weiss, wieviel ich jeden Tag laufe.	1	0	0	3	3	1	2		1	2	6	8	89	1.77	28.4082	2	100	0	0	0	0	0	0	2	2	4	34
	000505-a9d5b82a-f5b1-4441-9d08-9ab36c023521	2	Ich finde das ueberfluessig und moechte nicht von TEchnik abhaengig sein.		3	0	0	1	7	2	2		1	3	7	9	114	1.67	40.8763	1	80	0	0	0	0	20	0	3	5	3	13
	000506-dc65e0ff-4063-48ee-aa6e-45053e541507	1		Ich finde es ganz praktisch wenn man einige Daten mal nachschauen kann, wie Schritte die man gegangen ist und so weiter	1	5	1	3	3	2	2		1	2	1	3	130	1.66	47.1767	1	75	10	0	5	0	10	0	4	2	3	14
	000507-d1433649-1cea-43fc-a6b8-13e452c15b6f	2	Ich habe keine Lust		3	0	0	3	7	1	2		2	1	1	5	111	1.71	37.9604	2	50	0	0	0	0	50	0	3	4	6	8
	000508-bb9d9198-9ce0-4d5d-abd6-79bf3ecc7371	1		Um einen Ueberblick ueber meine Fitness zu haben	1	100	5	4	4	2	1	Krankenkasse	1	3	7	7	79	1.8	24.3827	1	50	0	0	0	0	50	0	3	5	4	34
	000509-3f6d91b1-89a9-441d-92e4-df5ca18b49e1	2	Bei der Dosierung meines Ausdauertrainings verlasse ich mich auf meine Selbstwahrnehmung, die ich einst in jungen Jahren durch Pulsmessung mit Finger und Sekundenzeiger geeicht habe. Elektronisch vermittelte Messungen physiologischer Parameter beim Training machen mich erfahrungsgemaess unsicher. Wenn ich zwanghaft alle Minute auf ein Display gucke, werde ich narrisch.		3	0	0	2	3	5	2		1	2	6	8	97	1.78	30.6148	2	90	5	0	0	0	5	0	6	4	6	14
	000510-cde47b60-deae-42b3-8436-787cb2f0b7a3	2	1. Unnoetig 2. Sicherheit der Daten 3. Wer bekommt meine Daten? 4. Wozu? 5. Nicht vertrauenswuerdig, wenn schon gesagt wird das man so etwas nicht am Handgelenk der hand tragen soll mit der man z.B. den Bankpin eingibt?! 6. Ueberwachung/Ortung/Spionage -> Hersteller?		3	0	0	3	7	1	2		2	1	1	6	69	1.61	26.6193	1	40	55	0	0	0	5	0	2	8	5	34
	000511-a1822c7b-712f-4d77-bfc5-330317d77d42	1		Beim Laufen z.B. hilft es sein Tempo zu halten bzw. einzuschaetzen. Schrittzaehler ist auch nuetzlich.	3	150	3	5	4	4	2		1	3	8	6	71	1.71	24.281	2	20	25	10	15	8	2	20	1	5	4	27
	000512-563aa478-e28b-4e2d-b69f-c51237452fec	1		neugier, wieviel Schritte ich am Tag zuruecklege	2	0	0	2	6	2	2		1	2	4	8	80	1.75	26.1224	1	85	5	5	5	0	0	0	5	3	3	26
	000513-12b9cc88-8827-471a-993b-cbb11ffb51d6	2	mach keinen sport		3	0	0	4	3	1	2		1	2	4	4	86	1.78	27.143	2	60	20	20	0	0	0	0	5	5	2	34
	000514-256d2795-75e6-4cc3-8535-cb494fc85cda	2	das moechte ich nicht		3	0	0	1	5	2	2	ich teile sie nicht, es geht keinen etwas an.	1	3	7	8	90	1.65	33.0579	1	90	0	0	0	0	10	0	6	3	3	34
	000515-1f7bd23d-2656-4ea8-9528-d1b9fe24c4c8	2	Kein Interesse und zu teuer		3	0	0	1	7	1	2		1	2	1	1	95.5	1.76	30.8303	2	50	30	0	0	0	20	0	6	8	3	23
	000516-8e92ef6c-8f5e-494f-b6d6-98d589a5fcf1	1		Sie helfen mir beim Erreichen meiner Fitness-Ziele.	2	800	25	4	3	3	1	Kollegen, Freunde, Familie	1	4	8	9	68	1.74	22.46	2	35	30	5	10	0	15	5	2	4	4	32
	000519-237ff0d9-103d-461f-8732-2304034fa281	2	zu teuer bzw. ich treibe regelmaessig Sport und denke, dass ich darauf verzichten kann		3	50	0.5	1	4	2	2		2	4	8	7	83.4	1.76	26.9241	2	50	30	0	0	0	20	0	6	4	6	18
	000520-a349efdc-a0be-4ec8-ba4b-ac95539d5449	2	Kenne ich nicht		3	20	30	2	5	4	2		1	1	3	4	90	1.8	27.7778	2	40	30	10	5	0	5	10	6	3	6	18
	000521-4397a3dd-3be8-4deb-93e9-21669d56e2cd	1		Um meine Fitnessaktivitaeten zu kontrollieren	1	40	3	5	6	1	2		1	2	5	5	80	1.72	27.0416	2	70	0	0	0	0	20	10	5	2	3	34
	000522-dfc3703c-f0c5-442c-b1b8-522519e306d7	1		Nur so zur Kontrolle	1	100	5	4	4	5	2		1	3	6	4	113	1.86	32.6627	2	60	15	0	15	0	10	0	4	8	6	34
	000523-5da69ae6-150d-484e-9800-99b46ccfe165	1		Ich moechte gern meinen taeglichen Kalorienverbrauch im Blick haben. Ich moechte wissen wieviel ich noch essen kann. Ich habe in den letzten 2 Jahren 30Kg abgenommen und moechte gerne mein Gewicht halten.	1	100	10	3	4	3	2		1	3	3	7	78	1.57	31.6443	1	70	20	0	0	0	10	0	2	4	3	14
	000524-1d1aee9f-1627-444f-abf3-7ec9862127a4	2	Weil ich noch nicht dazu gekommen bin, mir so etwas anzuschaffen		4	60	0	3	6	2	2		1	2	3	6	75	1.6	29.2969	1	50	25	0	0	0	25	0	3	4	3	34
	000525-9c0386b9-9071-4f32-b773-840a92b76616	1		um meine Aktivitaeten zu ueberwachen und zu vergleichen. Um Verbesserungspotentiale zu erkennen. um den Schlaf zu tracken. um Puls zu ueberwachen	2	400	10	3	3	2	1	Portalen wie z.B. runtastic	1	4	7	7	56	1.65	20.5693	1	50	30	0	0	0	20	0	2	6	6	6
	000526-391d59c2-996f-40eb-97bc-8dc381298d4f	1		zur Verbsserung der allg. GEsundheit	2	100	5	4	6	1	2		2	2	2	3	142	1.83	42.402	2	50	50	0	0	0	0	0	2	5	6	6
	000528-572fcae3-1ffd-48e0-a87c-b22cc2df59e3	2	Ich bin fit wie ein Turnschuh!		3	0	0	2	7	1	2		2	5	10	10	86	1.84	25.4017	2	100	0	0	0	0	0	0	4	6	3	7
	000529-57e0aa4c-f594-4e6f-87b4-325c35aa7029	1		Um zu sehen, ob ich am Tag meine 10000 Schritte erreiche	1	30	2	3	3	6	2		1	2	6	8	69.5	1.73	23.2216	1	100	0	0	0	0	0	0	3	5	6	34
	000530-54c89b46-319e-4aa4-872d-4297ba504879	2	ich besitze weder Fitnesstracker noch Smartphone und werde auch keine anschaffen		3	0	0	1	3	4	2		1	2	3	6	65	1.65	23.8751	1	100	0	0	0	0	0	0	6	8	5	34
	000531-3935c650-da35-497e-b3a7-dbcd3d91374f	2	Denke nicht regelmaessig genug daran, Uhren umzulegen oder die Daten in die Apps einzutragen		3	30	0	4	7	2	2		2	2	3	9	65	1.6	25.3906	1	100	0	0	0	0	0	0	1	2	5	34
	000532-74120158-b292-448e-8a77-87ccc2202451	2	benoetige ich nicht		3	0	0	2	3	4	2		1	4	8	9	75	1.76	24.2123	2	90	0	0	0	0	10	0	6	3	6	13
	000533-74fbfecb-90aa-4e56-955f-572eadf9b224	1		kontrolle	4	20	0	1	6	2	2		1	1	3	8	78	1.65	28.6501	1	25	25	25	25	0	0	0	4	5	3	21
	000535-1cbf97e1-c8c3-4919-a6c5-aecc5ccf8a6e	2	Brauche ich nicht	------	3	30	5	2	5	1	2		1	1	5	5	70	1.63	26.3465	1	50	0	10	20	0	20	0	4	4	3	8
	000536-17459f3f-279f-482e-ac07-58238418725a	1		Da ich meine Aktivitaeten im Auge behalten moechte und sehen moechte , wie hoch Puls und Blutdruck sind.	2	50	25	2	6	2	2		2	4	2	5	65	1.7	22.4913	1	40	20	0	0	0	40	0	2	3	6	6
	000537-55be61cb-5947-40a6-aed9-33a27e13a3fc	2	Das ist mir alles zu modern und ungewohnt.		3	20	5	1	5	1	2		1	3	5	8	100	1.7	34.6021	1	15	60	5	5	5	5	5	6	8	6	7
	000538-c36ee9e6-b2ac-4a3a-94bd-f3c82b773ff0	1		es interessiert mich einfach, wie viel ich gegangen bin, vor allem auf Reisen	3	100	0	1	4	4	2		2	1	8	8	59	1.69	20.6575	1	80	20	0	0	0	0	0	6	3	3	16
	000539-fdad45b9-2179-4ad3-b77a-fae59c464b21	2	Unnoetiger Bloedsinn		3	0	0	1	4	2	2		2	2	7	7	100	2	25	2	100	0	0	0	0	0	0	5	8	6	34
	000541-50fa4008-7e25-4d05-a3ca-02d3d3377d45	1		Spielerei	1	500	0	2	4	5	2		2	4	9	10	81	1.81	24.7245	2	40	40	10	10	0	0	0	3	7	6	5
	000542-9380746c-01f7-4554-9ea0-a637eaf3d81e	2	weiss nicht		3	20	0	3	3	2	2		1	3	2	3	83	1.79	25.9043	2	50	0	50	0	0	0	0	4	3	3	3
	000543-3947739b-8c97-4563-b3f9-f18042886828	2	darum		3	50	2	2	3	3	2		1	4	6	7	75	1.75	24.4898	2	100	0	0	0	0	0	0	3	4	6	8
	000545-5a8ef507-2879-47b1-acbf-b2a9ae45c9b1	1		hilft mir effektiver zu leben	1	150	2	4	4	2	1	Samsung	1	4	6	6	104	1.76	33.5744	2	20	20	20	20	20	0	0	2	4	4	32
	000546-cf4a6152-c937-4a4f-97f2-d5663b714cce	2	war mir noch nicht wichtig genug		3	50	0	3	5	2	2		1	4	7	7	72	1.7	24.9135	1	50	0	0	0	0	50	0	4	3	4	30
	000547-fa04e22a-2c30-4f3d-9b87-a1c3c95ecac9	2			3	50	1	1	3	6	2		1	1	8	8	52	1.58	20.83	1	25	20	0	0	0	35	20	2	3	4	34
	000548-8e519cc0-4041-437f-9125-8bfd5d8b3b67	2	kein Interesse, ich habe auch kein Smartphone, ich bin gegen die umfassende und vor allem ungefragte Datensammlung		3	0	0	1	3	6	2		1	1	1	3	94.5	1.62	36.0082	1	100	0	0	0	0	0	0	6	3	2	8
	000549-7e811166-cb99-4ebf-8d95-00ee93ca9c1f	1		Ist interessant und lustig	1	20	0	4	5	4	2		1	4	7	7	83	1.77	26.493	2	35	40	0	0	0	15	10	3	5	6	13
	000552-1ab88bb2-1807-443b-a130-c596253a0370	1		Puls und Leistung ueberpruefen	1	150	5	2	6	2	2		1	4	9	9	65	1.63	24.4646	1	50	50	0	0	0	0	0	3	3	5	12
	000553-b1fe2896-8a1d-4197-8da0-c94f6f3c42f9	2	ueberfluessig		3	0	0	3	7	1	2		1	1	1	5	95	1.66	34.4753	1	70	20	0	0	0	10	0	4	4	4	19
	000556-41c43975-df40-46e3-a382-9e2379c40e47	1		Interessant	1	150	5	1	3	4	2		1	2	2	4	75	1.7	25.9516	1	0	80	0	0	0	20	0	3	4	4	27
	000558-55137b90-0367-4201-89c2-d6f5967c7ed2	1		Ich habe ihn geschenkt bekommen und seitdem trage ich den Tracker und habe mich daran gewoehnt, ab und zu mal nachzusehen.	3	250	5	2	3	4	2		1	3	4	6	74	1.72	25.0135	2	30	15	20	20	0	5	10	3	6	6	27
	000559-47d1f019-831f-4d81-9da3-ebaad498b213	1		Moechte meine trainings Erfassen , Puls und Herz ueberwachen, fit bleiben, abnehmen	1	300	5	2	3	4	1	Apple	1	4	7	3	68	1.68	24.093	1	90	5	0	0	0	5	0	3	6	6	34
	000560-d2af801f-f2d8-4398-8fbc-0975f44ac1e5	1		praktisch	2	200	20	3	5	2	2		1	5	8	8	75	1.9	20.7756	2	40	10	10	10	10	10	10	3	7	6	13
	000561-bb39191d-004e-4014-87b5-388e9c86a059	2	ich weiss nicht, ob es zu kompliziert ist		3	50	5	3	4	1	2		1	4	6	7	55	1.6	21.4844	1	55	20	0	5	0	20	0	6	4	3	34
	000562-af9cb6e6-8b97-42ec-beb0-297c95d2819f	1		Um zu sehen, wie viel ich am Tag laufe	1	80	0	4	4	1	2		1	2	6	9	88	1.65	32.3232	2	90	10	0	0	0	0	0	5	4	5	8
	000563-cf3651ef-27cc-495e-b9d1-0674bc342ed1	1		sie halten mich fit und helfen beim Abnehmen	1	200	20	1	3	1	2		1	3	2	6	57	1.57	23.1247	1	70	5	5	5	5	5	5	4	3	3	22
	000564-9cd33fee-e4b7-4664-9cae-797652a0f310	2	kein Bedarf		3	1	1	2	5	1	2		2	2	5	5	70	1.66	25.4028	1	50	10	8	8	9	6	9	6	8	3	20
	000565-0d0605cf-18d5-4f73-a0f7-c08ea851825c	1		Fortschritte feststellen	2	0	0	3	6	4	2		1	4	7	9	85	1.8	26.2346	2	60	0	0	0	0	40	0	4	5	6	13
	000567-23db8499-253d-4d2e-90fb-e103e75241e2	2	alles Geldschneiderei		3	0	0	3	3	1	2		1	2	4	5	107	1.7	37.0242	1	70	5	0	0	0	20	5	4	3	3	32
	000568-b05a04ce-bc5d-419c-880f-b4e4a81ec4a7	2	Smartwa5ch		1	150	0	1	3	2	2		2	1	5	4	90	1.75	29.3878	1	100	0	0	0	0	0	0	4	8	3	34
	000569-f3f8402d-b244-439c-b902-93f6fe215a47	1		Ich moechte einfach sehen wie aktiv ich am Tag bin, ob ich mehr tun sollte oder nicht. Fuer mich einfach zu wissen wie viel Bewegung ich am Tag so lege	2	0	0	5	5	1	2		2	2	5	9	80	1.87	22.8774	2	20	60	0	0	0	20	0	2	4	6	18
	000572-b0a99e03-97e7-418b-be60-b69555545eaa	2	kenne ich nicht		3	0	0	2	3	2	2		1	1	2	2	100	1.7	34.6021	2	50	0	0	0	0	50	0	6	5	3	3
	000573-aae4dddf-1711-49bd-bbbb-5b6c83af6e24	1		Moechte wissen wie viele schritte ich gehe/ wie viele kalorien ich verbrauche	1	200	5	5	3	2	2		1	2	4	8	70	1.7	24.2215	2	40	10	10	10	10	10	10	1	8	3	2
	000574-cb3ef7c5-f52c-4044-87b3-71761e880f9a	2	Ich treibe keinen Sport		4	0	0	3	4	4	2		2	1	1	1	85.5	1.85	24.9817	2	100	0	0	0	0	0	0	5	2	3	34
	000575-21fecef3-f1fc-4f4c-ae03-fea13536505b	2	brauch ich nicht! meine Gesundheit geht nur mich was an!!!!		3	0	0	1	7	1	2		2	4	4	5	100	1.85	29.2184	2	70	20	0	0	0	0	10	5	3	5	34
	000577-cc8370b1-f3d6-4cac-b179-404bcf408f0a	2	ist mir zu aufwendig		3	0	0	1	3	1	2		1	1	6	6	78	1.68	27.6361	1	80	20	0	0	0	0	0	5	3	6	34
	000580-22421911-2044-485d-9149-22f9a6a354a6	2	kein interesse dran		3	0	0	1	3	5	2		2	1	1	6	80	1.78	25.2493	2	100	0	0	0	0	0	0	3	3	3	23
	000581-1a6eebde-abf3-4427-9906-8ee097e8308d	1		Zur Gesundheits ueberwachung	1	50	1	3	4	2	2		1	4	6	7	92	1.87	26.309	2	60	10	0	0	0	30	0	2	5	5	14
	000582-663ad6ed-f69c-44c1-8467-c0c340035d79	2	ich mag nicht so viel Technik		2	0	0	2	4	2	2		1	1	7	7	52	1.64	19.3337	1	80	0	0	0	0	20	0	3	3	5	8
	000583-0f4e372a-68b7-4624-9653-2bad1a157295	2	ich treibe keinen Sport		3	30	0	1	6	4	2		1	1	2	8	120	1.78	37.874	2	50	30	10	10	0	0	0	4	5	5	12
	000584-6b5f48d1-cb98-4342-863c-7b04609bdc2d	1		Um meinen Fitness Fortschritt zu beobachten	1	100	2	3	5	1	2		1	3	6	6	90	1.67	32.2708	1	40	10	10	10	10	10	10	4	3	3	14
	000586-0ea0becf-7498-4185-b00e-365a9026c946	2	Kein Interesse	siehe oben	1	0	0	3	5	2	2	entfaellt	1	1	3	7	78	1.6	30.4687	1	45	40	1	10	1	3	0	6	4	4	34
	000588-ec4254c1-c49a-4899-809a-2e89edbb72e7	2	brauche ich nicht		3	0	0	2	3	2	2		1	2	1	3	72	1.61	27.7767	1	40	10	5	5	5	25	10	6	3	3	27
	000590-5e69f9b0-3185-44cd-b5d7-d3d8e50b1342	1		ich wollte den Kalorienverbrauch mesen	1	99	0	3	4	2	2		1	3	8	8	66	1.7	22.8374	1	90	10	0	0	0	0	0	4	6	3	8
	000592-3309abee-6a85-4e68-9c05-5e101afab9ea	2	weiss ich nicht		3	0	0	1	5	2	2		1	2	3	4	91	1.61	35.1067	1	70	0	0	0	0	30	0	5	4	2	34
	000593-709e98c0-4caf-4e6f-883c-3419cb8a0c75	2	brauch ich nicht		3	0	0	2	7	1	2		2	2	2	2	100	1.6	39.0625	1	94	1	1	1	1	1	1	5	6	3	3
	000594-c08f5065-ac48-4460-ac10-4c96572d7c01	1		Um meine Fitness und Fortschritte ueberwachen zu koennen.	2	100	0	1	4	1	2		1	2	1	7	82	1.65	30.1194	1	40	30	0	0	0	30	0	4	3	3	34
	000595-03a36958-a526-4d22-b8ac-678e576d9ff5	2	Gehe jeden Tag 2 Stunden mit dem Hund		3	0	0	2	7	2	2		1	1	8	9	78	1.78	24.6181	2	100	0	0	0	0	0	0	6	5	2	14
	000596-cc424378-820d-4463-b798-a3557e395f86	2	brauche ich nicht		1	0	0	4	3	6	2		1	3	8	8	62	1.65	22.7732	1	45	10	0	0	0	45	0	1	4	4	34
	000597-491ac998-3413-4dab-bc24-c16f2057ceda	2	Unnoetige Selbstkontrolle		3	5	0	2	3	2	2		2	3	7	9	56	1.64	20.8209	1	100	0	0	0	0	0	0	1	2	5	34
	000598-804d2834-0167-403e-b681-b88cc8a34621	1		Schrittzaehler	1	100	5	5	2	6	2		1	3	5	6	92	1.86	26.5927	2	40	30	0	20	10	0	0	6	4	3	22
	000600-a03a9688-22ef-4f53-a77a-44dfbdaf590d	1		Kontrolle der Leistungsverbesserung	3	200	0	1	3	1	2		1	4	8	8	50	1.62	19.052	1	50	20	0	20	0	10	0	2	4	6	14
	000601-18404664-dda3-42f8-86d6-b5b0a8279219	2	Waren bisher nicht finanzierbar bzw. und eine Nutzung auf Grund von Minderbelastbarkeit nicht relevant.		3	200	5	4	4	1	2		1	1	1	3	90	1.71	30.7787	2	30	10	20	10	0	30	0	3	4	3	34
	000602-c413650c-53ae-4580-9f1a-a02422296dd0	2	mache keinen Sport		3	0	0	1	3	2	2		1	1	2	2	84	1.71	28.7268	1	100	0	0	0	0	0	0	6	3	3	30
	000603-013bb49a-1ca7-4355-8dd2-6a956d681d49	2	brauche ich nicht		3	20	4	5	6	1	2		1	2	3	8	62	1.67	22.231	1	60	7	0	0	0	33	0	2	4	5	34
	000604-d3a7f607-7618-4feb-8fb5-7c102140ed01	1		um alles zu checken	1	29	2	3	3	2	2		1	3	2	4	85	1.7	29.4118	1	100	0	0	0	0	0	0	2	8	2	34
	000605-e817062b-2e33-4209-98d9-abc94cf25e7e	1		kontrolle	1	0	0	1	7	1	2		1	3	8	8	101	1.79	31.5221	2	50	25	25	0	0	0	0	5	8	6	16
	000606-698ece3d-6d15-4b06-9ebf-add0764e31ef	2	bruache ich nicht		3	99	5	3	6	2	2		2	4	6	9	72	1.7	24.9135	2	100	0	0	0	0	0	0	2	2	5	3
	000612-b93f193b-196b-4232-887f-9f382eac87d9	1		Ueberwachung meiner Gesundheit	2	100	5	3	4	2	2		1	4	8	8	80	1.76	25.8264	2	15	20	15	30	0	15	5	4	5	3	27
	000615-8a4ecb77-cc35-4318-9c1f-7ba905825d67	2	Nie damit in Beruehrung gekommen, kein Wissen ueber die Materie		3	0	0	3	4	2	2		1	4	7	5	73	1.83	21.7982	2	50	30	0	10	0	10	0	1	3	5	34
	000616-56bc78ce-be37-4114-9831-e8df3bacaace	2	ich bin schon nervoes gnug, mich dann noch selbst ueberwachen, dass koennte mich eventuell noch tifer in die bestehende Dauerdepression treiben. Solange meine Aerzte alles ueberwachen fuehle ich mich sicher		3	0	0	2	4	1	2		1	1	4	4	123.5	1.78	38.9787	2	75	10	0	0	0	15	0	6	2	6	8
	000619-2324b15c-0f6b-462b-9bf9-58d491b10967	2	Habe keinen		3	30	0	5	3	1	2		1	2	7	8	76	1.72	25.6896	2	75	0	0	0	0	15	10	6	6	2	8
	000624-2304e2b4-5e62-4a3a-baa7-1ccae5964c7f	2	Unnoetig		3	0	0	2	4	2	2		2	4	7	7	83	1.83	24.7843	2	40	5	5	5	5	30	10	6	4	4	7
	000625-edb51c18-75be-4087-a76c-1e491eec4a3d	1		Um zu wissen wieviel Schritte pro Tag mache ich.	2	10	20	3	4	1	2		1	2	6	9	63	1.77	20.1092	1	100	0	0	0	0	0	0	1	2	5	34
	000628-d785a3d7-84a1-4ca2-bc7e-af091446372d	1		Um in Bewegung zu bleiben	3	200	0	3	4	4	2		1	3	7	6	86	1.55	35.796	1	100	0	0	0	0	0	0	5	4	2	34
	000629-fe9542d4-b4d5-4b2f-8f70-0f912af08c2d	2	Kein Bock		3	0	0	2	5	2	2		2	3	6	8	115	1.83	34.3396	2	30	10	5	5	0	30	20	4	8	6	18
	000630-bd69e904-e067-4759-a254-d7cf80ba5021	1		Um meine Schritte zu zaehlen	1	50	1	5	4	2	2		1	3	6	7	63.3	1.75	20.6694	1	20	20	15	15	0	25	5	1	8	5	34
	000631-687a6872-2a3b-45b8-97c2-3d3d31b067c9	2	Weil ich davon nicht viel halte		3	15	20	1	4	1	2		1	5	9	8	72	1.68	25.5102	1	100	0	0	0	0	0	0	4	3	2	8
	000635-1e0b0e65-3ddf-490a-90ab-add86a14b182	2	weil ich definitiv eine andere Einstellung habe als der Meinstream es wuenscht	ich verachte bestimmte Technologieentwicklungen und die damit verbundenen Verstoesse gegen Datenschutz etc.	2	0	0	1	3	2	2		2	2	3	7	89	1.78	28.0899	2	60	20	0	0	0	20	0	5	8	6	8
	000636-f2c8ba2a-8e77-4f5e-b392-b52fd28dea29	2	kein Interesse		3	0	0	1	7	2	2		2	1	8	9	82	1.72	27.7177	1	100	0	0	0	0	0	0	6	3	3	34
	000637-718ced9f-8639-42ba-832e-c2bd8ce25230	2	interessiert mich nicht und kenne nicht alle Moeglichkeiten		3	15	3	3	4	2	2		1	1	1	1	66.2	1.5	29.4222	1	35	20	10	15	5	10	5	5	3	3	27
	000638-0a907b05-51d3-4bca-a7af-8ec9976b0631	1		Um Aktivitaeten zu haben.	1	50	0	2	3	2	1	Hausarzt.	1	4	9	8	81.5	1.78	25.7228	2	80	10	5	0	0	5	0	6	5	2	27
	000639-71ea28d9-f73c-4d30-81de-6348388cf58e	1		Zur Kontrolle fuer mich	3	40	0	1	6	1	2		1	1	2	2	58	1.67	20.7967	1	80	5	0	5	0	10	0	5	2	3	8
	000640-23b19cdd-b516-487f-b5fc-674862fe12c3	1		nur mal so aus Spass	1	15	5	3	3	3	2		1	2	6	7	66	1.84	19.4943	2	95	0	0	0	0	5	0	3	3	4	16
	000641-3457512c-0cb9-412f-a48f-35c258679852	2	Ich sehe keinen Grund dies zu tun.		3	0	0	3	3	4	2		1	1	1	4	83	1.64	30.8596	1	75	5	0	0	0	20	0	2	4	5	34
	000642-b0a061fe-1e94-4f62-a89b-aababf15e6b8	1		Zur Messung der zurueckgelegten Strecke pro Tag	1	30	0	3	3	2	2		1	4	7	8	95	1.94	25.2418	2	50	30	0	10	0	10	0	1	4	5	18
	000643-c703b818-77a8-4581-90c4-a9be07c8b43f	1		Just for fun.	2	0	0	2	4	1	2		2	3	7	7	87	1.83	25.9787	2	85	15	0	0	0	0	0	6	4	6	14
	000644-2b628489-2ed6-4e55-b763-a708690611bb	1		Hilfreich	1	100	5	5	3	6	2		1	2	5	5	73	1.69	25.5593	1	85	0	0	0	0	15	0	2	3	3	21
	000645-4c113a34-6946-43be-85e9-2306f119b99d	1		Um Fitness Daten zu sammeln	2	150	0	4	6	1	2		2	4	2	2	96	1.9	26.5928	2	100	0	0	0	0	0	0	4	8	6	7
	000646-48dde799-b389-4174-a961-0e8d4e66545a	1		Rein aus Interesse, wie viele Schritte und Kalorien ich am Tag verbrauche	1	50	5	5	4	4	2		1	1	3	6	78.5	1.76	25.3422	1	90	0	0	0	0	10	0	2	3	6	14
	000647-b8732702-11dd-4b9c-a720-519c16d0b029	2	Mache kein Sport, habe grunsaetzlich kein Interesse		3	0	0	2	3	5	2		1	1	1	3	90	1.7	31.1419	2	60	0	0	0	0	40	0	5	4	2	8
	000648-333d6a9c-50c9-40d1-97ee-b591745fa100	2	kein Interesse		3	0	0	3	4	1	2		1	1	2	6	85	1.6	33.2031	1	80	0	0	0	0	20	0	4	3	3	20
	000650-4e83aa74-84cc-4574-89b8-83d14bc3cb00	2	weil ich es einerseits als voelligen Schwachsinn ansehe, andererseits meine Daten niemals digital Geheimdiensten, Kapitalisten und anderen unerwuenschten geben werde		2	0	0	2	7	1	2		2	5	9	9	57	1.72	19.2672	1	100	0	0	0	0	0	0	5	6	6	8
	000651-1242445b-501f-46a7-9f64-ecabcdba9838	2	eigenkontrolle ohne Technik		3	100	1	3	7	5	2		1	4	7	7	103	1.75	33.6327	2	30	30	0	0	0	40	0	6	8	6	13
	000652-ca04f93f-c2ff-42a4-b1c0-7acc7df495df	1		Kontrolle und Uebersicht der eigenen Gesundheitsdaten	1	150	5	4	5	1	2		1	3	8	8	68	1.72	22.9854	2	35	10	5	5	5	30	10	3	5	5	23
	000653-3277f8f5-e2dc-4c03-9089-4edc0b436961	2	Ich benoetige derartigen Pipifax nicht. Als Hundebesitzer habe ich taeglich ausreichend Auslauf im Fichtelgebirge (frische,saubere Luft)!		3	0	0	5	6	1	2		1	5	2	5	74	1.83	22.0968	2	40	50	0	0	0	10	0	6	7	6	4
	000654-7e7bbc26-58e8-433f-be03-5ca7c80fb0b2	1		Um einen Ueberblick ueber meine Schritte pro Tag zu haben	3	50	0	2	3	2	2		2	4	6	6	79	1.68	27.9904	1	25	18	3	5	1	30	18	4	4	3	8
	000656-78890857-394d-4849-930e-4affc8aa5af3	1		Ich habe eine Essstoerung (bin aber in Behandlung)	1	80	5	5	5	6	2		2	3	3	2	55	1.68	19.487	1	20	0	0	40	20	0	20	1	8	5	34
	000659-06771a7a-e084-4beb-8a24-95a4103e116f	2	Uninteressant		2	0	0	5	6	1	2		1	2	3	4	81	1.68	28.699	2	88	2	2	2	2	2	2	3	3	5	14
	000660-1cf7ab85-cb9a-466e-a92a-12da79405b8f	1		Weil er hilft	2	500	2	4	5	3	2		1	3	9	9	98	1.88	27.7275	2	10	10	20	10	5	5	40	3	7	6	27
	000661-88b1c9ae-a662-4525-840f-3950816d5634	2	Ich bin nicht uebergewichtig, habe eine gute Gesundheit und lebe gesund		3	0	0	5	3	2	2		1	5	8	9	61	1.68	21.6128	1	50	10	10	10	5	10	5	4	3	4	8
	000663-9259e8a5-b1c6-4ce2-9b57-8ad75f55cd57	2	Teuer und aufwendig		1	25	5	3	3	1	2		2	5	9	9	70	1.83	20.9024	2	20	20	10	20	10	10	10	1	4	3	16
	000664-a229b20c-5d03-4279-b5e2-3a6df7f31a7a	2	Ich besitze so etwas nicht		3	0	0	2	3	3	2		1	1	3	4	100	1.7	34.6021	1	50	0	0	0	0	50	0	5	5	3	27
	000665-68bbd2b2-a8bc-4d4e-a1c1-cd4957390834	1		Um meine Schritte waehrend eines Tages zu zaehlen.	1	250	5	5	4	1	2		1	4	9	9	80	1.8	24.6914	2	70	10	10	10	0	0	0	3	5	6	13
	000667-485ae60a-4ce0-4cf5-8e09-b5e785f9d3eb	2	Kenne ich nicht		3	0	0	1	3	2	2		1	1	4	4	89	1.72	30.0838	2	70	10	0	10	0	10	0	6	8	2	34
	000668-9dc5e3ac-ff16-4137-a5a7-f0f17f6a390a	2	Weil ich keine wirkliche Verwendung fuer mich da sehe bzw. auch keine Vorteile davon		2	100	0	2	3	2	2		1	3	4	5	76	1.68	26.9274	1	40	15	5	10	0	20	10	4	7	5	13
	000670-1b067c9c-71d4-4bb7-b21b-8dab6ce3b034	2	n8a	n7a	3	30	0	3	6	2	2		1	3	5	7	70	1.54	29.5159	1	50	20	20	10	0	0	0	5	5	6	34
	000672-2f3a2f59-a9d4-4a0c-ba5f-56c68180335d	2	Ich kenne mich viel zu wenig mit der Funktion und dem Nutzen aus		1	60	2	5	4	6	2		1	3	5	5	90	1.78	28.4055	1	70	5	0	0	0	25	0	1	4	6	12
	000673-17192afb-df72-456a-8e7b-fcf6b5af50dd	1		Um zu sehen wieviel man sich am Tag bewegt	1	300	10	3	7	4	2		2	2	4	4	70	1.65	25.7117	1	1	7	30	13	30	9	10	4	5	2	34
	000675-54579cd0-56ee-4732-9af9-f73f07d40629	1		ich nutze nur einen Schrittzaehler	2	20	0	3	4	4	2		2	3	7	8	62	1.68	21.9671	1	25	25	0	0	0	50	0	3	5	6	2
	000676-de343901-0e74-4db2-ae60-71cab41e0c58	2	zu umstaendlich		3	100	10	4	7	1	2		2	4	5	5	80	1.67	28.6851	1	20	30	0	0	0	40	10	5	7	5	12
	000677-c65cc9b0-5612-4fed-a1be-2ffe860b68db	2	Ich betreibe keine Fitness oder keinen Leistungssport, bei denen mir solche Geraete nuetzliche Informationen geben koennten. Ich betreibe nur moderate Bewegungen durch Radfahren und Wandern.		1	0	0	3	4	1	2		1	5	6	7	85.6	1.82	25.8423	2	80	20	0	0	0	0	0	6	6	4	34
	000680-bf143bca-b1fb-4a94-8003-73bd283e623f	2	Weil ich es unnoetig finde		3	30	3	3	3	6	2		1	4	7	9	60	1.68	21.2585	1	70	20	5	5	0	0	0	1	8	3	34
	000681-bb38cce7-a40e-4d97-bc35-3b49300baf88	2	Man sich auch anders verueckt machen		3	0	0	2	4	3	2		1	2	6	7	60	1.7	20.7612	1	30	30	5	10	0	15	10	6	5	6	12
	000682-afaec445-9b65-4768-a2ad-0f87d9ba47e6	2	Kenne ich nicht		3	0	0	1	3	2	2		2	2	6	7	75	1.68	26.5731	1	20	20	20	10	0	20	10	3	8	6	6
	000685-56e832e9-2092-472b-84f9-dec1f303ff4d	2	kein Bedarf		3	0	0	1	3	5	2		2	1	1	2	111	1.65	40.7713	2	100	0	0	0	0	0	0	4	2	5	34
	000686-405db333-1ca2-4479-961c-3bd1d3f507a1	2	Keine Interesse		4	15	0	2	3	1	2		2	3	8	8	60	1.59	23.7332	1	20	20	10	20	10	10	10	5	2	5	14
	000687-916f2b9f-a6e9-4fec-b4f2-77f7958b232c	1		Schritte zaehlen, mein Herzschlag zu kontrollieren	1	100	0	3	5	3	2		1	1	1	1	88	1.65	32.3232	1	60	0	0	0	0	40	0	4	4	2	14
	000689-23ade47c-f8c4-44da-ab08-3b54a6042755	2	weiss nicht	??	3	0	0	5	7	2	2	nein	1	4	5	5	101	1.67	36.215	1	50	0	0	0	0	50	0	6	3	3	34
	000690-57234bc5-b0ea-4768-94d4-167a9a5ba7fd	2	Brauche ich nicht.	unzutreffend.	4	0	0	1	4	4	2		2	1	4	4	60	1.7	20.7612	1	0	0	0	0	0	100	0	5	4	3	34
	000691-56359eaa-3ee3-4ecf-9498-95d9650c1d05	2	brauche ich nicht		3	0	0	1	3	2	2		2	1	8	8	64	1.7	22.1453	1	100	0	0	0	0	0	0	6	3	2	34
	000692-86cf17d8-e22b-402f-b6b5-17dd88db24bc	1		ich moechte 8000 schritte am tag schaffen	3	50	0	5	6	5	2		1	1	1	3	80	1.85	23.3747	2	100	0	0	0	0	0	0	4	4	3	32
	000693-7070bb8f-8e72-4f64-b51f-0fbc59a3d83c	2	mag das armgefuehl nicht		1	0	0	3	3	2	2		2	3	8	9	73	1.78	23.04	2	50	25	2	10	0	12	1	4	5	5	3
	000694-4fd13898-9dbe-4fe0-8628-de04f1ff45a3	2	Zu teuer, zu geringer Nutzen		1	50	2	5	7	2	2		1	3	7	8	80	1.8	24.6914	2	20	20	10	10	10	20	10	3	7	5	27
	000695-635694a6-d4b9-47f5-aec5-1960e4a7f0c4	2	Unnuetz und unnoetig, ich treibe ohne Elektronik Sport!		1	0	0	4	4	4	2		1	3	8	9	97	1.78	30.6148	2	80	5	5	0	0	0	10	6	8	6	12
	000696-c88a6e38-b78f-4bdd-8e3f-91e9c3d5cce6	1		um alles im Griff zu behalten und zur Selbstmotivation	3	50	0	3	4	4	2		1	1	3	3	78	1.65	28.6501	1	50	0	0	0	0	50	0	6	6	5	8
	000697-1176fa87-49db-483c-ac50-34a1daa55476	2	Habe nur einen einfachen Schrittzaehler!		3	20	2	4	5	2	2		2	3	8	9	51.6	1.65	18.9532	1	0	50	0	0	20	0	30	5	8	3	17
	000699-55d50955-ee52-4869-9dee-763eca439e17	2	Kein Interesse		1	15	5	3	4	3	2		1	3	8	8	120	2	30	2	50	5	20	5	0	15	5	3	5	4	22
	000700-9a046dfe-cfae-4a66-9d63-597b4cc340f6	1			3	50	5	5	5	4	2		1	3	7	8	69	1.8	21.2963	2	30	20	10	0	0	30	10	3	7	6	2
	000701-c82a0324-47e8-49dd-816b-0630b87952b0	2	Kostet zu viel		1	10	0	3	3	1	2		1	4	9	10	62	1.85	18.1154	2	50	10	0	10	0	30	0	1	8	5	34
	000702-e5681443-8c43-4611-9f37-cdf4f2f5d2c0	1		Um meine Schrittzahl zu ueberpruefen	3	100	1	4	4	1	1	Nur mit dem Hersteller (Schrittzahl), in meinem Fall Polar. Ich weiss allerdings nicht, wie mit den Daten umgegangen wird	1	1	2	3	105	1.83	31.3536	2	55	22	4	4	1	10	4	1	3	3	34
	000703-e3581712-4410-47f4-b224-07c136314a36	2	kein Interesse		3	0	0	2	7	1	2		2	2	5	5	75	1.74	24.7721	2	100	0	0	0	0	0	0	5	8	5	18
	000704-e855a501-3297-4fa4-bd8c-e2d82db55c1a	1		Die Daten sind ganz interessant zur Trainingssteuerung.	2	300	5	5	7	2	2		1	3	6	6	90	1.8	27.7778	2	30	20	0	10	0	30	10	3	4	4	8
	000705-0717b29b-d9d2-4d67-9b14-35fb6a0fe1ef	1		Will abnehmen	1	250	20	5	4	2	2		1	4	8	8	110	1.93	29.531	2	75	0	0	25	0	0	0	2	5	6	2
	000706-9dbf09cf-e0ae-4739-8bd5-e0e4f498ca48	2	Hatte bisher noch kein Geld dafuer uebrig		2	100	2	5	7	2	2		1	5	6	1	120	1.92	32.5521	2	40	20	10	0	0	30	0	3	4	4	34
	000707-f5d85b48-fbf1-4c3b-917f-a64751db20f7	2	Datenschutzproblematik		3	200	5	5	6	2	2		1	4	7	9	70	1.8	21.6049	2	60	10	0	0	0	15	15	1	3	5	27
	000708-61bd3314-400e-479c-8c78-f3dba3ceafb4	1		um einen Ueberblick zu haben	1	200	10	4	6	2	2		1	3	5	5	73	1.73	24.3911	1	100	0	0	0	0	0	0	2	1	6	6
	000710-6cde463b-1a88-4868-b0a5-362f8d7da55d	1		Ich moechte sehen, ob ich meine Fitness,Schritte und Bewegung verbessere. ich moechte die verbrauchten Kalorien nachlesen.	1	40	3	5	3	2	2		1	2	3	9	65	1.65	23.8751	1	50	20	0	20	0	10	0	3	4	4	14
	000711-2bfce0bc-cda7-4a6f-9b47-804f4453bdea	1			2	150	10	4	7	2	2		1	4	8	8	75	1.8	23.1481	2	50	5	0	5	0	25	15	4	6	3	3
	000712-c9721cec-15ef-4b01-bcac-c130653e5256	1		weil ich gerne wissen moechte viel schritte man so an tag zurueck legt	1	0	0	1	5	1	2	mach ich nicht geht nur mir was an	1	1	8	9	92	1.7	31.8339	1	50	0	0	0	0	50	0	6	8	2	17
	000713-7ed299ac-747b-40b6-9236-07984f02f9a6	2	Benoetige ich nicht		3	0	0	3	4	6	2		2	2	3	5	84	1.72	28.3937	2	39	5	1	1	4	18	32	2	8	4	34
	000714-3543e63d-6e2f-479d-8770-5558e3a81062	2	Kein bedarf		4	25	25	2	4	3	2		2	2	4	4	67	1.72	22.6474	1	35	15	15	15	5	15	0	5	7	5	3
	000715-3f2778e4-a91e-47ba-acdc-5c88970f648d	1		Wearables und Fitnessapps sind sehr nuetzlich, um bessere Ergebnisse zu erzielen und sie sind nachhaltig, um alles auf den aktuellen Stand zu bringen	1	200	15	5	6	2	1	mit verschiedenen Fitness Apps	2	5	8	8	72	1.79	22.4712	2	10	25	10	20	10	20	5	2	3	5	6
	000717-1e8db85c-8094-41bb-b031-0ab3414303c2	2	Ist mir zu aufwendig		3	0	0	5	3	3	2		1	2	4	5	73	1.71	24.9649	2	20	20	0	0	0	30	30	2	3	6	8
	000718-74c72374-3ede-40a6-9648-73ef057a85fe	2	brauche ich nicht		3	0	0	1	7	1	2		2	4	10	10	70	1.73	23.3887	1	100	0	0	0	0	0	0	6	4	3	34
	000719-3856289e-8357-40cb-bfae-1fb4cb69f481	2	Sehe ich keinen Nutzen fuer mich		4	0	0	4	4	4	2		1	4	6	7	72	1.73	24.0569	1	90	5	5	0	0	0	0	4	4	3	8
	000720-adbe79ee-6d7c-4e18-9183-c6717d7e3284	1		weil ich etwas Hilfe brauche, damit ich mich mehr bewege!	1	300	2	4	4	1	2		1	3	4	6	54	1.7	18.6851	1	20	10	0	20	0	30	20	2	3	3	34
	000721-8b6ef187-8aa7-4a3f-a485-8606c159054a	2	Ich habe eine App im Telefon. Die Uhr kann ich mir im Moment nicht leisten		1	100	0	4	2	1	2		1	2	4	6	69	1.71	23.597	1	60	20	0	0	0	20	0	5	3	3	34
	000722-c3dfafe9-d6a2-40f1-abf5-3ce225b86436	2	Sorge mich um Datensicherheit		3	25	5	3	3	1	2		1	4	7	10	65	1.64	24.1672	1	80	10	0	0	0	10	0	4	8	3	14
	000725-28cc1ae4-01d6-406d-9d81-a73287cdda3c	2	kenn mich nicht aus		4	20	0	1	7	2	2		2	3	7	8	68	1.8	20.9877	2	40	0	0	0	0	40	20	1	1	5	34
	000726-3c3d301d-b5b2-44c5-bed3-9cce55369077	2	Ich halte diese Geraete fuer absolut ueberfluessig und zu teuer.		3	0	0	2	4	4	2		1	1	4	3	95	1.69	33.2621	1	90	10	0	0	0	0	0	4	2	3	8
	000727-77596c1e-9413-4fea-a728-ef605a4f05e0	2	Kein Bedarf		3	0	0	1	5	4	2		2	2	6	9	68	1.61	26.2336	1	0	100	0	0	0	0	0	4	6	6	34
	000728-203b060f-1b21-481d-83eb-0b8dce05335b	2	Sinnloses Geraete		3	0	0	1	7	1	2		2	1	5	5	80	1.8	24.6914	2	100	0	0	0	0	0	0	5	3	4	34
	000729-bdeac78e-33f7-4770-b313-bf178726275c	2	Kein Interesse		3	0	10	1	5	2	2		1	1	6	7	63	1.7	21.7993	2	50	20	10	20	0	0	0	3	3	3	34
	000732-8b395fe0-cfd9-4136-9066-3d4032378808	2	Kein Bedarf.		3	0	0	1	3	2	2		2	1	1	2	36	1.64	13.3849	1	50	35	0	0	0	15	0	2	2	5	34
	000733-7c98dd66-79ce-4f70-aa4b-bb2cbcb7eae4	2	kein Interessse		3	25	0	1	5	1	2		1	2	2	7	66	1.55	27.4714	1	80	0	0	0	0	20	0	6	3	3	34
	000734-495218dd-fa92-40b1-aa2b-474674e0f8e2	1		umeinen ueberblick zu haben wieviel ich am tag laufe	1	50	0	1	7	1	2		2	1	3	3	81	1.59	32.0399	1	70	10	0	0	0	20	0	3	2	2	34
	000735-e3894a45-d0f8-48ef-b157-fc56807690c3	2	unnoetig		3	0	0	1	3	2	2		2	3	7	6	83	1.86	23.9912	2	100	0	0	0	0	0	0	5	3	5	30
	000736-0ab391e2-4f60-4775-aa93-b3da86c3def9	1		Warum nicht?!?	1	20	0	3	7	1	2		2	2	1	1	135	1.8	41.6667	2	100	0	0	0	0	0	0	5	2	3	34
	000737-a217d09f-da03-4f91-9708-3d621821fff0	1		Um meine Gesundheit zu kontrollieren	2	200	5	2	4	3	2		1	3	9	6	75	1.76	24.2123	2	80	0	0	0	0	20	0	3	4	2	34
	000738-acbda88b-500d-4de7-bb40-e64b379dd713	1		Nur selten, nur aus Interesse	3	50	0	1	3	4	2		2	3	8	9	72	1.78	22.7244	2	25	30	5	5	0	30	5	4	7	4	18
	000740-2fe3bdcd-144c-4883-8070-0ac234e9d59d	2	sehe keinen sinn darin		3	10	2	1	3	2	2		1	1	3	3	104	1.92	28.2118	2	31	5	1	1	0	32	30	4	3	5	34
	000741-eeaf0ea0-4f4c-40e9-8def-3b92edd0bee0	2	Da ich momentan in einer Trainingspause bin		3	100	5	5	7	2	2		1	1	3	7	62	1.69	21.7079	1	20	40	5	10	10	5	10	2	3	5	8
	000744-2c1f2784-d75e-4558-81f5-39ffcef265c2	2	weil es mich nicht interessiert		3	20	1	3	4	4	2		2	3	6	6	70	1.8	21.6049	2	100	0	0	0	0	0	0	2	6	6	34
	000745-4f054d73-1ae1-4f0a-a7c2-6cb95d6e82b8	2	Ich bin kein Hypochonder		3	0	0	1	4	2	2		1	1	3	7	95	1.78	29.9836	2	90	10	0	0	0	0	0	6	6	3	7
	000748-be0b5631-e7ec-49cb-b74b-dc875554ea9c	2	Unnoetig		1	50	5	4	4	4	2		1	1	4	7	83	1.6	32.4219	1	20	10	10	10	10	10	30	2	3	4	22
	000749-2e8a892c-1650-4393-b868-5121de088483	1		Um mich selbst zu ueberpruefen und zu motivieren	1	0	0	3	5	3	1	Sporadisch auf Facebook	1	3	7	7	84.5	1.8	26.0802	2	50	20	0	0	0	30	0	4	5	3	16
	000750-490f87af-3639-4fe6-84c8-ea1bf9786a03	2	kein Bedarf		1	0	0	2	4	2	2	---	1	2	4	5	83	1.79	25.9043	2	50	15	5	10	0	15	5	3	4	6	13
	000751-34acae80-97f6-4545-b218-5fac7e7de2a6	1		weil ich damit meine sportlichen Aktivitaeten kontrollieren kann	2	100	20	3	6	2	2		1	3	6	6	85	1.72	28.7317	1	10	10	20	30	20	10	0	5	4	3	14
	000753-6a25881f-6e9b-4747-8d6a-9124d927dbc7	1			2	55	33	2	4	3	2		1	3	4	6	75	1.75	24.4898	2	10	22	11	0	12	23	22	3	4	3	4
	000754-43f344a0-850d-40e0-9395-90a47cc03fef	2	ueberfluessig		3	0	0	5	4	1	2		1	4	9	9	64	1.68	22.6757	1	100	0	0	0	0	0	0	4	6	6	7
	000755-011b7e5e-9583-49b3-9393-ea783c72103a	2	Zu teuer und ueberfluessig IMO		3	75	25	3	5	2	2		1	3	6	6	94	1.8	29.0123	2	60	10	10	5	0	15	0	2	3	6	6
	000756-fcb6047e-8d58-47f9-82c1-fd1cf2819866	1		Nur so	1	150	0	4	4	2	2		2	2	6	7	103	1.85	30.095	2	100	0	0	0	0	0	0	2	4	4	2
	000758-37d6bd93-d9b1-48a2-927c-bcb5876acc53	2	sehe keine veranlassung dazu, wer weiss wo die daten landen		4	0	0	1	6	1	2		2	4	9	9	108	1.81	32.966	2	50	0	0	50	0	0	0	3	7	5	18
	000759-1f7ef00d-d6f9-4a26-a4d5-d48b91f4ef14	2	kenne ich nicht.		1	50	0	5	3	6	2		1	3	2	3	103	1.68	36.4938	2	10	20	15	30	0	25	0	5	2	3	34
	000760-70e2686a-57e2-4724-839c-164c3bf00469	2	Weil ich es nicht benoetige, waehrend ich Sport treibe.		3	15	4	3	3	6	2		1	5	9	8	74	1.84	21.8573	1	100	0	0	0	0	0	0	1	3	3	34
	000761-093cea39-db98-493f-ba64-879345d658eb	2	wozu?		3	0	0	1	6	1	2		2	3	7	7	70	1.68	24.8016	1	90	10	0	0	0	0	0	6	6	3	34
	000762-61bc26ad-6377-4d66-af44-d83cf9063902	2	Habe keine Verwendung		3	100	5	3	4	1	2		2	2	3	4	82	1.77	26.1738	2	60	0	0	0	0	30	10	5	6	2	22
	000763-7e1d1758-6fa4-46c1-81e6-bb1a5a96085d	2	Ich habe smartphone fuer das		1	0	0	4	4	2	2		2	3	6	7	85	2	21.25	2	30	20	5	10	15	10	10	3	3	5	2
	000765-46a12c5f-14b2-4298-8720-2f647c08265e	2			3	0	0	2	5	3	2		2	3	3	3	90	1.7	31.1419	1	100	0	0	0	0	0	0	4	4	3	27
	000768-e98d195a-8f46-430f-a4b8-825173a637bf	1		Um ueber meine bescheid zu wissen.	2	50	5	3	4	4	2		1	1	1	4	132	1.86	38.1547	2	80	10	10	0	0	0	0	5	8	3	2
	000769-c497e2c1-690b-4036-8ec3-9eec219def90	2	bin smartphoneverweigerer und muss daher keine apps nutzen		3	15	0	1	3	2	2		2	2	4	6	59	1.59	23.3377	1	95	0	0	0	0	5	0	5	3	3	27
	000771-3699dc1a-b118-4532-b86e-a74e38bd966a	2	Ich benutze eine andere App		2	80	20	3	5	2	2		2	4	8	8	95	1.76	30.6689	2	40	10	10	10	10	10	10	2	3	4	14
	000772-558b6b88-9a37-4d1e-803a-8e213631b4f9	2	kein interresse		3	0	0	2	6	4	2		1	2	5	5	85	1.75	27.7551	2	70	20	0	0	0	10	0	5	4	6	8
	000775-e8e5e4ff-85de-4173-863c-43b06d36ef70	1		Interessant	1	150	5	1	3	4	2		1	2	2	4	75	1.7	25.9516	1	80	0	0	0	0	20	0	3	4	4	27
	000777-8e7c20d8-3d8f-4389-8bc8-3dd5c7d99d3b	2	kein Interesse		4	0	0	3	4	2	2		2	2	5	5	85	1.78	26.8274	2	50	30	0	0	0	20	0	3	3	3	8
	000778-87f79dc0-2a2d-4240-8219-53824d8f7c6a	1		schritte zaehlen	2	100	5	5	6	2	2		2	5	8	8	82	1.81	25.0298	2	20	50	0	0	0	20	10	4	6	6	27
	000781-4b72ce47-4e92-490c-8850-98eab94954ff	2	zu teuer		3	20	1	3	6	2	2		1	2	2	6	36	1.03	33.9335	1	50	0	0	0	0	50	0	5	3	4	21
	000782-729ad450-8a92-4419-9415-5c6c68e54f24	2	---	---	2	100	20	2	4	2	2	----	2	3	6	4	90	1.8	27.7778	2	0	0	0	0	100	0	0	2	3	4	23
	000783-3d3c37d3-3c45-430e-a67c-3f0d8739c1e5	2	brauche ich nicht		3	0	0	1	5	5	2		1	4	8	8	76	1.68	26.9274	2	50	50	0	0	0	0	0	5	6	5	13
	000784-976ed68f-9f42-482e-9bdf-3f6e4a4748c6	1		Fitness	1	100	30	3	7	1	2		1	4	7	6	81	1.87	23.1634	2	100	0	0	0	0	0	0	4	6	5	25
	000786-3786ef90-8653-4e92-b0db-fb748a061383	1		Gefaellt mir gut	1	123	5	2	2	3	2		2	2	8	8	63	1.88	17.8248	2	100	0	0	0	0	0	0	3	2	3	13
	000787-2cb7f4eb-dea7-40d9-89c2-67582196713e	1		Ich moechte meine Fitness verbessern, gehe oft spazieren und pruefe wie viele Schritte ich gelaufen bin.	1	120	3	2	3	1	2		2	3	3	6	108	1.7	37.3702	1	30	70	0	0	0	0	0	3	8	6	8
	000789-0ad2a6c0-b2ae-4cbb-a371-3383f302a347	2	Kein Geld fuer eine teure Smartwatch		3	0	0	3	3	4	2		1	3	6	7	73	1.7	25.2595	1	0	0	0	0	0	100	0	4	8	3	8
	000790-975364eb-1dd5-4242-88ad-a3885b8079f7	2	Wusste nicht dass es das gibt		2	100	7	5	3	1	2		1	2	2	5	60	1.69	21.0077	1	30	15	20	15	0	15	5	1	1	5	33
	000791-47ac0dfa-2e01-4db3-8fc6-e0ca64090117	1		sehr glaubwuerdig	1	150	10	5	5	1	2		1	3	10	10	90	1.73	30.0712	2	20	10	10	20	10	10	20	2	3	4	3
	000792-f6e19650-bdd1-49c8-9d25-6ee527902cdb	2	Nicht notwendig		1	80	3	5	7	1	2		1	4	10	10	87	1.8	26.8519	2	60	20	0	0	0	20	0	5	5	6	2
	000793-4c300b88-62f3-4f56-9df5-02d2982b4cdd	2	Habe kein Interesse an diesen teilen.		1	0	0	5	4	1	2		1	1	5	7	105	1.74	34.6809	2	60	0	0	10	0	30	0	4	4	2	2
	000795-6112f679-d565-45a4-8ec1-9de0cce5cfdf	2			2	50	5	3	5	2	2		1	2	5	6	52	1.42	25.7885	1	50	25	0	0	0	25	0	4	8	3	14
	000796-f0abc4d9-fc6d-434e-b088-854d6ae666ee	2	brauche ich nicht		3	0	0	1	6	1	2		2	2	7	8	56	1.72	18.9292	1	90	0	0	0	0	10	0	2	4	3	34
	000797-f63e7171-141c-49fd-8d4b-c822eba7c1a2	1		Ueberwachung von Schlaf und Fitness	1	300	0	5	7	4	2		1	3	7	8	110	1.76	35.5114	2	50	15	20	5	0	10	0	4	6	4	30
	000799-17ce4532-610e-4b1f-bab5-116e4fc3ca0f	2	unnoetig		3	0	0	3	6	4	2		1	2	2	2	110	1.72	37.1823	2	80	5	5	5	0	5	0	4	3	3	16
	000802-f0db2b33-ad2e-458f-b512-2a3c0fba31da	1		Damit meinen Puls und meinen Schlaf ueberwachen kann.Ausserdem kann ich meine sportlichen Taetigkeiten aufzeichnen.	3	130	0	2	7	1	2		1	2	6	7	87	1.76	28.0863	2	50	10	0	20	0	20	0	5	4	3	17
	000803-66aaa212-5f8c-4922-aa8a-fbbd608514f4	1		So kann ich mir die Messwerte jederzeit anzeigen lassen und dokumentieren.	1	150	3	2	3	2	2		1	3	1	1	83	1.65	30.4867	1	50	20	0	0	0	30	0	6	3	6	12
	000804-3c6837b2-feb0-4d32-995d-25a2ef255344	2	brauch ich nicht		4	50	2	3	4	1	2		1	4	7	9	127	1.8	39.1975	2	100	0	0	0	0	0	0	2	4	2	34
	000806-1fadfbf2-fe54-4e9f-9790-674f16b6fb83	1		Zur Messung der Strecke	2	50	0	2	3	5	2		1	2	4	6	73	1.72	24.6755	2	80	20	0	0	0	0	0	4	5	3	16
	000807-af12bdfe-cb0c-4b82-87cf-90c45294a511	1		Praktisch	2	0	0	1	5	2	2		2	4	7	7	90	1.7	31.1419	1	0	0	0	0	0	0	100	6	3	3	34
	000808-3bfe6716-278f-4abb-bb23-9a3c7183585a	1		um aktuelle leistungen nachzu vollziehen	1	0	0	3	7	1	1	mit freunden	2	3	7	7	76	1.64	28.257	1	40	30	0	20	0	0	10	6	4	6	14
	000809-37766f4f-391f-4f4c-9532-404240075316	2	habe diese Geraete nicht		1	0	0	1	3	4	2		1	3	8	8	81	1.68	28.699	2	80	0	0	0	0	20	0	5	3	3	34
	000810-83596c73-b5f6-4f85-abef-3d835ae927f8	2	Hab noch keinen Nutzen gesehen		3	100	1	3	4	2	2		1	4	9	10	100	1.9	27.7008	2	40	50	0	0	0	10	0	3	4	5	27
	000811-bbf5f500-5bbb-4028-a7a8-be1254fd91b8	1		Damit ich sehe. Wieviel ich gelaufen bin	1	0	0	4	3	1	2		2	4	5	5	84	1.71	28.7268	2	50	0	0	0	0	50	0	5	4	5	14
	000813-f5a24086-458c-4034-83bb-dabdc9351893	2	Brauche ich nicht.		3	0	0	4	4	1	2		2	1	1	2	100	1.65	36.7309	1	50	25	0	0	0	25	0	4	3	3	34
	000814-98cd1804-8a07-455d-8395-a3d9d5f52958	1		zur Kontrolle	1	100	2	5	4	4	2		1	2	9	9	71	1.73	23.7228	2	25	24	23	22	1	2	3	6	7	5	13
	000816-8aa6a461-f206-40b1-9ecc-2144bed19a8f	2	brauch ich nicht		2	50	0	3	5	1	2		1	2	4	4	105	1.88	29.708	2	90	0	0	0	0	10	0	6	8	3	34
	000817-d47885b7-922a-4ffa-91cb-64275d11d330	2	kein anlass		3	15	2	4	6	2	2	kein anlass, skepsis	1	4	8	8	100	1.91	27.4115	2	75	0	0	0	0	25	0	3	8	5	23
	000821-8d0749d9-d4d0-462e-9057-06546207abb5	2	Wozu?		3	0	0	3	6	2	2		1	4	7	7	90	1.85	26.2966	2	25	50	0	15	0	10	0	6	4	6	21
	000822-dfd2ea36-965a-4f40-a289-67d762a6bf77	2	unnoetig		2	100	10	3	4	2	2		1	3	5	6	52	1.59	20.5688	1	40	40	5	10	0	5	0	6	5	6	34
	000825-ae7071ae-2857-44ee-9cc1-832f8f841528	1		Interesse	1	100	0	5	4	4	2		1	4	7	9	86	1.87	24.5932	2	70	10	5	10	0	5	0	1	3	5	2
	000827-f04ce027-87f8-457f-8efe-fd2c95f27f86	2	Bisher fehlt mir die Uebersicht ueber die Modelle. Auch die Nutzung der Gesundheitsdaten sowie ihre evtl. Auswertung finde ich etwas unsicher.		3	150	5	3	5	2	2		1	3	6	8	70	1.65	25.7117	2	50	0	0	0	0	50	0	3	4	3	13
	000828-f09d40a1-55c2-40b8-9275-54dc98fc70e6	2	..........	.........	2	30	5	3	4	2	2	......	1	2	7	7	68	1.7	23.5294	1	50	0	0	0	0	50	0	5	5	6	27
	000829-fff1671c-e600-43ec-be35-64004f8271e8	2	War nicht noetig		3	40	2	1	5	1	2		1	4	7	9	79	1.8	24.3827	2	85	1	1	1	1	10	1	2	8	5	23
	000830-cc7ed9c9-0a3d-4f5f-ac4e-d4f0f9dbca75	2	Hab keins		3	50	0	3	3	2	2		1	2	1	4	98	1.75	32	2	65	10	5	5	5	5	5	3	4	4	33
	000831-e2952d10-a7f1-4971-84c3-745f10df7ee1	2	Betreibe keinen Sport oder Fitness	Gesundheitliche Gruende	3	0	0	3	6	1	2		1	1	4	4	71	1.68	25.1559	1	80	10	0	0	0	10	0	5	7	3	34
	000833-533792ff-0a73-4134-b4e6-2a5a747d3d00	2	Ich brauche sowas nicht.		3	0	0	1	3	2	2		1	2	5	7	68	1.69	23.8087	1	70	10	5	5	0	10	0	2	7	6	12
	000834-ee4b5939-fab8-492f-9cbb-b8ca579a6a5a	2	Ich kenne meinen Koerper auch so.		3	0	0	3	3	2	2		1	3	8	9	110	1.65	40.404	1	80	10	0	0	0	10	0	5	2	5	17
	000841-7c2cb157-c809-4d7d-bcfb-8c7d8ef4a483	1		Um eine Orientierung meine Herzschlags zu haben	1	30	0	4	3	5	2		1	1	2	6	80	1.76	25.8264	2	45	30	0	0	0	20	5	2	6	6	2
	000844-4a8b7531-2e07-4f6d-8d6e-f09be334ed89	2	weis nicht		3	20	0	4	3	4	1	alleine	1	3	7	8	59	1.68	20.9042	1	50	20	0	0	0	30	0	6	3	4	34
	000845-d7b67375-1e30-46dd-9c15-2b72fcf976bb	2	k.a.		3	0	0	3	4	2	2		1	1	3	5	83	1.77	26.493	2	100	0	0	0	0	0	0	3	4	3	25
	000846-9d169e2c-2f22-40ca-a909-48111a7503a8	1			1	400	6	3	4	4	2		1	4	7	8	92	1.87	26.309	2	50	30	0	0	0	20	0	4	5	5	13
	000849-aa8cc7f7-edf5-4360-b0c0-4ba05473b0a6	2	nein ich habe Fibromyalgie ,und da schmerzt jede Bewegung ,die ich Zuviel mache.	s.o.	3	0	0	3	4	4	2		1	1	1	3	85	1.61	32.7919	1	40	10	5	5	5	30	5	6	2	3	34
	000850-a865b0ac-55b7-49c5-804d-517c98a43277	1		Ist Trend	3	150	0	2	3	2	2		2	2	6	9	63	1.65	23.1405	1	50	0	0	0	0	50	0	5	5	3	34
	000851-f2729a99-40d0-4eb3-9222-8742254461eb	2	Brauche ich nicht		3	0	0	3	4	2	2		1	4	8	8	72	1.8	22.2222	2	40	20	0	0	0	40	0	5	5	4	13
	000852-ad4e0a37-35e8-4f82-8514-eca582d94b64	2	Brauch sowas nicht		3	0	0	1	5	2	2		2	3	5	8	104	1.87	29.7406	2	30	0	30	0	0	40	0	4	5	3	23
	000853-e107adfa-4f79-4043-8d0f-461078c8b78f	2	Ich betaetige mich nicht sportlich, aufgrund einer Wirbelsaeulenverletzung.		3	0	0	2	6	1	2		2	1	4	6	85	1.74	28.075	1	60	0	10	0	0	30	0	5	4	2	34
	000857-ce89914b-18ba-4357-a765-740bafbb1920	2	cih finde es total unnoetig		2	50	5	5	6	3	2		2	2	4	6	60	1.57	24.3418	1	30	40	0	30	0	0	0	1	4	5	34
	000858-0de7c069-8523-46b9-b00d-89006e004ce4	2	habe mir darueber noch keine Gedanken gemacht		3	30	0	3	5	2	2		1	2	4	8	82	1.76	26.4721	1	40	20	0	0	0	30	10	6	3	3	34
	000859-08093336-3d50-43ce-8147-2114081e26bf	2	Will sowas nicht		3	0	0	1	3	1	2		1	1	4	4	81	1.62	30.8642	1	50	0	0	0	0	50	0	6	3	3	34
	000860-3a6f3c67-54b4-4cf3-a706-f79fcd2ec00d	2	Kein Bedarf		3	50	0	5	3	4	2		1	4	6	7	73	1.64	27.1416	1	20	20	10	10	0	20	20	2	3	5	8
	000861-2a9d3521-5f4d-4014-8a13-0eff04ca7060	2	brauche ich nicht		3	0	0	3	6	1	2		1	1	4	6	75	1.75	24.4898	1	100	0	0	0	0	0	0	5	8	3	34
	000862-3ba67bb4-8e4c-4864-8a10-94b3042ceb65	2	unnoetig		3	0	0	3	6	2	2	unnoetig	1	4	5	6	105	1.75	34.2857	2	80	0	0	0	0	20	0	3	3	3	3
	000864-74b36087-bd96-4422-bfbb-9ebbfc898e45	2	kein bedarf		3	30	0	3	5	1	2		1	1	8	9	75	1.68	26.5731	1	50	0	0	0	0	50	0	4	4	3	34
	000865-a0620ea7-8cf1-4592-b528-8de81e4aa9ec	1		ja	1	250	250	5	5	1	1	asd	1	4	9	8	80	1.81	24.4193	2	50	20	30	0	0	0	0	2	3	4	3
	000866-d71f213f-e9cb-4ec1-b2b7-4a06e9342fbd	2	Warum sollte ich?		3	0	0	1	3	3	2		1	2	5	7	73	1.8	22.5309	2	50	5	0	0	0	45	0	4	6	6	13
	000869-b33ecd1e-c209-425e-aedc-777da5f7331f	2	Kein Interesse		3	0	0	3	4	3	2		2	2	1	3	86	1.94	22.8505	2	50	0	0	0	0	50	0	3	3	3	34
	000870-93eade3f-c8c5-46a6-87a6-9aa354af1c3e	2	benoetige ich einfach nicht		3	0	0	3	6	5	2		1	1	2	5	71	1.69	24.8591	1	45	25	0	0	0	30	0	4	3	3	14
	000871-ec584860-1247-4ae4-a537-228daf02df70	1		einfach aus spass	1	200	10	4	4	1	1	freunden	2	4	7	7	63	1.7	21.7993	1	0	0	0	0	90	10	0	3	5	5	2
	000872-d1c3cd5e-f69a-4c2b-8ca9-bcccf8078759	2	Ich kenne sie nicht		3	30	3	2	7	1	2		1	3	7	8	92	1.66	33.3866	1	60	10	0	0	0	30	0	6	8	6	34
	000873-4c373074-6a9c-43e9-a262-005ee59f2eea	2	kein interesse		3	0	0	3	6	1	2		1	1	1	5	46	1.6	17.9687	1	50	0	0	0	0	50	0	4	8	3	2
	000877-bea15f20-4a2f-4c99-b54a-bc6be16e06b7	1		sportliche Aktivitaeten kontrollieren	3	20	10	2	5	6	2		1	4	8	8	68	1.62	25.9107	1	75	0	0	10	0	15	0	6	3	3	34
	000878-0c323ea7-08ad-4d2e-9d6c-b25b9598b8c0	2	Kein Bedarf		1	5	0	3	3	4	2		2	3	8	9	75	1.71	25.6489	2	0	100	0	0	0	0	0	3	6	6	15
	000879-cd2c6451-490b-4a59-afd8-345516d35c2d	1		Kontrollen ueber zyklus, Essgewohnheiten	1	100	0	5	3	2	2		1	5	8	8	58	1.73	19.3792	1	60	25	0	10	0	5	0	1	1	5	2
	000882-7140fbb4-111f-4cb3-a499-913a45d23563	2	unbekannt		3	0	0	3	3	6	2		1	2	4	6	83	1.77	26.493	2	100	0	0	0	0	0	0	3	4	3	14
	000887-ca1fdfcc-9d1b-4d6e-a491-ec1897a7ca3e	2	bin gesundheitlich nicht in der lage	ssssssssssssssssssssssssss	4	0	0	5	7	1	2	ssssssssssssssssssssssssssssssssssss	1	2	1	1	77	1.76	24.858	2	50	0	0	15	0	35	0	5	2	2	34
	000889-d455780f-e8e2-45fa-b967-57aa6b6f0713	2	Benoetige ich nicht		3	0	0	4	6	6	2		2	1	1	1	87	1.64	32.3468	1	100	0	0	0	0	0	0	4	1	3	34
	000891-2c9c3b7c-3cd7-48b6-89f8-92414bb6e786	1			2	150	5	4	3	2	2		1	2	6	5	80	1.75	26.1224	2	40	20	5	5	0	20	10	3	3	5	18
	000892-34ea0e35-e883-442b-bfbc-9428019f9cf7	1			2	25	2	5	5	1	2		1	3	8	9	97	1.93	26.041	2	40	5	5	10	10	20	10	2	5	6	11
	000894-cd9c86ff-e804-4124-b25e-576af7659467	2	Kein Geld dafuer		3	5	3	2	4	2	2		1	1	5	7	77	1.78	24.3025	2	40	20	0	20	0	20	0	6	4	6	16
	000895-6d4f97f6-c905-489d-ae16-f5cc0da774ec	2	Brauch ich nicht bin Sportmuffel		3	0	0	3	3	2	2		2	1	3	7	70	1.63	26.3465	1	70	10	10	10	0	0	0	5	8	5	14
	000898-aa1cf21a-80e8-49fe-a0e7-ad59063787e2	2	Kein Interesse		3	0	0	2	7	1	2		1	3	6	4	83	1.78	26.1962	2	60	40	0	0	0	0	0	6	5	3	34
	000903-8635ec67-a720-4438-a544-b6cd82121969	2	weil ich sorge habe, dass meine Daten unbefugt weitergegeben werden koennten		3	0	0	1	4	2	2		1	3	8	9	70	1.7	24.2215	1	75	10	0	0	0	15	0	3	8	3	34
	000904-7dd7afc5-1aaf-4781-a90b-344c4b9ea0cb	2	Kein Intersse		4	100	10	1	3	1	2		1	1	2	8	75.6	1.7	26.1592	1	30	20	10	10	0	10	20	6	3	3	14
	000905-3b718e7a-1a0e-40a8-959c-6ead312c5c95	2	Ich darf auf Arbeit aus hygenischen Gruenden keine Armbanduhr tragen, dadurch keine komplette Aufzeichnung.		3	120	2	1	3	1	2		1	1	2	5	95	1.83	28.3675	1	60	10	10	10	0	0	10	4	5	3	22
	000906-0975eafa-dbdc-4c15-bfee-76e1c8d1433d	2	Kein Interesse		3	0	0	3	4	2	2		1	4	8	8	57.6	1.63	21.6794	1	100	0	0	0	0	0	0	4	8	3	7
	000907-a3b25acd-7bf0-4c73-a94e-03f62ff09e83	2	es gibt keinen grund. meine krankheiten kenne ich + kann leider aus gesundheitlichen gruenden keinen sport o.ae. machen		3	0	0	1	5	2	2		1	1	2	3	65	1.72	21.9713	1	81	4	5	4	0	5	1	5	5	3	34
	000910-073d59b9-7d57-43d8-8582-feff9681965e	1		Weil es Spass macht	1	300	0	2	4	6	2		1	5	8	7	93	1.74	30.7174	2	50	35	0	0	0	15	0	6	5	6	30
	000911-f493dd9b-b020-49a5-bb28-15c50b0e0cb9	1		Motivation, Selbstkontreolle	2	500	0	5	6	1	2		1	5	8	8	86.7	1.81	26.4644	2	70	10	0	0	0	20	0	4	8	6	22
	000913-a58b5d3e-fa2d-4116-b073-11c9c2fa2997	1		als Fitness Tracker	1	100	0	1	3	1	2		1	3	6	6	85	1.76	27.4406	2	50	5	10	10	0	25	0	5	4	5	8
	000914-48eb1fa0-3b58-4609-af9d-38ee5675a5e8	2	Mir zu kompliziert		1	20	0	3	3	4	2		1	3	2	2	106	1.64	39.4111	1	80	0	0	0	0	20	0	5	7	4	12
	000916-66560a4f-aac2-4ce0-84e7-42f88f96c763	2	bin mit der Technik noch nicht vertraut		3	0	0	1	4	2	2		1	1	1	4	82	1.6	32.0312	2	20	80	0	0	0	0	0	6	4	2	34
	000918-a1a44816-4041-4a32-8f21-6b977505fed4	2	Durch Behinderungen kann ich damit nicht umgehen		3	0	0	1	7	1	2		2	1	1	2	130	1.86	37.5766	2	100	0	0	0	0	0	0	5	2	5	34
	000919-e2a37f56-8e81-4322-9e2a-f391fbe5467c	1		Ich benutze den Schrittzaehler, um zu sehen, ob ich mich genug bewegt habe.	3	50	0	5	3	2	2		1	1	4	8	76.2	1.7	26.3668	1	50	50	0	0	0	0	0	6	6	6	34
	000920-24d81252-44aa-4346-ae07-2ddd3db06914	2	kein Interesse		3	0	0	3	3	4	2		1	1	1	3	92	1.62	35.0556	2	45	25	5	5	0	10	10	4	4	5	27
	000921-c88ba8a5-3ef8-47ed-a58a-1907f44673a1	2	Weiss nicht		2	50	0	1	4	2	2		1	2	4	4	95	1.8	29.321	2	50	0	0	0	0	50	0	3	5	3	32
	000922-b5dac124-676c-456b-9b4e-68df54dff945	2	1) Ich halte generell nicht viel von der "Selbsoptimierung" in allen Lebenslagen. 2)Alles was digital aufgezeichnet wird, kann auch von Fremden eingesehen werden. Die vollkommende Ueberwachung waere technisch schon laengst moeglich und wir Menschen sind so dumm und oeffnen freiwillig alle Tueren dafuer.		3	0	0	2	4	1	2		2	2	5	7	67	1.65	24.6097	1	20	80	0	0	0	0	0	3	1	3	34
	000923-37c3b178-62ea-4446-a6f4-f25024daaf34	1		so kann ich meine Fitness besser beobachten	1	100	0	5	4	4	2		1	3	7	7	50	1.58	20.0288	1	30	20	5	15	0	25	5	3	6	6	6
	000925-09bd51b8-7864-4821-87e2-93234e76d6df	2	Kein Interesse		3	0	0	5	5	5	2		2	1	2	4	115	1.85	33.6012	2	0	100	0	0	0	0	0	4	5	6	34
	000926-200d7c69-a8bf-4fe9-8bf7-b464f840045e	2	zuaufwendig		3	50	10	1	4	2	2		2	2	6	9	107	1.84	31.6044	2	80	0	0	0	0	20	0	6	8	3	7
	000927-f8a99700-39b6-4b15-8df0-72c5a228c1f2	2	Moechte nicht alle Daten sammeln, geht niemanden was an		4	20	5	5	4	4	2		2	2	2	7	63	1.73	21.0498	1	50	50	0	0	0	0	0	3	3	6	31
	000928-800db369-0650-48bf-84c5-f447083a4dc4	2	keine lust	bracu ich nicht	2	100	0	5	2	2	2		2	3	9	9	52	1.6	20.3125	1	20	50	5	5	5	5	10	2	8	5	34
	000929-2f42fa9d-b430-4b0e-9664-1c1254c94ff1	2	brauche keinen		1	0	0	1	4	2	2		1	3	8	8	72	1.72	24.3375	2	40	10	0	0	0	50	0	4	4	5	34
	000930-0aea08dc-c645-4836-b1a1-c7bf15e0f22d	2	Wegen Krankheiten keine Aktivitaeten !		3	0	0	2	2	6	2		2	1	1	1	140	1.76	45.1963	2	100	0	0	0	0	0	0	6	3	2	34
	000932-3f8fa74e-e7fe-4a24-a462-fafa8d4c68a6	1		Finde es interessant	3	100	,0	2	4	1	2		1	3	7	9	70	1.7	24.2215	1	50	40	0	0	0	10	0	3	4	6	18
	000933-0eaf80bc-823a-49e7-b9a6-3abd2a3d344b	1		um zu sehen wieviele Schritte ich laufe aus reiner Neugier und weil es in meiner Krankenkasse ein Bonusprogramm gibt.	1	50	0	3	6	2	1	mit der Krankenkasse	1	2	3	6	70	1.7	24.2215	1	10	50	5	10	0	20	5	2	4	6	8
	000934-c77fbac1-4034-4300-948b-93f3e2f61d0d	2	Halte ich fuer komplett unnoetig.		3	0	0	3	6	2	2		2	1	2	4	98	1.72	33.126	1	20	40	0	0	0	40	0	4	4	4	8
	000935-8bddabdc-cf3b-4993-b430-2624ecebef3f	2	Einfach so		1	10	0	3	3	6	2		2	4	5	10	95	1.81	28.9979	2	100	0	0	0	0	0	0	1	3	4	34
	000936-a21a3a84-744e-4b8d-89ed-2d2e2a675b48	2	nicht jeder kann es sich leisten, soll heissen ich kann es mir leider nicht leisten.		3	20	0	5	6	1	2		1	1	2	5	59	1.67	21.1553	1	60	15	0	15	0	10	0	4	1	5	34
	000937-cdcb63b1-b70e-49a8-9eb3-7bc3874c3ffb	2	voellig ueberfluessig		3	0	0	5	7	1	2		2	3	7	7	53	1.69	18.5568	1	0	0	0	0	0	100	0	4	8	6	8
	000938-a05ea1c7-daff-4f40-bf87-8f730a5ac922	1		Um meine Schritte zu zaehlen	1	300	5	2	4	4	2		1	3	5	8	90	1.72	30.4218	2	35	10	5	5	5	35	5	2	4	3	3
	000939-bd064b20-6879-4496-9852-999565747228	2	brauche ich nicht		3	0	0	3	7	2	2		1	2	5	5	80	1.69	28.0102	1	50	0	0	0	0	50	0	6	3	3	34
	000940-90692800-dafe-4657-bbc9-bfe5e9f2489a	2	zu teuer		3	20	20	2	4	2	2		1	3	6	7	91	1.82	27.4725	2	30	0	0	20	0	50	0	4	4	4	27
	000941-bb62828c-cec8-456b-9a9f-41b7b090ecd9	2	Zu unuebersichtlich und zu kompliziert - und vor allem: Datenschutzbedenken!!!		1	2	3	3	7	1	2		1	2	4	3	131	1.96	34.1004	2	60	10	0	0	0	20	10	4	5	6	14
	000944-2b104a6f-7631-46ce-a6c2-3e4ec1434552	2	Kein Interesse		3	0	0	3	4	2	2		1	1	6	6	112	1.78	35.3491	2	60	0	10	0	0	20	10	6	4	3	11
	000945-5fa90754-25fc-47e5-878e-0293afa1988b	2	Kein Intersse		3	10	0	2	4	2	2		2	2	4	3	100	1.66	36.2897	1	60	25	5	10	0	0	0	4	4	6	27
	000946-e581ff4a-4c1b-4088-b0c9-c72e2ef99b83	1		Erfassung von Gesundheits- und Sportdaten	1	500	2	5	4	4	2		1	2	4	8	100	1.87	28.5968	2	30	50	0	0	0	0	20	3	7	5	18
	000947-d7f78141-1888-40e9-a7da-0cbcd359a3d1	2	hatte noch keinen gefunden der zu mir passt	--	2	500	30	5	6	6	2	habe das gar nicht	1	2	5	9	75	1.69	26.2596	1	20	20	10	10	10	20	10	4	7	5	3
	000948-1a8c33e6-7743-400a-8b41-044ccfc4d841	2	Brauch ich nicht		3	40	5	5	7	1	2		1	3	9	9	89	1.91	24.3963	2	0	0	0	0	100	0	0	3	4	3	34
	000949-687dbb3d-97fc-4ca9-957b-b16f6aa53304	1		als schrittzaehler	1	100	0	1	6	1	2		1	5	8	8	59	1.58	23.634	1	20	20	20	20	0	10	10	6	5	6	6
	000956-9424e492-fdf4-461b-85e7-42647e299d03	2	Ich moechte einfach nicht staendig digitalisiert sein, bin das schon den ganzen Tag.	Es gibt fuer mich nichts Positives.	3	0	0	1	4	1	2		2	3	6	7	58	1.63	21.83	1	30	60	10	0	0	0	0	6	3	6	8
	000959-7f987fc9-4af3-4d50-8ec6-011ab5a819bd	2	Ich kenne mich damit nicht aus.		3	25	0	3	4	1	2		1	2	8	9	57	1.58	22.8329	1	80	20	0	0	0	0	0	5	3	3	6
	000963-44dc72ca-4bb1-4c9e-ad57-fd45722fe3a4	2	kein Interesse		3	1	1	1	2	2	2		2	3	6	7	78	1.74	25.763	2	100	0	0	0	0	0	0	4	5	6	34
	000964-34a11e48-4a07-4774-880b-4784b6a10796	2	Brauche ich nicht		1	0	0	5	3	2	2		1	1	1	1	125	1.81	38.1551	2	50	20	0	0	0	0	30	3	2	3	27
	000965-6e6438af-506a-4c3c-99c7-54a07ec4cfbd	2	weiss nicht		1	150	0	5	3	1	2		1	2	3	3	109	1.9	30.1939	2	30	10	10	10	10	20	10	5	5	6	34
	000970-1f927916-d3c0-40e4-a84e-2e01966b2242	2	Kein Interesse		3	0	0	2	6	1	2		1	4	7	7	70	1.72	23.6614	2	80	20	0	0	0	0	0	6	6	6	12
	000972-e2db85cd-e18a-4740-964c-603dc6052931	1		Zur Probe	3	25	0	2	3	5	2		1	2	3	3	89	1.79	27.7769	2	30	40	0	0	0	30	0	6	5	6	6
	000974-1d12b9ff-e451-40b6-bbcf-c2d5759faaf6	1		Ueberwahcung meiner Leistung	2	120	10	2	3	3	2		1	4	9	10	75	1.76	24.2123	2	40	30	0	0	0	30	0	2	6	6	27
	000975-b499ea45-fdd1-4b8d-aac2-23c9d5664302	1		Um meine sportlichen Aktivitaeten zu erfassen, Kalorien zu zaehlen, Herzfrequenz aufzeichnen, Gewicht aufzeichnen	1	200	0	1	3	2	1	Mit Freunden	2	5	10	10	64	1.61	24.6904	1	10	0	0	0	0	90	0	6	3	3	34
	000977-906f56f2-81d0-4807-a235-f34e0a400612	2	Davon halte ich nichts		3	0	0	3	3	2	2		1	1	2	4	72	1.7	24.9135	2	80	10	0	0	0	10	0	6	6	6	27
	000979-4d118dcf-8ece-446c-98b3-74b806f3c1fc	1		Um die Kontrolle ueber meinem Koerper zu haben	1	100	5	5	5	1	2		1	4	7	8	58	1.57	23.5304	1	25	15	10	10	5	25	10	2	4	3	14
	000983-aea60c9e-19b5-45fe-b59d-54791f1943c9	2	Weiss noch nicht welch		3	45	0	2	4	1	2		1	3	6	7	52.4	1.68	18.5658	1	50	5	5	10	0	25	5	6	8	3	34
	000985-999ff8df-6b52-4d37-96cf-209aca4495d2	2	kein Bedarf		3	0	0	1	5	1	2		1	4	8	9	66	1.7	22.8374	2	30	25	0	0	0	40	5	4	7	3	8
	000988-21738923-f3a0-4dc1-b69a-2beb0d0f26ca	2	sagt mir nicht zu	-----------	3	0	0	3	1	3	2		2	1	5	5	96	1.87	27.4529	2	20	5	1	20	5	44	5	3	2	2	34
	000989-eab8a0fd-7a9c-429c-b822-2c0c734a80ec	1		gesund und wohlbefinden	2	130	0	4	4	2	2		1	2	3	6	76	1.74	25.1024	2	60	0	0	0	0	40	0	3	3	2	34
	000990-c3df52f6-e4fa-459a-aac3-7ce0d91d0d13	2	brauche ich nicht		3	0	0	1	3	5	2		2	3	9	9	61	1.71	20.8611	1	35	30	0	0	0	35	0	5	3	3	8
	000991-3cfa3c80-b988-402d-813f-cb95d352ab9c	2	Ich moechte mich nicht selbst unter Druck setzen, das wuerde ich damit tun. Bei sportlicher oder Freizeit-Bewegung. Ich moechte mich nicht auf Funktionen konzentrieren, sondern auf meinen Koerper mein Wohlbefinden bzw. meine Wahrnehmung all dessen,auch der Umgebung.		4	0	0	1	4	1	2		1	4	3	3	50	1.62	19.052	1	50	10	0	10	0	20	10	5	1	4	14
	000992-bfc7f955-0223-4e5b-ba87-5d5d1cb9d9ab	1		Interessant zu wissen, wie viele Schritte man so geht	1	0	0	4	5	4	2		1	2	1	3	101.8	1.54	42.9246	1	55	25	0	0	0	20	0	4	3	3	27
	000993-6174ebb8-d2a7-4abe-9fd8-9b7c611abb32	2	benoetige ich nicht		1	100	5	3	3	4	2		1	4	7	9	61	1.72	20.6193	1	40	0	10	10	20	10	10	2	3	3	27
	000994-3acbcb77-c949-4056-a165-e09246996aa8	2	Unsicher wer meine daten fuer sich nutzt		3	50	0	3	7	2	2		1	1	2	4	75	1.7	25.9516	2	15	10	0	0	0	75	0	2	3	3	24
	000995-9e243073-bdac-45ba-b637-8283974ea25d	2	weil sie mir zu teuer sind		2	40	0	3	3	4	2		1	2	5	6	55	1.68	19.487	1	50	5	5	20	0	15	5	3	3	5	16
	000997-8566d874-9bd1-47d8-9cf5-49665c30b5cd	2	Weil ich das nicht brauche		4	30	5	5	6	1	2		1	2	9	9	85	1.89	23.7955	2	40	30	0	0	0	30	0	2	4	3	16
	000998-b609e1be-b278-44db-b660-55e384623052	1		Kontrolle	1	200	0	1	3	2	2		1	4	8	7	88	1.87	25.1651	2	90	0	0	0	0	10	0	5	4	5	34
	000999-92d67c60-33a2-4fd3-8ff3-87c2b95e229a	2	Ich betreibe keinenSPort und lebe auch sonst recht ungesund. Die Geraete machen fuer mich keinen Sinn		3	20	0	2	3	4	2		1	1	2	3	102	1.84	30.1276	2	75	15	5	5	0	0	0	4	4	5	27
	001000-32823b1a-7e57-41b5-a846-2859012226d8	2	kein bedarf		3	20	3	3	3	4	2		1	2	7	8	70	1.68	24.8016	1	40	20	10	10	0	10	10	6	3	3	16
	001001-7269ff87-60e8-4cdf-ac3f-b892a5a771a1	2	Kein interesse		3	0	0	2	2	2	2		2	2	1	6	76	1.65	27.9155	1	20	80	0	0	0	0	0	4	3	3	27
	001004-af261c85-2e89-44b0-9ace-5be520dbec93	2	kein Interesse		3	0	0	1	4	4	2		1	3	3	4	113	1.63	42.5308	1	50	50	0	0	0	0	0	6	4	6	18
	001005-4f19352d-ac33-4587-a1af-26b08417e9ee	2	Ich habe daran kein sonderliches Interesse		3	0	0	3	3	2	2		1	1	6	6	73.5	1.75	24	2	40	40	0	0	0	15	5	2	2	6	34
	001007-8bff3eaf-e4e7-441a-85a4-cb9b5dda07ce	1		Um eine Uebersicht zu haben wie viel ich mich am Tag bewege	3	150	0	1	3	1	2		2	4	9	10	50	1.6	19.5312	1	50	10	10	10	10	10	0	2	4	5	16
	001009-13d5543d-93af-4c0e-b990-312ff006d5a9	1		Schritte zaehlen	1	50	5	1	3	4	2		1	5	8	9	52	1.6	20.3125	1	40	40	0	0	0	20	0	2	6	6	27
	001010-918c9b50-faf0-4d65-ac92-6eeffff3384e	2	kein interesse		3	0	0	1	6	6	2		1	3	7	8	88	1.73	29.4029	2	50	50	0	0	0	0	0	6	4	2	8
	001012-fb908e7c-f70d-4a4f-af88-e1ab4339a961	2	Bin schwebehindert		3	0	0	3	3	4	2		2	1	1	1	90	1.6	35.1562	1	30	0	0	40	0	30	0	5	2	2	34
	001013-4a5ad4fb-19f9-4d03-9c04-2c97ad7e0002	1		Praktisch	2	500	5	3	4	2	2		1	4	7	7	92	1.83	27.4717	2	50	10	10	10	10	5	5	4	5	6	14
	001015-5d178766-bba5-439e-a19d-488d94888f93	1		Ich will alles kontrollieren, meine Gesundheit auch	1	450	5	5	3	3	1	Health Academy Universitaet Chicago	1	5	5	9	134	1.86	38.7328	2	60	30	0	0	0	5	5	4	4	4	14
	001020-4066c7a3-f728-4cbb-b686-2edef2200b04	2	Brauche ich nicht		2	50	1	3	5	1	2		1	2	5	8	58	1.62	22.1003	1	40	30	0	0	30	0	0	3	5	6	27
	001023-3c4df367-06f8-4a8d-b2bc-e4d158526e28	2	Habe bis jetzt keines gekauft ist aber geplant		1	100	5	5	4	3	2		1	3	6	10	76	1.8	23.4568	2	50	50	0	0	0	0	0	1	5	3	34
	001025-d4bf2c3f-9f28-4633-b8b7-1c564cc50284	2	was soll ich damit		3	0	0	1	6	2	2		1	2	8	8	100	1.8	30.8642	2	100	0	0	0	0	0	0	6	5	2	34
	001027-ab936340-cb53-4624-a91b-7336ff577061	2	die Hersteller muessen nicht alles wissen		3	0	0	2	4	2	2		2	2	5	8	65	1.65	23.8751	1	100	0	0	0	0	0	0	2	8	5	5
	001029-78148988-8e18-44b5-9504-7e708bdcedd4	1		weil es praktisch ist	2	40	5	4	6	1	2		1	3	6	6	57	1.65	20.9366	1	60	40	0	0	0	0	0	2	3	3	34
	001032-ce8fba90-5d87-4316-9260-5afd42b92879	1		Zur Ueberwachung der Herzfrequenz und Animation zu mehr Bewegung	1	200	0	5	4	1	2		1	4	5	5	69	1.6	26.9531	1	60	10	10	0	0	20	0	2	4	5	8
	001033-b9e30eee-5f17-43c7-82ed-60169887bbdb	1		Zur eigenen Kontrolle	1	150	5	2	3	2	2		1	3	9	6	56	1.65	20.5693	1	50	25	10	5	0	5	5	3	6	3	14
	001034-d1e77e4a-c4d2-4ec9-9c80-a6b1d03dfee7	1		Um meinen Schlaf, Herzfrequenz und mein Bewegungsmuster zu ueberwachen.	1	100	2	1	7	1	2		1	2	1	4	83	1.76	26.7949	1	75	25	0	0	0	0	0	5	5	3	18
	001035-1c32d81a-5542-4eba-851a-821022fd2643	2	Brauch ich nicht		3	0	0	1	7	1	2		1	1	4	4	120	1.85	35.0621	2	100	0	0	0	0	0	0	5	4	3	32
	001037-53962bcd-4e88-42a6-80af-6b5825c163c8	2	keine Interesse		3	20	0	1	5	5	2		2	1	9	9	77	1.81	23.5036	2	20	30	10	10	0	15	15	3	4	3	34
	001038-f6837a12-640b-4b0f-8960-9bd184c7ad1b	2	Wird nicht benoetigt		3	0	0	1	6	2	2		2	1	9	8	74	1.72	25.0135	2	80	10	2	3	0	3	2	6	4	3	34
	001042-a8353e51-ad3a-4d19-aa2f-8eacf863c928	1		Ich nutze eine Tracking App, da es keine einfachere Moeglichkeit gibt, beim Joggen meine Statistiken aufzuzeichnen.	3	30	0	3	4	1	2		2	2	3	6	75	1.8	23.1481	2	0	90	0	0	0	10	0	1	5	5	6
	001043-aea1f9de-e66b-4183-9dd6-bc6d832eec92	2	die wearables halte ich fuer zu ungenau. Ich sehe das an der fitbit meiner Frau. Treppensteigen, gezaehlte Schritte, stimmen nicht mit der Realitaet ueberein. Ich misstraue ebenfalls der Schlafueberwachung.		3	200	5	2	5	2	2		1	2	3	5	82.2	1.8	25.3704	2	45	10	0	0	0	30	15	5	5	6	27
	001044-47fd5282-9023-4730-a995-25804c204ca6	2	Besitze kein Smartphone.		3	15	0	2	3	2	2		1	3	9	9	54.4	1.68	19.2744	1	90	5	0	0	0	1	4	2	8	5	34
	001045-2a57401a-1345-4cd5-ad46-e538ac027bd0	1		Es motiviert	1	100	0	1	4	4	2		1	5	10	7	70	1.7	24.2215	1	100	0	0	0	0	0	0	2	6	5	13
	001046-f2f90c33-bb9c-493e-9d8a-3d03c04d2de8	2	mache kein Fitness	bin kein Sportsfreund, nur passiv	3	0	0	5	3	4	2		1	1	1	4	75	1.62	28.578	1	60	15	5	5	0	10	5	5	5	3	34
	001047-3db3fb0a-4f78-45cc-b2d7-e9fb1ffd2c4a	1		weils Bonus bei der Krankenkasse gibt	1	200	0	1	4	2	1	Krankenkasse, Google Health	1	3	8	8	78	1.76	25.1808	2	20	10	5	10	0	50	5	4	3	3	14
	001049-66eb24ce-5f65-44d4-8c88-01bea1eeba9f	2	zu teuer		1	25	1	1	7	1	2		2	1	5	7	105	1.75	34.2857	2	60	15	0	0	0	15	10	5	6	3	27
	001050-8fc30df2-0b82-4e74-ba20-1ea3cd92d8af	2	kein Interesse		3	0	0	1	3	4	2		2	2	5	5	65	1.68	23.03	2	20	25	10	10	0	25	10	3	6	3	10
	001051-ae5aa15c-1654-435f-ac09-298328ba7884	2	halte ich fuer ueberfluessig		3	0	0	2	6	1	2		1	5	10	10	50	1.6	19.5312	1	30	20	0	0	0	50	0	4	5	3	34
	001052-a8791db2-c378-4b45-b84e-c8d20d385b0f	1			1	50	25	5	7	1	1	zufrieden	1	4	10	10	80	1.75	26.1224	2	15	15	15	15	15	15	10	2	6	5	5
	001053-011ad5bf-af4a-4900-b490-461b6f12fbad	2	schwachsinn , hm sie schonmal winwn Loewen mit sonem rotz gesehen		3	0	0	3	6	3	2		1	5	9	9	80	1.85	23.3747	2	10	30	0	25	0	25	10	2	4	3	3
	001055-5e168132-6eb9-4d1c-8cb6-21a582c2c46d	2	Brauche ich nicht		1	0	0	4	3	6	2		1	1	4	7	81	1.82	24.4536	2	70	15	0	0	0	15	0	1	3	5	31
	001056-bf3a4d35-cf5c-472c-87de-c8a4a23697b7	2	Ich moechte dafuer kein Geld ausgeben		3	0	0	3	3	2	2		2	3	3	4	77	1.68	27.2817	1	70	20	0	0	0	0	10	5	4	3	14
	001059-82b7e96c-065f-4fb6-928c-8ce00419855f	2	Da ich einen Hund habe, weiss ich ohne Aufzeichnung, dass ich genuegend Schritte laufe.		3	20	0	1	3	4	2		1	5	6	7	51.4	1.59	20.3315	1	50	20	0	0	0	30	0	4	4	4	8
	001060-d993a019-a9c1-4155-9de6-f7cabe37568a	2	kein Interesse		1	0	0	3	6	2	2	Ich erfasse die Daten nicht.	1	1	6	8	79	1.68	27.9904	2	50	15	10	0	0	25	0	5	2	5	18
	001062-b7310ca0-dbe5-479f-bc68-3cc167b7b014	2	sinnlos		1	0	0	3	3	2	2		1	1	1	8	95	1.86	27.4598	2	100	0	0	0	0	0	0	5	4	2	3
	001063-bbf502d4-5364-46af-8749-9aa777730bb0	1		um die Schritte zu zaehlen	3	100	0	2	4	4	2		1	2	6	9	69	1.74	22.7903	1	60	10	0	5	0	20	5	4	7	5	8
	001065-26477638-3aee-444b-81c8-678061b553f4	1		gesundheit beobachen	2	150	15	4	5	2	1		2	4	7	8	65	1.8	20.0617	2	20	10	20	20	20	10	0	3	6	3	10
	001066-0e0b4ca5-3f93-4b88-8811-5ce3ac5c2d0c	2	weil ich das nicht mag		3	0	0	2	3	4	2		1	2	5	5	65	1.73	21.7181	1	100	0	0	0	0	0	0	6	3	2	34
	001068-ce19eb06-f58e-4814-b986-e7ad3248c056	1		Bewegung erfassen	1	70	0	3	4	2	1	Krankenkasse	1	4	9	9	65	1.75	21.2245	2	50	20	0	0	0	30	0	4	4	2	34
	001071-adfd4900-b135-4674-9ead-4b53a1a5734c	2	Ich habe mir noch keine Gedanken um einen Fitnesstracker gemacht		1	0	0	4	5	1	2		2	1	3	9	60	1.65	22.0386	1	50	0	0	0	0	50	0	4	3	3	34
	001072-0303aded-5846-4912-8828-682ec15d38a9	1		um zu testen	2	30	5	3	6	2	2		1	4	3	5	72	1.72	24.3375	2	65	25	5	5	0	0	0	2	4	3	3
	001073-726b9fe5-20e8-4a16-b6a8-059510185ac4	1		Motivation	2	150	2	5	6	1	2		2	5	10	10	70	1.82	21.1327	2	100	0	0	0	0	0	0	3	7	6	13
	001074-9a095bf6-52fb-40bb-9200-f8c3348146ee	1		Da ich wissen moechte was mit meinem Koerper passiert und wie er auf manche Dinge reagiert	1	30	0	5	7	1	2		2	5	10	10	42	1.73	14.0332	1	100	0	0	0	0	0	0	2	5	5	32
	001075-63253ee4-d4e7-417b-b241-ec0f6627eee5	1		Motiviert mich mich mehr zu bewegen	1	159	1	3	3	2	2		1	3	3	4	113	1.88	31.9715	2	40	0	0	0	0	25	35	3	7	5	9
	001076-8305f518-5e6b-4bd3-a5f8-2b04eaeee21c	2	kein bedarf		2	10	0	5	5	1	2		2	4	4	2	55	1.6	21.4844	2	80	0	0	20	0	0	0	4	3	3	6
	001077-fb4b815b-5801-49a8-8837-dddba8bfddf9	2	ueberfluessig		3	0	0	1	6	2	2		2	2	3	4	85	1.68	30.1162	1	80	0	0	0	0	20	0	3	5	4	27
	001078-a0598644-c7eb-4e12-8e50-36172b1d6a9b	2	nicht genug speicherplatz und keine zeit		2	100	10	5	4	2	2		1	3	4	3	90	1.56	36.9822	1	50	10	5	12	0	20	3	1	8	3	18
	001079-008c4dc6-ac12-46b5-97a6-d6e40332138a	2	brauch ich nicht		3	0	0	3	3	2	2		1	3	6	4	115	1.8	35.4938	2	90	0	0	0	0	10	0	4	4	3	34
	001080-a14b9d9e-71d1-4060-8081-b295170d057b	1		Macht Spass	3	100	1	5	4	1	2		2	5	10	10	65	1.78	20.5151	2	100	0	0	0	0	0	0	3	7	6	2
	001081-d09b825c-32eb-4046-b636-0d64e1ca0c73	1		Weil mich die Auswertung interessiert	3	70	0	3	4	2	2		1	4	6	5	66	1.65	24.2424	1	90	7	0	3	0	0	0	5	4	3	27
	001082-2349a172-fcd8-4227-949e-ad7ac172404d	1		Um zu schauen wieviel Kalorien ich am Tag verbrenne	2	150	0	3	3	2	2		1	2	3	6	70	1.65	25.7117	1	70	0	0	0	0	0	30	2	6	5	14
	001083-925c0e2c-2190-442b-87a1-5c5a3f23ebef	2	kein Interesse		3	0	0	2	6	6	2		1	2	7	4	70	1.7	24.2215	1	90	10	0	0	0	0	0	6	8	3	34
	001084-09bd9364-b79b-43df-84d2-6314fe5db321	2	keine intressse		3	20	0	1	6	1	2		1	3	3	1	105	1.85	30.6793	2	100	0	0	0	0	0	0	4	3	2	34
	001086-39a7fa5c-ee20-4880-8110-5da4c9ab98cc	2	ich hab nicht das Geld, mir sowas zu kaufen		3	15	0	2	7	2	2		2	2	2	2	53	1.6	20.7031	1	80	0	0	0	0	20	0	5	2	3	16
	001088-1f03a696-2844-4b4b-b760-d23cc9a60910	1		Gewichtsreduktion	1	0	0	5	6	5	2		1	2	2	1	98	1.73	32.7442	3	50	40	0	10	0	0	0	4	3	4	14
	001089-f79272cf-4765-4d60-b02e-26ff2deb620c	2	kein bedarf		3	15	4	5	5	4	2		1	2	4	8	116	1.81	35.408	2	50	20	5	5	5	10	5	3	3	3	8
	001090-224ea8b5-dcf9-43a1-946f-5ac767e898bb	2	kein interesse		3	25	0	2	3	2	2		2	2	3	7	68	1.76	21.9525	1	50	0	0	0	0	50	0	3	3	5	13
	001092-51bd77f4-0480-476c-90b7-b21719dd869c	2	Ich habe noch keine gefunden die meinen Anspruechen gerecht werden		2	100	15	3	5	5	1	Familie	1	2	2	4	88	1.65	32.3232	1	50	15	5	5	0	5	20	5	3	2	34
	001093-e2ddcc62-1599-4a79-9b0a-84fca7acebb8	2	mache kein ausdauersport		3	20	0	3	6	5	2		1	2	1	1	80	1.6	31.25	1	30	60	5	0	0	5	0	4	5	3	8
	001094-a3cdc6ee-20c7-4ff1-8bf6-c9de20df9134	2	uninteressant		3	0	0	1	7	3	2		2	1	9	10	78	1.82	23.5479	2	100	0	0	0	0	0	0	6	3	6	34
	001095-c3916c1f-860e-4d7b-b63c-d3f00e77c50b	2	brauche ich nicht		3	0	0	2	5	4	2		1	1	2	3	75	1.63	28.2284	2	80	20	0	0	0	0	0	5	3	5	8
	001096-40fdef11-b28c-4b1b-a04e-21b5ef2efa4b	1		gutes Nice-to-have fuer den Sport	3	150	2	3	4	2	2		1	4	8	9	77	1.75	25.1429	2	40	10	5	10	0	20	15	2	3	3	32
	001097-85f0e686-d9eb-4197-8695-e8f1587baab8	1	keine Ahnung	keine Ahnung	1	100	3	3	3	3	1	keine Ahnung	1	2	6	7	80	1.83	23.8884	2	0	0	100	0	0	0	0	2	5	6	10
	001098-c705eede-9248-4cb6-92ed-bd5ad87185ef	1		um als Hausfrau und Mutter ein Mindestpensum an Bewegung (Schrittzahlen) jeden Tag zu erreichen	3	70	0	5	6	2	2		1	2	5	9	89	1.68	31.5334	1	50	30	10	0	0	10	0	3	4	5	8
	001101-37604bb5-67f8-4871-ad88-df97949eb1a6	2	Zur Zeit nutze ich den Fitnesstracker nicht, da ich im Studio trainiere, um wieder in den regelmaessigen Sport zu finden		3	50	0	5	5	4	2		1	4	5	6	97	1.57	39.3525	1	30	30	20	10	0	10	0	5	2	3	8
	001103-eb0d1495-a216-4364-b6f7-80116bacc527	1		.	2	70	0	4	3	2	2		1	2	4	8	56	1.67	20.0796	1	40	20	5	10	5	10	10	1	8	5	6
	001105-d5c98330-7b34-4034-adae-0e4625b17f69	1		Es ist immer gut einen Ueberblick ueber seine Gewohnheiten zu bekommen und gleichzeitig motiviert es mich.	2	60	20	3	4	4	2		1	3	7	9	79	1.74	26.0933	1	65	30	0	1	0	4	0	1	1	5	14
	001107-55b4e14e-1994-46f9-bd54-8f4fbe139135	2	kein interesse zurzeit		3	0	0	3	3	2	2		2	3	1	2	50	1.79	15.605	2	100	0	0	0	0	0	0	1	3	2	30
	001109-3ebf074c-20fc-4fe2-bf7a-2c55f91d2646	2	Keine Erfahrungen		4	200	5	3	3	4	2		2	3	5	8	60	1.6	23.4375	1	100	0	0	0	0	0	0	5	7	6	34
	001110-de661f16-faee-430d-92f8-1e50f11669c6	2	Kein Interesse daran		1	0	0	1	6	1	2		1	4	8	6	70	1.7	24.2215	1	50	50	0	0	0	0	0	4	5	3	34
	001111-69940116-aafd-44ac-9c81-77e4ef1b3df0	2	Habe bislang keinen Bedarf dafuer		3	50	1	2	4	2	2		1	3	7	8	80	1.84	23.6295	2	65	5	0	0	0	25	5	6	7	6	12
	001113-b9b40390-0c87-4edb-ac3a-f87b7d2bdfab	1		Zur,kontrollieren bei sportlichen Aktivitaeten	2	30	0	3	5	1	2		1	4	8	8	86	1.8	26.5432	2	75	0	0	0	0	15	10	5	4	3	16
	001116-bc0ae260-7165-450f-91f4-fa8aec41f854	2	Ich kann selbst einschaetzen ob ich mich genug bewegt habe		1	0	0	1	4	2	2		1	3	3	3	80	1.78	25.2493	1	100	0	0	0	0	0	0	5	4	6	2
	001119-62032840-6531-48f2-8b87-45a6bd7b2574	1			3	40	0	3	3	2	2		1	2	7	8	55	1.64	20.4491	1	40	20	0	10	0	30	0	2	3	6	6
	001120-91a78dcc-362f-4cae-ba50-a81ae12bb533	2	Kein Interesse		3	10	1	1	7	1	2		2	1	2	2	121	1.85	35.3543	2	90	0	0	0	0	10	0	6	4	2	34
	001124-2b4b4aa2-a5ec-4220-8a89-d9ff7fb0717b	2	ich habe einen gekauft,war aber nicht kompatibel mit meinem smartphon,habe ihn meiner enkelin gegeben.jetzt habe ich ein neues smartphon und kaufe mir im dezember ein fitnesstracker		3	100	5	4	4	4	2		1	1	6	6	80	1.64	29.7442	1	35	15	15	15	0	20	0	6	4	3	14
	001125-8421cba6-c92d-49d2-952c-20e10c0da160	2	ich will nicht permanent ueberwacht sein. weder, dass irgendwelche Apps meine Daten haben (wer weiss, wo die hingehen! das geht doch niemanden was an!), noch will ich mich selbst so sehr messen. kein Bock auf Leistungsgesellschaft. Instagram ist auch boese. bin zufrieden mit mir, darum gehts doch.		3	20	0	3	7	4	2		1	3	7	8	75	1.9	20.7756	1	100	0	0	0	0	0	0	1	5	6	13
	001126-25fca8dd-20c5-4d5f-819f-0ef3a6aacb51	2	wenn ich mich krank fuehle gehe ich zum Arzt und brauche keine Messgeraete		3	0	0	1	6	1	2		2	1	7	8	99	1.84	29.2415	2	100	0	0	0	0	0	0	6	8	5	34
	001127-a0b2f21a-588f-4752-bc6b-fa2b2376c9f2	2	ich besitze einen Hometrainer und betreibe regelmaessig Gymnastik, deshalb ist die Anschaffung nicht relevant.		4	20	5	2	6	1	2		1	5	9	9	58	1.68	20.5499	1	50	20	0	0	0	30	0	6	2	3	34
	001129-377ca81e-f30e-4685-ae90-314a6e72cf1d	2	Ich sehe darin keinen Vorteil		3	20	0	1	4	1	2		1	5	5	5	58	1.7	20.0692	1	100	0	0	0	0	0	0	5	3	6	34
	001130-bfa5ac13-2d04-4ca1-8ce9-2a4bd51857ed	2	noch nicht		3	50	15	1	3	2	2		2	2	1	1	55	1.55	22.8928	1	50	0	0	0	0	50	0	6	3	2	8
	001131-ca788706-4203-467f-9d7c-44395adb5b09	1		Meine Ueberwachung	1	80	0	3	3	2	2		1	2	4	8	109	1.76	35.1885	2	80	10	10	0	0	0	0	6	3	3	34
	001133-77324f3d-f06e-401d-9227-0ce64d43124b	1		Damit ich mich mehr bewege und achtsamer mit mir umgehe	1	100	5	2	4	4	2		1	2	2	3	61	1.69	21.3578	1	50	10	5	15	0	15	5	4	2	3	2
	001134-03e397ea-7019-4f8a-9735-fc0757d313fa	1		Hilfreich um den Tagesablauf zu ueberpruefen	1	100	5	1	4	2	2		1	1	3	6	62	1.63	23.3355	1	60	20	10	5	0	5	0	6	3	5	30
	001135-f2cd33c6-aa91-4f84-92ba-4d51cc13ec7b	2	brauche ich nicht		2	100	5	2	2	2	2		2	3	8	8	60	1.65	22.0386	1	15	15	15	15	15	10	15	3	4	3	3
	001136-fe880be6-d50a-46e9-ba2c-6c071b3efaef	2	Mein Koerper sagt mir, wenn es mir nicht gut geht		3	0	0	2	3	4	2		1	3	5	9	80	1.65	29.3848	1	100	0	0	0	0	0	0	6	3	6	34
	001139-078481a9-1d45-478d-86f8-9c8b05d2c680	2	da ich keine sog. wearables besitze, kann ich sie auch nich benutzen		3	0	0	3	3	4	2		2	3	4	4	52	1.62	19.8141	2	100	0	0	0	0	0	0	6	4	4	32
	001140-55bcc1e1-dc4b-4f9a-bb2e-cf3adff5d31d	2	Nein, Fitnesstracker ist nichts fuer mich, genauso wenig wie Fitnessuhren oder Fitnessarmbaender.		3	0	0	5	7	2	2		1	1	3	3	70	1.78	22.0932	2	40	10	10	10	0	20	10	6	5	3	24
	001141-5b42f198-83b4-4d27-bfdb-a41d5ce67df0	2	Betreibe keine Fitness		3	0	0	2	7	2	2	keinem	1	3	6	6	80	1.76	25.8264	2	20	80	0	0	0	0	0	6	6	6	11
	001143-e2c23b45-180b-4ba6-bb9f-1d1b14e94c94	2	brauche ich nicht		3	0	0	4	3	1	2		2	2	5	6	64.6	1.73	21.5844	2	20	25	0	0	0	50	5	6	5	3	8
	001144-968b46e5-b6fe-48c8-afd2-6cc29e13900d	2	Datensicherheit		3	0	0	3	4	1	2		1	1	4	8	88	1.76	28.4091	1	90	0	0	0	0	10	0	4	3	5	14
	001145-13786736-9fc6-42c8-a296-2e87b6ffd052	2	Kein Bedarf		3	0	0	1	3	2	2		2	4	5	3	55	1.71	18.8092	1	50	0	0	0	0	50	0	5	5	3	34
	001146-f1011e3b-0d8c-44bd-80e6-9872aa1b793d	1		Ich fand eine Smartwatche erstenmal interessant. Wichtig fuer mich, so dachte und denke ich, Informationen ueber meine taeglichen Aktivitaeten zu bekommen. Es ist dann im folgenden auch als Ansporn fuer mehr und bestimmte Aktivitaeten.	1	399	3	3	3	2	2		1	2	5	6	98	1.69	34.3125	2	50	10	10	10	2	15	3	5	3	3	23
	001148-37c9688e-1f27-4aaf-8dc3-15e1652add03	1		Empfehlung durch die Klinik und zur eigenen Kontrolle	1	100	5	5	6	1	2		2	4	6	5	102	1.76	32.9287	2	55	0	0	0	0	45	0	5	6	6	22
	001149-02a7918e-db7d-499b-aa29-c6d6c9fbe071	2	Man setzt sich dadurch nur unter Stress.		3	0	0	1	3	5	2		2	4	8	8	88	1.7	30.4498	2	40	60	0	0	0	0	0	6	4	5	34
	001150-3b5f1d53-43dd-4218-9264-ca4fa926d8df	2	kein Interesse		3	0	0	3	7	6	2		2	4	8	9	75	1.65	27.5482	1	0	100	0	0	0	0	0	6	3	6	20
	001151-e0d23ca7-4cce-4a39-a231-4bd4f602bad2	2	Habe mich damit nicht auseinandergesetzt und denke das sie zu teuer sind	Noch kein Interesse	3	15	0	1	7	1	2		1	1	1	2	100	1.7	34.6021	1	30	10	20	20	0	0	20	5	1	2	27
	001152-baf1932a-ac06-4fd5-b26f-e568f7c300eb	1		Ich nutze die Apple Watch, weil sie mich motiviert, mich mehr zu bewegen und weil sie mir Spass macht	2	500	4.99	3	4	2	2		1	4	8	9	63	1.68	22.3214	1	30	50	0	0	0	20	0	4	3	3	34
	001153-4a3274f3-2dc8-4a1c-a3ae-1f97055ae902	1		um die uebersicht zu halten und kein manuelles tagebuch fuehren zu muessen	1	120	5	2	6	2	2		1	3	8	9	80	1.85	23.3747	2	30	10	5	10	0	30	15	3	5	3	23
	001154-48741e44-e4c5-4cb7-9211-d61d00e55893	2	Ich habe regelmaessige Arzttermine und kann daher auf die elektronische Fitness- und Gesundheitskontrolle verzichten.		3	0	0	2	6	2	2		1	1	7	5	90	1.76	29.0548	2	70	0	10	10	0	10	0	6	8	6	6
	001155-5b7fa7b2-f3f0-4d51-9102-d57ec16c37a6	2	Weiss nicht Braucht man das?		3	0	0	1	3	6	2		1	1	9	8	96.3	1.73	32.1762	2	60	20	0	0	0	20	0	6	5	2	16
	001157-94446fb5-7836-4558-b274-37e11d194ac2	2	brauche ich nicht		4	0	0	1	4	4	2		1	4	7	7	67	1.62	25.5296	1	60	0	0	0	0	30	10	6	4	3	34
	001158-6657e2c2-9e6d-4b18-85f1-702e97bd9818	1		Schritte zu zaehlen	2	0	0	1	4	1	2		1	3	6	7	75.2	1.56	30.9007	1	60	15	5	5	5	5	5	6	4	3	34
	001159-02114732-4ce4-4ab8-bd19-2de0624ecd58	2	kein interesse		3	0	0	2	7	2	2		1	1	2	7	85	1.64	31.6032	1	80	10	0	0	0	10	0	6	6	6	34
	001163-2b655a3f-7ccf-4324-a0df-dcdb8ef606cf	2	ich besitze keinen		3	0	0	2	6	1	2		2	3	5	5	80	1.6	31.25	1	70	0	0	0	0	30	0	5	5	3	34
	001164-75849e7b-df39-4a2e-be38-41334162f394	2			3	30	10	3	7	2	2		1	2	6	8	84	1.74	27.7447	2	30	10	0	20	0	0	40	6	3	2	34
	001165-a6217e21-dbc6-4506-a44b-98658895df5c	1		Um meine Aktivitaeten zu verfolgen	1	250	1	2	4	1	2		1	2	7	8	73.5	1.76	23.728	2	75	20	0	0	0	5	0	6	5	6	18
	001167-e41c7db5-89ac-4ab0-ada8-47625daeb20a	2	Kein Interesse		3	0	0	4	3	6	2		2	3	6	7	105	1.85	30.6793	2	25	25	10	10	10	10	10	2	1	5	6
	001169-67bee570-8723-4227-9347-dc3b28caa9db	2	zu umstaendlich		2	0	0	1	3	4	2	geht nur mich etwas an --> Eigenkontrolle	2	4	4	6	83	1.85	24.2513	2	75	0	0	0	0	15	10	6	8	6	6
	001173-02b0f40a-deb4-4519-9d07-a0a87e90dadb	2	Ich achte zu wenig auf meine Fitness		2	0	0	3	3	3	2		2	2	3	3	82	1.7	28.3737	1	20	80	0	0	0	0	0	1	1	6	34
	001174-6c2f71c6-1c21-4b3e-b53e-9ff48d8e596e	2	keinen Bedarf		3	150	0	1	6	2	2		1	3	8	8	85	1.73	28.4005	1	60	0	0	0	0	30	10	4	6	5	27
	001175-9a33aa2b-8c5d-4e21-8dfd-6bf854273304	2	beunfruhigt mich		3	0	0	3	3	2	2		1	2	2	2	65	1.72	21.9713	1	30	0	30	0	0	40	0	5	7	3	34
	001176-069d1831-e3d6-48ed-8838-1b8bc21f0880	2	kein Bedarf		3	100	5	2	3	1	2		1	1	5	8	78.5	1.77	25.0567	1	60	0	5	10	0	20	5	6	3	3	31
	001177-757f9a9f-6851-47c6-8271-79fb30ee10d7	2	Kein Interesse daran, benoetige keine Daten um sportliche Erfolge zu verzeichnen.		3	0	0	3	3	4	2		2	2	6	6	95	1.9	26.3158	2	50	0	0	0	0	50	0	2	4	3	27
	001178-d2478e64-a56c-4c0b-bac9-5b06f3ed8fa5	2	wegen Datenaufzeichnung. Ich denke meine Daten sind nicht sicher.		3	0	0	1	4	1	2		2	3	7	8	65	1.72	21.9713	1	94	1	1	1	1	1	1	6	4	5	8
	001180-745c1bb3-f8d2-4bf5-a6dd-ab4da128fd10	2	kein Bedarf		3	0	0	3	3	1	2		1	2	6	8	76.5	1.83	22.8433	2	30	30	10	20	0	0	10	6	5	6	27
	001181-dd529a55-708e-4065-ae09-b9d7330744ee	2	ungenau , Akkufresser		2	35	2	2	3	1	2		2	3	6	4	62	1.71	21.2031	2	0	40	0	0	0	60	0	3	3	3	34
	001182-7020837e-5b83-498b-99dd-355445db95f0	2	sehe keinen Sinn		3	0	0	2	4	1	1	Hausarzt	1	1	1	2	61	1.69	21.3578	2	50	20	0	0	0	30	0	6	2	6	13
	001184-bc41f8d3-f36a-4052-a77b-8414a337ccf8	1		Aus Interesse um zu sehen wieviele Schritte man laeuft. Besonders den wochenverlauf mit Uhrzeiten ist interessant	2	90	0	5	4	4	2		1	2	3	8	89	1.86	25.7255	2	30	20	20	20	0	0	10	2	6	4	34
	001185-a1809768-e3bc-4bb2-86cb-5fb8a5ddf374	2	ich habe sehr viele andere technische Geraete		4	0	0	1	4	1	2		1	4	4	4	88	1.7	30.4498	2	30	20	20	10	0	20	0	5	3	6	12
	001187-5ce0cf2e-8851-4cd3-8cd8-341cd3d75e79	2	FITNESSSTUDIO		1	0	0	2	5	4	2		1	4	8	8	95	1.8	29.321	2	60	0	0	0	0	30	10	6	8	4	9
	001189-cb084db5-f13d-4112-917f-2f221f0bc525	2	weil ich ein Sportmuffel bin		4	0	0	3	6	1	2		1	1	4	5	120	1.67	43.0277	1	50	10	7	3	4	20	6	6	3	2	34
	001192-747e71f1-265d-47f8-81f4-2e68b7ec772c	2	bin zu konservativ		2	50	5	2	5	2	2		1	3	7	7	86	1.78	27.143	2	70	5	5	2	0	10	8	6	4	6	21
	001193-1db9ea82-bb7c-4699-a255-34f7ce167864	1	Besitze ich nicht		3	0	0	3	5	1	2		1	4	9	10	65	1.6	25.3906	1	20	20	10	10	0	20	20	5	4	6	12
	001194-1a3e0cf4-6d9d-475e-a26e-f4cba39def57	2	kein interresse		3	0	0	1	1	6	2		2	2	5	4	100.03	1.76	32.2927	2	70	20	0	0	0	10	0	6	2	6	16
	001195-0307dae7-8d96-48af-b1ed-5a2fd7691a9d	2	Macht fuer mich keinen Sinn		3	0	0	2	6	1	2		1	3	6	5	71	1.74	23.4509	2	60	10	0	0	0	30	0	5	6	3	13
	001196-852c8066-2500-40fa-90c5-8c869349efa4	2	weil ich mich kontrolliert fuehle, Man steht staendig unter druck. faengt bei Veraenderungen an zu gruebeln		3	0	0	1	4	1	2		1	1	2	6	99	1.63	37.2615	1	100	0	0	0	0	0	0	6	2	3	34
	001198-8dfceac0-d612-4a22-84ad-736137004f15	2	Ich habe bisher keinen Bedarf.		1	100	5	2	3	2	2		1	2	1	9	102	1.64	37.9239	1	90	10	0	0	0	0	0	4	5	4	27
	001200-41e82d22-376b-478a-a9a9-4f2be0b0aa85	2	uninteressant		3	0	0	1	2	4	2		1	2	8	9	67	1.68	23.7387	1	100	0	0	0	0	0	0	5	8	6	13
	001201-38ccd49d-07f0-4261-9a82-429248be0c4b	2	brauch ich nicht		3	0	0	1	4	2	2		2	3	4	5	90	1.6	35.1562	1	80	0	0	10	0	10	0	5	8	3	34
	001202-c0d92e05-1017-4e00-915c-677f1f112cd8	2	wozu?		1	0	0	3	5	2	2		2	1	6	9	101	1.9	27.9778	2	100	0	0	0	0	0	0	6	8	2	34
	001203-5136e084-b845-45ae-9bf8-67aad26b53b7	2	Ich halte es fuer mich als nicht notwendig.		3	0	0	3	6	1	2		2	4	7	7	77	1.74	25.4327	2	80	0	0	0	0	20	0	6	6	6	27
	001205-ba010caf-4273-49a9-994a-ebbd57308040	2	ich habe Bedenken wegen des Datenschutzes, meine gesundheitlichen Ergebnisse sollen nur mir zur Verfuegung stehen oder einem Arzt meines Vertrauens.		3	0	0	1	3	6	2		1	2	5	5	83	1.78	26.1962	1	100	0	0	0	0	0	0	5	3	4	34
	001206-1968ed74-226f-4db1-bfc4-d00816411047	2	sind mir zu teuer		1	30	10	3	4	6	2		1	5	1	2	78	1.68	27.6361	1	50	50	0	0	0	0	0	6	1	2	14
	001207-b5ffe905-0631-4962-a270-fa6651f88667	2	kenne ich nicht		3	0	0	2	5	2	2		2	1	1	1	110	1.68	38.9739	1	70	10	0	0	0	20	0	6	2	2	34
	001208-45391ee2-72a9-41c5-a793-69ada0b058c5	2	keine Verwendung dafuer		3	0	0	3	4	2	2		1	3	7	8	105	1.9	29.0859	2	30	40	0	0	0	30	0	4	2	4	34
	001209-f01991dd-b52d-4d86-9ed3-b5d94d0d012b	2	zu umstaendlich und nicht vertrauenswuerdig		3	0	0	5	4	4	2		1	5	7	5	47	1.6	18.3594	1	100	0	0	0	0	0	0	6	3	3	8
	001210-b931a7e7-cf3a-4909-9efa-420881cee122	1		um einen guten Ueberblick ueber meine Aktivitaet zu bekommen	1	100	5	4	3	1	2		1	5	8	8	58	1.73	19.3792	1	60	25	0	0	0	10	5	1	3	5	14
	001211-d070da6b-4fc2-4e1d-b3b9-1e52d92118cf	1		Nach einer Operation	1	400	5	2	4	2	2		1	2	5	8	120	1.89	33.5937	2	60	20	0	0	0	20	0	6	5	3	7
	001214-27adad73-c200-4678-8793-c2300e297c80	2	Besitze noch einen mechanischen Schrittzaehler, welcher mir reicht.		3	35	0	2	3	6	2		1	2	5	8	118	1.84	34.8535	2	75	20	5	0	0	0	0	4	8	6	6
	001217-e1edf88d-e809-4392-92bf-8aaa23cb4b98	2	brauche ich nicht		3	0	0	3	4	1	2		1	1	5	5	92	1.72	31.0979	2	80	0	0	0	0	20	0	5	5	2	34
	001218-a00a9173-0f34-4897-95e5-450adfd12a69	2	Meine Daten gehen keinen etwas an!		2	0	0	1	6	1	2		1	4	9	9	81	1.73	27.0641	2	50	30	0	0	0	20	0	6	5	6	12
	001219-c43d9747-5389-4e90-b17c-07776c2052e3	2	dazu bin ich zu alt und nicht technisch versiert		3	0	0	2	3	6	2		1	1	5	7	76	1.58	30.4438	1	40	30	0	0	0	30	0	6	3	3	16
	001220-98a81555-71ad-4563-bd46-50055dd7c899	1		Ausspass und neugiere	3	15	0	1	4	2	2		1	1	5	8	84	1.86	24.2803	2	40	0	0	0	0	25	35	2	3	3	18
	001221-4e406d25-f8b8-4a10-aa77-dab57e51a5d2	1		Praktisch	1	300	10	5	3	4	2		1	4	4	6	62	1.63	23.3355	1	50	15	15	0	5	0	15	1	5	5	14
	001222-0f136943-70a8-4b69-98e0-2ad9cf70ee5a	1		Schutz	1	20	20	5	6	1	2		1	5	10	10	52	1.65	19.1001	1	15	6	7	8	25	20	19	1	3	5	14
	001223-d9db54a1-6a51-4ddb-af05-bc81c381b23a	2	ich betreibe keinen sport der das notwendig macht		3	50	0	3	4	2	2		1	3	1	4	106	1.64	39.4111	1	97	1	0	1	0	1	0	6	5	6	6
	001224-d4c9e0da-e460-4916-8304-6a613edbf694	2	benoetige ich nicht		3	50	2	1	4	2	2		1	1	6	7	55	1.65	20.202	1	80	0	0	0	0	20	0	6	3	2	34
	001225-7b24b3f8-f28d-47f8-8e72-47f84ba63970	2	zu aufwendig		3	2	0	2	3	4	2		1	1	1	4	95	1.72	32.112	2	50	20	10	5	5	10	0	6	4	2	27
	001226-638dd407-7122-4c0d-bdaa-40f00e7b0c7b	2	brauch ich nicht		3	0	0	1	3	2	2		1	4	8	9	58	1.63	21.83	1	50	50	0	0	0	0	0	4	6	3	14
	001227-1e7ac627-a50b-4a3a-984e-6e1ffd43d4a5	2	aus Datenschutzgruenden		3	0	0	2	4	2	2		1	4	6	6	66	1.65	24.2424	1	50	0	0	0	0	50	0	5	3	3	34
	001228-907ffe78-6b94-47a7-9198-f63ab8dc9fe4	2	Ich halte davon wenig.		3	25	0	1	3	2	2		1	1	4	4	101	1.89	28.2747	2	100	0	0	0	0	0	0	6	3	6	34
	001229-1dafacc3-917d-430c-96ec-7b182c233f89	2	kein Interesse		3	0	0	1	4	1	2		1	2	7	10	80	1.67	28.6851	1	50	15	5	5	0	10	15	3	5	3	34
	001233-327f0cf0-11a7-4bcb-b68d-850b7aa27962	1		Weil ich gerne die neueste Technik ausprobieren moechte.	3	250	5	5	3	3	2		2	2	6	7	95	1.92	25.7704	2	30	70	0	0	0	0	0	2	4	6	6
	001234-59326aa4-6155-40e8-b9fb-558856e56688	2	Noch keine passenden Produkte am Markt, welche mich vollkommen ueberzeugen.		3	170	5	5	3	1	2		2	4	4	6	59	1.61	22.7615	2	0	100	0	0	0	0	0	2	2	5	34
	001235-6a7c8091-7f1c-40a1-905a-ba4b87a35bf8	2	Datenschutzbedenken		3	0	0	1	3	2	2		2	4	7	6	50	1.56	20.5457	1	40	60	0	0	0	0	0	3	5	3	14
	001236-2edeef61-2cf6-4bb8-a45f-d382ede9bf7a	2	Ich habe mich damit noch nicht beschaeftigt, wohl aber davon gehoert		3	0	0	3	3	4	2		1	3	1	6	80	1.6	31.25	1	50	50	0	0	0	0	0	6	4	6	6
	001237-95732b79-8e5e-4473-8c25-9f5b1f908387	2	ich mag das Geraet nicht		3	20	0	1	6	1	2		1	3	5	5	56	1.57	22.719	1	100	0	0	0	0	0	0	5	4	3	34
	001238-9d21fad0-58c2-42d1-b0f9-bf50bfc751de	2	kein. Interesse	..	1	0	0	3	3	3	2		1	1	3	7	87	1.7	30.1038	1	65	0	0	10	0	10	15	6	4	3	27
	001240-ca2ce46f-438d-44b1-806e-bf810a9531e5	1		Um zu wissen wieviele Schritte ich am Tag mache	1	50	0	5	3	4	2		1	1	4	8	60	1.63	22.5827	1	50	20	2	5	0	20	3	1	4	5	14
	001243-14edae80-94f9-4cce-8828-712e51f1cf88	2	kein bedarf		3	0	0	1	3	2	2		1	3	5	8	77.5	1.84	22.8911	2	100	0	0	0	0	0	0	6	3	4	22
	001244-83b1a7c4-84ed-460d-9aa8-dea03aa323d5	1		Hilft mir beim Sport	1	45	5	3	5	3	2		1	4	9	9	70	1.73	23.3887	1	50	50	0	0	0	0	0	2	3	6	18
	001245-5e197258-1d60-466b-8942-81e63c14881d	1		Um meine Fitness zu pruefen	3	250	0	3	3	3	2		1	3	6	6	76	1.72	25.6896	1	50	15	15	0	0	20	0	4	6	3	8

## Sheet: CBC Study Design
Attribut 1		Attribut 2		Attribut 3		Attribut 4
4	,	1	,	1	,	2	;
5	,	2	,	3	,	1	;
1	,	3	,	2	,	3	;
8	,	1	,	2	,	3	;
1	,	3	,	3	,	2	;
7	,	2	,	1	,	1	;
6	,	3	,	1	,	3	;
3	,	1	,	2	,	2	;
1	,	2	,	3	,	1	;
6	,	3	,	1	,	2	;
5	,	1	,	3	,	3	;
8	,	2	,	2	,	1	;
8	,	1	,	1	,	2	;
2	,	3	,	2	,	1	;
4	,	2	,	3	,	3	;
1	,	1	,	1	,	1	;
5	,	3	,	2	,	2	;
2	,	2	,	3	,	3	;
7	,	3	,	3	,	3	;
6	,	2	,	2	,	2	;
5	,	1	,	1	,	1	;
6	,	1	,	2	,	3	;
4	,	3	,	1	,	1	;
7	,	2	,	3	,	2	;
8	,	3	,	3	,	2	;
3	,	1	,	2	,	1	;
5	,	2	,	1	,	3	;
7	,	1	,	2	,	3	;
3	,	3	,	3	,	1	;
2	,	2	,	1	,	2	;
2	,	1	,	3	,	2	;
3	,	2	,	1	,	3	;
4	,	3	,	2	,	1	;
