# Supplementary material for: Pricing through health apps generated data—Digital dividend as a game changer: Discrete choice experiment
Source: PLoS One. 2021 Jul 26;16(7):e0254786. doi: 10.1371/journal.pone.0254786 (PMC8312968; doi:10.1371/journal.pone.0254786)
Supplement: S3 Raw Data — (XML) [file pone.0254786.s014.xml]

<!-- Created with Liquid Studio 2019 (https://www.liquid-technologies.com) -->
<poll  xmlns:xsi="http://www.w3.org/2001/XMLSchema-instance" xsi:noNamespaceSchemaLocation=".\dise.xsd">
    <pages>
        <composablePage percentage="0" description="First page">
            <xhtml>
                <b> Liebe Teilnehmerinnen,
                        <br/>
                    liebe Teilnehmer, </b>
                <br/>
                <br/>
                    wir möchten Sie herzlich zu einer Studie einladen, in welcher der Umgang mit Health Apps und Wearables und die potentielle Weiterverwendung von selbst getrackten Gesundheitsdaten in Deutschland untersucht werden soll.
                 <br/>
                <br/>

                <b>Hier noch einige Hinweise: </b>
                <br/>
                <br/>

                - Dieses Umfrage ist Teil des Dissertationsprojekts von Frau Alexandra Döring (WHU - Otto Beisheim School of Management). 
                 
                <br/>
                <br/>

                - Wenn Sie Fragen zur Studie oder den Ergebnissen haben, kontaktieren Sie mich gern unter <b> alexandra.doering@whu.edu </b>.
				
                <br/>
                <br/>
                 - Mit einem Klick auf den orangenen Pfeil am Ende dieser Seite starten Sie den Fragebogen.
                <br/>
                <br/>
                Wir möchten uns im Voraus für Ihre Teilnahme herzlich bedanken. <br />

                <br/>
                <br/>

                <b> Die Befragung dauert ca. 15-20 Minuten.</b> 
                
            </xhtml>
        </composablePage>

        <composablePage percentage="10" description="Introduction">
            <xhtml>
                <b> Was sind Wearables und Health Apps? </b>
                <br/>
                <br/>
                Wearables sind tragbare Computersysteme oder Fitness Tracker, insbesondere Smartwatches, herzfrequenzmessende Brustgurte, Pedometer, aber auch Smartphones. Diese sind mit verschiedenen Sensoren ausgestattet, um Fitnessdaten aufzuzeichnen, zu speichern und auszuwerten.
                Einfache Wearables erfassen die Anzahl der Schritte, zurückgelegte Strecken und Geschwindigkeiten. Komplexere Wearables erfassen außerdem den Puls und die Herzfrequenz. Neueste Modelle haben sogar eine EKG Funktion.
                <br/>
                <br/>
                Health und Fitness Apps sind mobile Applikationen, mit denen man das Ernährungsverhalten, sportliche Aktivitäten oder andere gesundheitsrelevante Daten erfassen und auswerten kann. 
                <br />
                <br />
            </xhtml>
            <radioButtons>
                <question qID="1">
                    Nutzen Sie Fitnesstracker, Wearables oder Fitness- bzw. Health Apps zur Aufzeichnung Ihrer Daten?
                </question>
                <items>
                    <item>Ja</item>
                    <item>Nein</item>
                </items>
                <configuration>
                    <required>true</required>
                    <renderVertically>true</renderVertically>
                </configuration>
            </radioButtons>
            <textBox>
                <question qID="1">Wenn nicht, warum nicht?</question>
                <configuration>
                    <required>false</required>
                    <string />
                    <enlargeByN>5</enlargeByN>
                </configuration>
            </textBox>
            <textBox>
                <question qID="1">Wenn ja, warum?</question>
                <configuration>
                    <required>false</required>
                    <string />
                    <enlargeByN>5</enlargeByN>
                </configuration>
            </textBox>
            <radioButtons>
                <question qID="1">
                    Ist bei Ihrem Smartphone die Funktion Schrittzähler oder zurückgelegte Distanzen eingeschaltet?
                </question>
                <items>
                    <item>Ja, immer</item>
                    <item>Ja, manchmal</item>
                    <item>Nein</item>
                    <item>Ich weiß es nicht</item>
                </items>
                <configuration>
                    <required>true</required>
                    <renderVertically>true</renderVertically>
                </configuration>
            </radioButtons>
            <textBox>
                <question qID="1">Wieviel sind Sie maximal bereit, für die Anschaffung eines Fitnesstrackers oder eines Wearables auszugeben?</question>
                <unit>Euro</unit>
                <configuration>
                    <required>true</required>
                    <width>40</width>
                    <decimal>
                        <minValue>0</minValue>
                        <maxValue>1000</maxValue>
                    </decimal>
                </configuration>
            </textBox>
            <textBox>
                <question qID="1">Wieviel sind Sie monatlich maximal bereit, für die Nutzung einer Fitness- oder Health App zu zahlen?</question>
                <unit>Euro</unit>
                <configuration>
                    <required>true</required>
                    <width>40</width>
                    <decimal>
                        <minValue>0</minValue>
                        <maxValue>1000</maxValue>
                    </decimal>
                </configuration>
            </textBox>
        </composablePage>
        <composablePage percentage="15" description="Introduction">
            <radioButtons>
                <question qID="1">
                    Nutzen Sie soziale Medienplattformen (wie zum Beispiel Facebok, Twitter, Instagram, LinkedIn, etc.)?
                </question>
                <items>
                        <item>Nein, ich benutze keine soziale Medien</item>
                        <item>Ich benutze eine soziale Medienplattform unregelmäßig</item>
                        <item>Ich benutze mindestens eine soziale Medienplattform</item>
                        <item>Ich benutze mindestens drei soziale Medienplattformen</item>
                        <item>Ich benutze mehrere soziale Medienplattformen</item>
                    </items>
                <configuration>
                    <required>true</required>
                    <renderVertically>true</renderVertically>
                </configuration>
            </radioButtons>
            <radioButtons>
                <question qID="1">
                    Wie oft wechseln Sie das Passwort Ihres E-Mail Kontos?
                </question>
                <items>
                    <item>Ich habe kein E-Mail Konto</item>
                    <item>Ich benutze kein Passwort für mein E-Mail Konto</item>
                    <item>Ich ändere mein Passwort nicht</item>
                    <item>Einmal jährlich</item>
                    <item>Einmal halbjährlich</item>
                    <item>Einmal im Quartal</item>
                    <item>Häufiger als einmal im Quartal</item>
                </items>
                <configuration>
                    <required>true</required>
                    <renderVertically>true</renderVertically>
                </configuration>
            </radioButtons>
            <radioButtons>
                <question qID="1">
                    Wie wichtig ist Ihnen die Umsetzung der Datenschutz-Grundverordnung (DSGVO)?
                </question>
                <items>
                    <item>Sehr wichtig</item>
                    <item>Wichtig</item>
                    <item>Betrifft mich nicht</item>
                    <item>Eher nicht wichtig</item>
                    <item>Nicht wichtig</item>
                    <item>Ich kenne die DSGVO nicht</item>
                </items>
                <configuration>
                    <required>true</required>
                    <renderVertically>true</renderVertically>
                </configuration>
            </radioButtons>
            </composablePage>
        <composablePage percentage="20" description="Erläuterung der Attribute">
            <xhtml>
                    <b>
                        Auf den nächsten Seiten stellen wir Ihnen verschiedene Szenarien vor, bei denen Sie sich entscheiden sollen, unter welchen Umständen Sie am ehesten Ihre durch Health Apps und Wearables getrackten Gesundheits- und Fitnessdaten an verschiedene Akteure des Gesundheitswesens weitergeben würden.
                    </b>
                        <br/>
                        <br/>
                In der Befragung werden Sie mit folgenden 4 Kategorien konfrontiert:
                <br/>
                <br/>
                <b>Anspruchsberechtigter</b>
                    <br/>
                    <br/>
                   Anspruchsberechtige der Daten sind Akteure oder Personen des Gesundheitswesens, denen Sie den Zugriff auf Ihre selbst getrackten Daten gewähren würden.
                    <br/>
                    <br/>
                    In den Szenarien gehen wir davon aus, dass sich jeder Akteur einen unterschiedlichen Nutzen von den Daten verspricht. Universitäten würden die Daten zur generellen Forschung nutzen, um mit den Erkenntnissen zur allgemeinen Verbesserung der gesellschaftlichen Gesundheit beizutragen. Krankenversicherungen würden die Daten für neue Angebote und maßgeschneiderte Tarife und Pharma- bzw. Medizintechnikunternehmen zur Entwicklung neuer Medikamente und Therapien nutzen.
                    <br/>
                    <br/>
                    <b>Weiterverkauf der Daten an Dritte</b>
                <br/>
                <br/>
                App Anbieter, vorwiegend von kostenlosen Anwendungen, verkaufen Kundendaten oft an Dritte weiter. Darauf hinweisende Klauseln findet man oft in langen AGBs. Besonders wertvolle Daten sind demnach Rohdaten, also unverarbeitete und noch nicht ausgewertete Daten. 
                <br/>   
                <br/>
                In dieser Umfrage weisen Sie die Akteure darauf hin, ob Ihre Daten anonymisiert (nicht personenbezogen) an Dritte weiterverkauft werden, nicht weiterverkauft werden oder nur statistisch verarbeitete Daten bspw. Verteilungen oder Durchschnitte weiterverkauft werden.
                <br/>
                <br/>
                    <b>Art der Daten</b>
                <br/>
                <br/>
                Die Art der Gesundheits- und Fitnessdaten, die man durch Wearables oder Health Apps aufzeichnen kann, ist vielfältig.
                <br/>   
                <br/>
                Diese reichen von Bewegungs- und Kardiodaten z.B. Schritte, Bewegungsprofile, Sporteinheiten, Herzfrequenz und Puls bis hin zu Daten aus Ernährungs- und Lifestyleanwendungen z.B. Kalorienzähler, Schlafanalysen, Konzentrationstests oder Zykluskalendern. Die Daten können über verschiedene Apps gesammelt werden.
                <br/>
                <br/>
                In dieser Befragung können Sie sich entscheiden, ob Sie nur Kardio- und Fitnessdaten, nur Ernährungs- und Lifestyledaten oder alle gesundheitsrelevanten Daten bereitstellen möchten.
                <br/>
                <br/>
                <b>Ihre monatliche Gutschrift</b>
                <br/>
                <br/>
                In den Szenarien bieten Ihnen die Akteure eine monatliche Auszahlung für die Nutzung Ihrer Daten.
                <br/>
                <br/>
                </xhtml>
        </composablePage>
        <predefinedPages markID="100">
            <cbc percentageStart="25"
                 percentageEnd="60">
                <introductionXhtml>
                    Sie werden auf den folgenden Seiten mit 12 verschiedenen Entscheidungssituationen konfrontiert, in denen Ihnen monatliche Auszahlungen für den Weiterverkauf Ihrer Gesundheitsdaten angeboten werden. Entscheiden Sie sich bitte zunächst für diejenige Alternative, die Sie am ehesten in Betracht ziehen würden.
                    <br />
                </introductionXhtml>
                <choiceSetQuestion>Für welche Alternative würden Sie sich unter realen Bedingungen am ehesten entscheiden? 
                    <br/>
                </choiceSetQuestion>
                <attributes>
                    <attribute>
                        <name>Monatliche Gutschrift</name>
                        <isMetrical></isMetrical>
                        <levels>
                            <level>
                                <text>5€</text>
                                <value>5</value>
                            </level>
                            <level>
                                <text>15€</text>
                                <value>15</value>
                            </level>
                            <level>
                                <text>25€</text>
                                <value>25</value>
                            </level>
                            <level>
                                <text>35€</text>
                                <value>35</value>
                                </level>
                            <level>
                                <text>45€</text>
                                <value>45</value>
                            </level>
                            <level>
                                <text>55€</text>
                                <value>55</value>
                            </level>
                            <level>
                                <text>65€</text>
                                <value>65</value>
                            </level>
                            <level>
                                <text>75€</text>
                                <value>75</value>
                            </level>
                        </levels>
                    </attribute>
                    <attribute>
                        <name>Anspruchsberechtigter</name>
                        <isNominal />
                        <levels>
                            <level>
                                <text>Krankenversicherungen</text>
                            </level>
                            <level>
                                <text>Pharma- und Medizintechnikunternehmen
                                    </text>
                            </level>
                            <level>
                                <text>
                                    Universitäten
                                    </text>
                            </level>
                        </levels>
                    </attribute>
                    <attribute>
                        <name>Art der Daten</name>
                        <isNominal />
                        <levels>
                            <level>
                                <text>Bewegungs- und Kardiodaten</text>
                            </level>
                            <level>
                                <text>Ernährungs- und Lifestyledaten</text>
                            </level>
                            <level>
                                <text>Alle gesundheitsrelevanten Daten aus verschiedenen Apps, inkl. Ernährungs- und Kardiodaten</text>
                            </level>
                        </levels>
                    </attribute>
                    <attribute>
                        <name>Weiterverkauf der Daten an Dritte</name>
                        <isNominal />
                        <levels>
                            <level>
                                <text>Ja, Rohdaten werden weiterverkauft</text>
                            </level>
                            <level>
                                <text>Nein, Rohdaten werden nicht weiterverkauft </text>
                            </level>
                            <level>
                                <text>Rohdaten werden nicht weiterverkauft, statistische Erhebungen schon</text>
                            </level>
                        </levels>
                    </attribute>
                </attributes>
                <cbcDesign>
                    4	,	1	,	1	,	2	;
                    5	,	2	,	3	,	1	;
                    1	,	3	,	2	,	3	;
                    8	,	1	,	2	,	3	;
                    1	,	3	,	3	,	2	;
                    7	,	2	,	1	,	1	;
                    6	,	3	,	1	,	3	;
                    3	,	1	,	2	,	2	;
                    1	,	2	,	3	,	1	;
                    6	,	3	,	1	,	2	;
                    5	,	1	,	3	,	3	;
                    8	,	2	,	2	,	1	;
                    8	,	1	,	1	,	2	;
                    2	,	3	,	2	,	1	;
                    4	,	2	,	3	,	3	;
                    1	,	1	,	1	,	1	;
                    5	,	3	,	2	,	2	;
                    2	,	2	,	3	,	3	;
                    7	,	3	,	3	,	3	;
                    6	,	2	,	2	,	2	;
                    5	,	1	,	1	,	1	;
                    6	,	1	,	2	,	3	;
                    4	,	3	,	1	,	1	;
                    7	,	2	,	3	,	2	;
                    8	,	3	,	3	,	2	;
                    3	,	1	,	2	,	1	;
                    5	,	2	,	1	,	3	;
                    7	,	1	,	2	,	3	;
                    3	,	3	,	3	,	1	;
                    2	,	2	,	1	,	2	;
                    2	,	1	,	3	,	2	;
                    3	,	2	,	1	,	3	;
                    4	,	3	,	2	,	1	;

                </cbcDesign>
                <configuration>
                    <noChoiceSetsPerPage>1</noChoiceSetsPerPage>
                    <noProductsPerChoiceSet>3</noProductsPerChoiceSet>
                    <hasNoChoice>false</hasNoChoice>
                    <textNoChoice>Meine Gesundheits- und Fitnessdaten verbleiben beim Anbieter.</textNoChoice>
                    <storeDurationPerPage>true</storeDurationPerPage>
                    <noSortedCompleteFactorialDesign>false</noSortedCompleteFactorialDesign>
<!--                    <randomizers>
                        <iDChoiceSetOrder>4</iDChoiceSetOrder>
                        <iDAlternativeOrder>5</iDAlternativeOrder>
                    </randomizers>-->
                </configuration>
            </cbc>
        </predefinedPages>   
        <predefinedPages>
									<freeChoiceBlock percentageStart="60" percentageEnd="90">
									<introductionXhtml>Auf den folgenden 6 Seiten stellen wir Ihnen konkrete Angebote für Ihre Gesundheits- und Fitnessdaten vor. Bitte entscheiden Sie bei jedem Angebot, ob Sie es in der Realität annehmen würden oder nicht.<br/><br/>
                                    </introductionXhtml>
										<question>Würden Sie dieses Angebot annehmen?</question>
										<configuration>
											<cbcMarkID>100</cbcMarkID>
											<noAttributesInCbc>4</noAttributesInCbc>
											<noQuestionsPerIteration>2</noQuestionsPerIteration>
											<noIterations>3</noIterations>
										</configuration>
									</freeChoiceBlock>
								</predefinedPages>


        <composablePage percentage="90" description="NPS">

            <radioButtons>
                <question qID="4" markID="1">Bitte wählen Sie aus den folgenden Optionen die zweite Option aus. Diese Frage dient als Aufmerksamkeitstest.</question>
                <items>
                    <item>
                        Option 1
                    </item>
                    <item>
                        Option 2
                    </item>
                    <item>
                        Option 3
                    </item>
                    <item>
                        Option 4
                    </item>
                </items>
                <configuration>
                    <required>true</required>
                    <renderVertically>true</renderVertically>
                </configuration>
            </radioButtons>
            <xhtml>
                <br/>
            </xhtml>
            <configuration>
                <conditionalForwarding>
                    <condition>
                        <markID>1</markID>
                        <equal/>
                        <value>1</value>
                    </condition>
                    <or/>
                    <condition>
                        <markID>1</markID>
                        <equal/>
                        <value>3</value>
                    </condition>
                    <or/>
                    <condition>
                        <markID>1</markID>
                        <equal/>
                        <value>4</value>
                    </condition>
                    <href>
                        <url>https://webs.norstatsurveys.com/z/Quality</url>
                        <configuration>
                            <addPassID>false</addPassID>
                        </configuration>
                    </href>
                </conditionalForwarding>
            </configuration>
        </composablePage>
        
        <composablePage percentage="91" description="NPS">
            <xhtml>
               Zum Abschluss der Befragung bitten wir Sie noch die folgende Fragen zu beantworten. 
                Die von Ihnen benötigten Informationen sind sehr wichtig für die statistische Auswertung der Studie. Wir bitten Sie die Fragen wahrheitsgemäß zu beantworten und versichern Ihnen, dass Ihre Angaben ausschließlich anonymisiert ausgewertet werden. 
                <br/>
                <br/>
            </xhtml>

            <radioButtons>
                <question qID="1">Teilen Sie momentan Ihre selbst getrackten Fitness- oder Gesundheitsdaten?</question>
                <items>
                    <item>Ja</item>
                    <item>Nein</item>
                </items>
                <configuration>
                    <required>true</required>
                    <renderVertically>true</renderVertically>
                </configuration>
            </radioButtons>
            <textBox>
                <question qID="1">Wenn ja, mit wem?</question>
                <configuration>
                    <required>false</required>
                    <string />
                    <enlargeByN>5</enlargeByN>
                </configuration>
            </textBox>
            <radioButtons>
                <question qID="1">Würden Sie Ihrem Arzt für ein verbessertes Diagnose- und Monitoringverfahren Ihre selbst getrackten Daten kostenlos zur Verfügung stellen?</question>
                <items>
                    <item>Ja</item>
                    <item>Nein</item>
                </items>
                <configuration>
                    <required>true</required>
                    <renderVertically>true</renderVertically>
                </configuration>
            </radioButtons>
            <radioButtons>
                <question qID="1">Wie oft machen Sie für mindestens 30 Minuten Sport pro Woche?</question>
                <items>
                    <item>Ich treibe keinen Sport</item>
                    <item>Unregelmäßig</item>
                    <item>Mindestens einmal</item>
                    <item>Mindestens dreimal</item>
                    <item>Jeden Tag</item>
                </items>
                <configuration>
                    <required>true</required>
                    <renderVertically>true</renderVertically>
                </configuration>
            </radioButtons>
                <twoSideSpectrum>
                    <question>Wie schätzen Sie Ihre eigene körperliche Fitness ein?</question>
                    <items>
                        <item qID="1">
                            <left>  Ich bin gar nicht fit  </left>
                            <right>  Ich bin top-fit  </right>
                        </item>
                   </items>
                    <configuration>
                        <nrRadioButtons>10</nrRadioButtons>
                        <required>true</required>
                    </configuration>
                </twoSideSpectrum>
            <twoSideSpectrum>
                <question>Wie schätzen Sie Ihren generellen Gesundheitsstatus ein?</question>
                <items>
                    <item qID="1">
                        <left>  Sehr schlecht  </left>
                        <right>  Sehr gut  </right>
                    </item>
                </items>
                <configuration>
                    <nrRadioButtons>10</nrRadioButtons>
                    <required>true</required>
                </configuration>
            </twoSideSpectrum>
            <textBox>
                <question qID="1">Wieviel wiegen Sie aktuell? (z.B. 75,5 kg)</question>
                <unit>kg</unit>
                <configuration>
                    <required>true</required>
                    <width>40</width>
                    <decimal>
                        <minValue>36</minValue>
                        <maxValue>180</maxValue>
                    </decimal>
                </configuration> 
            </textBox>
            <textBox>
                <question qID="1">Wie groß sind Sie aktuell? (z.B. 1,75 m)</question>
                <unit>m</unit>
                <configuration>
                    <required>true</required>
                    <width>40</width>
                    <decimal>
                        <minValue>1</minValue>
                        <maxValue>2</maxValue>
                    </decimal>
                </configuration>
            </textBox>  
            <constantSum>
                <question>Welchem Akteur würden Sie Ihre Gesundheitsdaten anvertrauen? Bitte verteilen Sie 100 Punkte so, dass der Akteur, dem Sie am meisten vertrauen, die meisten Punkte bekommt.</question>
                <items>
                    <item qID="1">Ärzte</item>
                    <item qID="1">Universitäten</item>
                    <item qID="1">Pharmaunternehmen</item>
                    <item qID="1">Medizintechnikunternehmen</item>
                    <item qID="1">Social Media Unternehmen</item>
                    <item qID="1">Krankenversicherungen</item>
                    <item qID="1">Staatliche Institutionen</item>
                </items>
                <configuration>
                    <required>true</required>
                </configuration>
            </constantSum>
            </composablePage>
        <composablePage percentage="95">
            <radioButtons>
                <question qID="1">Welches Geschlecht haben Sie?</question>
                <items>
                    <item>weiblich</item>
                    <item>männlich</item>
                    <item>divers</item>
                </items>
                <configuration>
                    <required>true</required>
                    <renderVertically>true</renderVertically>
                </configuration>
            </radioButtons>
            <radioButtons>
                <question qID="1">
                    Wie alt sind Sie?
                </question>
                <items>
                    <item>15-25 Jahre</item>
                    <item>26-35 Jahre</item>
                    <item>36-45 Jahre</item>
                    <item>46-55 Jahre</item>
                    <item>56-65 Jahre</item>
                    <item>Älter als 65 Jahre</item>
                </items>
                <configuration>
                    <required>true</required>
                    <renderVertically>true</renderVertically>
                </configuration>
            </radioButtons>
            <radioButtons>
                <question qID="1">Wie hoch ist Ihr monatliches Haushaltsnettoeinkommen?</question>
                <items>
                    <item>bis 500 EUR</item>
                    <item>500 bis 999 EUR</item>
                    <item>1000 bis 1999 EUR</item>
                    <item>2000 bis 2999 EUR</item>
                    <item>3000 bis 3999 EUR</item>
                    <item>4000 bis 4999 EUR</item>
                    <item>über 5000 EUR</item>
                    <item>Keine Angabe</item>
                </items>
                <configuration>
                    <required>true</required>
                    <renderVertically>true</renderVertically>
                </configuration>
            </radioButtons>
            <radioButtons>
                <question qID="1">Was ist Ihr höchster Schulabschluss?</question>
                <items>
                    <item>Kein Schulabschluss</item>
                    <item>Hauptschulabschluss</item>
                    <item>Mittlere Reife</item>
                    <item>Fachhochschulreife</item>
                    <item>Abitur</item>
                    <item>Studienabschluss (z.B. Bachelor, Diplom oder Master) oder höher</item>
                </items>
                <configuration>
                    <required>true</required>
                    <renderVertically>true</renderVertically>
                </configuration>
            </radioButtons>
                    <dropDownList>
                        <question qID="1">
                            Bitte wählen Sie die Branche, in der Sie tätig sind, waren oder zukünftig tätig sein werden.</question>
                        <items>
                            <item>----Bitte wählen Sie eine Branche aus----</item>
                            <item>Automobilindustrie</item>
                            <item> Baugewerbe</item>
                            <item> Bergbau</item>
                            <item>Biotechnologie</item>
                            <item>Bildung</item>
                            <item>Chemische Stoffe</item>
                            <item>Dienstleistungsbranche</item>
                            <item>Elektrische Geräte</item>
                            <item> Energieversorgung</item>
                    <item>Energiewirtschaft</item>
                   <item> Erziehung und Unterricht</item>
                   <item> Finanz- und Versicherungsdienstleister</item>
                   <item> Gesundheits- und Sozialwesen</item>
                    <item>Grundstücks- und Wohnungswesen</item>
                   <item> Handel</item>
                   <item> Hotel und Gastronomie</item>
                   <item> IT-Branche</item>
                   <item> Kosmetika</item>
                   <item> Kunst, Unterhaltung und Erholung</item>
                   <item> Land- und Forstwirtschaft, Fischerei</item>
                   <item> Lebensmittelindustrie</item>
                   <item> Logistikbranche</item>
                   <item> Luft- und Raumfahrt</item>
                    <item>Medizintechnik</item>
                   <item> Pharmabranche</item>
                   <item> Öffentliche Verwaltung</item>
                    <item>Schiffbau und Meerestechnik</item>
                   <item> Spielzeugbranche</item>
                    <item>Telekommunikationsbranche</item>
                    <item>Textil- und Bekleidungsbranche</item>
                    <item>Verkehr und Lagerei</item>
                    <item>Wasser, Abwasser und Entsorgung</item>
                    <item>Keine der genannten Branchen</item>
                        </items>
                        <configuration>
                            <required>true</required>
                        </configuration>
                    </dropDownList>
           
           </composablePage>
        <composablePage percentage="99">
           <xhtml>
                <br/>
                <br/>
            </xhtml>
            <textBox>
                <question qID="1">Haben Sie noch Anmerkungen zu den Fragen und der Gestaltung des Fragebogens bzw. war etwas unklar?</question>
                <configuration>
                    <required>false</required>
                    <enlargeByN>5</enlargeByN>
                </configuration>
            </textBox>
            </composablePage> 
       <composablePage percentage="100" description="NSP">
           <xhtml>
                <br/>
                <br/>
            </xhtml> 
            <xhtml>
                <b>Vielen Dank für Ihre Teilnahme an dieser Umfrage!</b>
            </xhtml>
            <xhtml>
                <br/>
                <br/>
            </xhtml>
        </composablePage>
        <predefinedPages>
            <href>
                <url>https://webs.norstatsurveys.com/z/Complete</url>
                <configuration>
                    <addPassID>false</addPassID>
                </configuration>
            </href>
        </predefinedPages>
        
    </pages>
    <configuration>
        <title>Der Umgang mit selbst getrackten Gesundheitsdaten</title>
        <author>Alexandra Doering</author>
        <email>alexandra.doering@whu.edu</email>
        <language>
            <de/>
        </language>
        <masterPage>MyMaster2.master</masterPage>
        <randomizers>
            <randomizer>
                <iD>3</iD>
                <purpose>for choice set</purpose>
                <numberOfElements>12</numberOfElements>
            </randomizer>
            <randomizer>
                <iD>4</iD>
                <purpose>for alternative</purpose>
                <numberOfElements>3</numberOfElements>
            </randomizer>
        </randomizers>
    </configuration>
</poll>
